# Supplementary material for: The transcription factor GABPA is a master regulator of naive pluripotency
Source: Nat Cell Biol. 2025 Jan 2;27(1):48–58. doi: 10.1038/s41556-024-01554-0 (PMC11735382; doi:10.1038/s41556-024-01554-0)
Supplement: Supplementary file 2 — Gene lists used in this study. [file 41556_2024_1554_MOESM2_ESM.xlsx]

## Sheet: ICM genes
Table S1. Gene lists used in this study.
gene_id	gene_type	gene_name	category
ENSMUSG00000021953.14	protein_coding	Tdh	ICM_early
ENSMUSG00000032494.12	protein_coding	Tdgf1	ICM_early
ENSMUSG00000031119.4	protein_coding	Gpc4	ICM_early
ENSMUSG00000095834.2	processed_pseudogene	Tdgf1-ps1	ICM_early
ENSMUSG00000070870.6	protein_coding	Cryge	ICM_early
ENSMUSG00000040726.10	protein_coding	Hesx1	ICM_early
ENSMUSG00000013089.15	protein_coding	Etv5	ICM_early
ENSMUSG00000020057.2	protein_coding	Dram1	ICM_early
ENSMUSG00000006642.3	protein_coding	Tcf23	ICM_early
ENSMUSG00000001131.11	protein_coding	Timp1	ICM_early
ENSMUSG00000021094.10	protein_coding	Dhrs7	ICM_early
ENSMUSG00000024366.8	protein_coding	Gfra3	ICM_early
ENSMUSG00000037405.8	protein_coding	Icam1	ICM_early
ENSMUSG00000024209.9	protein_coding	Acsbg3	ICM_early
ENSMUSG00000023224.12	protein_coding	Serping1	ICM_early
ENSMUSG00000042414.7	protein_coding	Prdm14	ICM_early
ENSMUSG00000023902.18	protein_coding	Zscan10	ICM_early
ENSMUSG00000031139.15	protein_coding	Mcf2	ICM_early
ENSMUSG00000020882.17	protein_coding	Cacnb1	ICM_early
ENSMUSG00000097709.8	lncRNA	2810429I04Rik	ICM_early
ENSMUSG00000047139.9	protein_coding	Cd24a	ICM_early
ENSMUSG00000022652.7	protein_coding	Morc1	ICM_early
ENSMUSG00000022906.15	protein_coding	Parp9	ICM_early
ENSMUSG00000027082.15	protein_coding	Tfpi	ICM_early
ENSMUSG00000021944.15	protein_coding	Gata4	ICM_early
ENSMUSG00000009585.18	protein_coding	Apobec3	ICM_early
ENSMUSG00000050917.5	protein_coding	Fgf4	ICM_early
ENSMUSG00000026255.15	protein_coding	Efhd1	ICM_early
ENSMUSG00000015850.11	protein_coding	Adamtsl4	ICM_early
ENSMUSG00000030117.5	protein_coding	Gdf3	ICM_early
ENSMUSG00000037852.8	protein_coding	Cpe	ICM_early
ENSMUSG00000063229.15	protein_coding	Ldha	ICM_early
ENSMUSG00000032118.16	protein_coding	Fez1	ICM_early
ENSMUSG00000053062.16	protein_coding	Jam2	ICM_early
ENSMUSG00000087651.3	protein_coding	1500009L16Rik	ICM_early
ENSMUSG00000025151.16	protein_coding	Maged1	ICM_early
ENSMUSG00000004359.16	protein_coding	Spic	ICM_early
ENSMUSG00000042821.7	protein_coding	Snai1	ICM_early
ENSMUSG00000070003.7	protein_coding	Ssbp4	ICM_early
ENSMUSG00000038009.7	protein_coding	Dnajc22	ICM_early
ENSMUSG00000003198.10	protein_coding	Zfp959	ICM_early
ENSMUSG00000079173.11	protein_coding	Zan	ICM_early
ENSMUSG00000092212.3	polymorphic_pseudogene	Slc22a13b	ICM_early
ENSMUSG00000021255.17	protein_coding	Esrrb	ICM_early
ENSMUSG00000041309.17	protein_coding	Nkx6-2	ICM_early
ENSMUSG00000022587.14	protein_coding	Ly6e	ICM_early
ENSMUSG00000023047.11	protein_coding	Amhr2	ICM_early
ENSMUSG00000055102.15	protein_coding	Zfp819	ICM_early
ENSMUSG00000037335.13	protein_coding	Hand1	ICM_early
ENSMUSG00000026193.15	protein_coding	Fn1	ICM_early
ENSMUSG00000018593.13	protein_coding	Sparc	ICM_early
ENSMUSG00000013766.11	protein_coding	Ly6g6e	ICM_early
ENSMUSG00000049916.12	protein_coding	2610318N02Rik	ICM_early
ENSMUSG00000070031.11	protein_coding	Sp140	ICM_early
ENSMUSG00000020717.19	protein_coding	Pecam1	ICM_early
ENSMUSG00000004951.10	protein_coding	Hspb1	ICM_early
ENSMUSG00000026047.13	protein_coding	Poglut2	ICM_early
ENSMUSG00000029581.14	protein_coding	Fscn1	ICM_early
ENSMUSG00000067795.13	protein_coding	4930444P10Rik	ICM_early
ENSMUSG00000046623.8	protein_coding	Gjb4	ICM_early
ENSMUSG00000024313.8	protein_coding	Mep1b	ICM_early
ENSMUSG00000033837.5	protein_coding	Foxh1	ICM_early
ENSMUSG00000025348.9	protein_coding	Itga7	ICM_early
ENSMUSG00000020228.11	protein_coding	Helb	ICM_early
ENSMUSG00000037161.14	protein_coding	Mgarp	ICM_early
ENSMUSG00000027078.14	protein_coding	Ube2l6	ICM_early
ENSMUSG00000020061.18	protein_coding	Mybpc1	ICM_early
ENSMUSG00000035000.8	protein_coding	Dpp4	ICM_early
ENSMUSG00000020475.3	protein_coding	Pgam2	ICM_early
ENSMUSG00000038732.15	protein_coding	Mboat1	ICM_early
ENSMUSG00000060519.11	protein_coding	Tor3a	ICM_early
ENSMUSG00000003355.7	protein_coding	Fkbp11	ICM_early
ENSMUSG00000054662.8	protein_coding	Ano9	ICM_early
ENSMUSG00000072944.11	protein_coding	Nup62cl	ICM_early
ENSMUSG00000034118.15	protein_coding	Tpst1	ICM_early
ENSMUSG00000030214.7	protein_coding	Plbd1	ICM_early
ENSMUSG00000019997.11	protein_coding	Ccn2	ICM_early
ENSMUSG00000062590.13	protein_coding	Armc9	ICM_early
ENSMUSG00000041245.13	protein_coding	Wnk3	ICM_early
ENSMUSG00000047751.9	protein_coding	Utf1	ICM_early
ENSMUSG00000062991.9	protein_coding	Nrg1	ICM_early
ENSMUSG00000025196.4	protein_coding	Cpn1	ICM_early
ENSMUSG00000035967.15	protein_coding	Ints6l	ICM_early
ENSMUSG00000042104.18	protein_coding	Uggt2	ICM_early
ENSMUSG00000022099.17	protein_coding	Dmtn	ICM_early
ENSMUSG00000060591.9	protein_coding	Ifitm2	ICM_early
ENSMUSG00000020376.17	protein_coding	Rnf130	ICM_early
ENSMUSG00000001918.17	protein_coding	Slc1a5	ICM_early
ENSMUSG00000025742.5	protein_coding	Prps2	ICM_early
ENSMUSG00000021196.14	protein_coding	Pfkp	ICM_early
ENSMUSG00000029195.10	protein_coding	Klb	ICM_early
ENSMUSG00000020227.10	protein_coding	Irak3	ICM_early
ENSMUSG00000066009.8	protein_coding	Zfp987	ICM_early
ENSMUSG00000082082.1	transcribed_unprocessed_pseudogene	Gm13230	ICM_early
ENSMUSG00000049037.8	protein_coding	Clec4a1	ICM_early
ENSMUSG00000059895.13	protein_coding	Ptp4a3	ICM_early
ENSMUSG00000010358.13	protein_coding	Ifi35	ICM_early
ENSMUSG00000046337.17	protein_coding	Fam178b	ICM_early
ENSMUSG00000059839.9	protein_coding	Zfp874b	ICM_early
ENSMUSG00000066595.9	protein_coding	Flvcr1	ICM_early
ENSMUSG00000021728.8	protein_coding	Emb	ICM_early
ENSMUSG00000035969.15	protein_coding	Rusc2	ICM_early
ENSMUSG00000036368.8	protein_coding	Rmdn2	ICM_early
ENSMUSG00000002289.16	protein_coding	Angptl4	ICM_early
ENSMUSG00000020027.18	protein_coding	Socs2	ICM_early
ENSMUSG00000079575.3	processed_pseudogene	Rbpj-ps3	ICM_early
ENSMUSG00000023931.5	protein_coding	Efhb	ICM_early
ENSMUSG00000020150.13	protein_coding	Gamt	ICM_early
ENSMUSG00000021701.8	protein_coding	Plk2	ICM_early
ENSMUSG00000031651.5	protein_coding	Triml1	ICM_early
ENSMUSG00000042808.8	protein_coding	Gpx2	ICM_early
ENSMUSG00000032369.13	protein_coding	Plscr1	ICM_early
ENSMUSG00000040296.15	protein_coding	Ddx58	ICM_early
ENSMUSG00000029752.12	protein_coding	Asns	ICM_early
ENSMUSG00000097039.8	lncRNA	Pvt1	ICM_early
ENSMUSG00000043895.6	protein_coding	S1pr2	ICM_early
ENSMUSG00000056300.14	protein_coding	Zfp981	ICM_early
ENSMUSG00000015354.8	protein_coding	Pcolce2	ICM_early
ENSMUSG00000045284.9	protein_coding	Dcaf12l1	ICM_early
ENSMUSG00000020182.16	protein_coding	Ddc	ICM_early
ENSMUSG00000019055.15	protein_coding	Plod1	ICM_early
ENSMUSG00000039801.7	protein_coding	Cplane1	ICM_early
ENSMUSG00000081249.3	processed_pseudogene	Gm11517	ICM_early
ENSMUSG00000031264.13	protein_coding	Btk	ICM_early
ENSMUSG00000057963.9	protein_coding	Itpk1	ICM_early
ENSMUSG00000074272.10	protein_coding	Ceacam1	ICM_early
ENSMUSG00000070327.14	protein_coding	Rnf213	ICM_early
ENSMUSG00000007872.3	protein_coding	Id3	ICM_early
ENSMUSG00000072571.3	protein_coding	Tmem253	ICM_early
ENSMUSG00000034064.14	protein_coding	Poglut1	ICM_early
ENSMUSG00000019916.14	protein_coding	P4ha1	ICM_early
ENSMUSG00000006720.16	protein_coding	Zfp184	ICM_early
ENSMUSG00000062518.7	protein_coding	Zfp534	ICM_early
ENSMUSG00000041583.8	protein_coding	Obox6	ICM_early
ENSMUSG00000031169.13	protein_coding	Porcn	ICM_early
ENSMUSG00000031397.11	protein_coding	Tktl1	ICM_early
ENSMUSG00000017144.8	protein_coding	Rnd3	ICM_early
ENSMUSG00000026235.14	protein_coding	Epha4	ICM_early
ENSMUSG00000000409.14	protein_coding	Lck	ICM_early
ENSMUSG00000021848.16	protein_coding	Otx2	ICM_early
ENSMUSG00000019848.14	protein_coding	Popdc3	ICM_early
ENSMUSG00000031805.17	protein_coding	Jak3	ICM_early
ENSMUSG00000042655.5	protein_coding	Shisal2b	ICM_early
ENSMUSG00000115318.1	TEC	Gm49089	ICM_early
ENSMUSG00000031155.16	protein_coding	Pim2	ICM_early
ENSMUSG00000022221.14	protein_coding	Ripk3	ICM_early
ENSMUSG00000020883.18	protein_coding	Fbxl20	ICM_early
ENSMUSG00000022864.14	protein_coding	D16Ertd472e	ICM_early
ENSMUSG00000032015.16	protein_coding	Pou2f3	ICM_early
ENSMUSG00000047146.17	protein_coding	Tet1	ICM_early
ENSMUSG00000095193.2	lncRNA	Gm20939	ICM_early
ENSMUSG00000022604.18	protein_coding	Cep97	ICM_early
ENSMUSG00000001123.15	protein_coding	Lgals9	ICM_early
ENSMUSG00000042097.17	protein_coding	Zfp239	ICM_early
ENSMUSG00000040213.13	protein_coding	Kyat3	ICM_early
ENSMUSG00000025091.4	protein_coding	Pnliprp2	ICM_early
ENSMUSG00000096916.7	protein_coding	Zfp850	ICM_early
ENSMUSG00000020646.17	protein_coding	Mboat2	ICM_early
ENSMUSG00000028109.14	protein_coding	Hormad1	ICM_early
ENSMUSG00000067919.8	protein_coding	Rex2	ICM_early
ENSMUSG00000028583.14	protein_coding	Pdpn	ICM_early
ENSMUSG00000087193.7	lncRNA	Gm14820	ICM_early
ENSMUSG00000021096.11	protein_coding	Ppm1a	ICM_early
ENSMUSG00000038543.13	protein_coding	BC028528	ICM_early
ENSMUSG00000028885.8	protein_coding	Smpdl3b	ICM_early
ENSMUSG00000021759.14	protein_coding	Plpp1	ICM_early
ENSMUSG00000078508.1	protein_coding	Gm13128	ICM_early
ENSMUSG00000067199.4	protein_coding	Frat1	ICM_early
ENSMUSG00000004451.14	protein_coding	Ralb	ICM_early
ENSMUSG00000035236.17	protein_coding	Scai	ICM_early
ENSMUSG00000078503.9	protein_coding	Zfp990	ICM_early
ENSMUSG00000058186.13	protein_coding	Zfp980	ICM_early
ENSMUSG00000020668.10	protein_coding	Kif3c	ICM_early
ENSMUSG00000014846.12	protein_coding	Tppp3	ICM_early
ENSMUSG00000059552.13	protein_coding	Trp53	ICM_early
ENSMUSG00000004929.12	protein_coding	Thop1	ICM_early
ENSMUSG00000062309.8	protein_coding	Rpp25	ICM_early
ENSMUSG00000041920.14	protein_coding	Slc16a6	ICM_early
ENSMUSG00000029461.17	protein_coding	Fam168a	ICM_early
ENSMUSG00000025372.16	protein_coding	Baiap2	ICM_early
ENSMUSG00000038172.14	protein_coding	Ttc39b	ICM_early
ENSMUSG00000031700.11	protein_coding	Gpt2	ICM_early
ENSMUSG00000074887.4	lncRNA	EU599041	ICM_early
ENSMUSG00000039713.17	protein_coding	Plekhg5	ICM_early
ENSMUSG00000087207.8	transcribed_unprocessed_pseudogene	Gm13147	ICM_early
ENSMUSG00000018199.9	protein_coding	Ro60	ICM_early
ENSMUSG00000026187.9	protein_coding	Xrcc5	ICM_early
ENSMUSG00000006800.14	protein_coding	Sulf2	ICM_early
ENSMUSG00000029710.15	protein_coding	Ephb4	ICM_early
ENSMUSG00000027811.9	protein_coding	4930579G24Rik	ICM_early
ENSMUSG00000079259.2	protein_coding	Trim71	ICM_early
ENSMUSG00000078509.1	protein_coding	Pramef17	ICM_early
ENSMUSG00000026782.15	protein_coding	Abi2	ICM_early
ENSMUSG00000027317.8	protein_coding	Ppp1r14d	ICM_early
ENSMUSG00000039130.18	protein_coding	Zc3hc1	ICM_early
ENSMUSG00000062762.17	protein_coding	Ei24	ICM_early
ENSMUSG00000068417.8	protein_coding	Pnp2	ICM_early
ENSMUSG00000025481.12	protein_coding	Urah	ICM_early
ENSMUSG00000078498.5	protein_coding	Zfp988	ICM_early
ENSMUSG00000023403.14	protein_coding	Stk31	ICM_early
ENSMUSG00000038280.12	protein_coding	Ostm1	ICM_early
ENSMUSG00000048087.6	protein_coding	Gm4737	ICM_early
ENSMUSG00000020092.9	protein_coding	Pald1	ICM_early
ENSMUSG00000066357.6	protein_coding	Wdr6	ICM_early
ENSMUSG00000068129.5	protein_coding	Cst7	ICM_early
ENSMUSG00000027239.14	protein_coding	Mdk	ICM_early
ENSMUSG00000024251.10	protein_coding	Thada	ICM_early
ENSMUSG00000056486.18	protein_coding	Chn1	ICM_early
ENSMUSG00000011752.7	protein_coding	Pgam1	ICM_early
ENSMUSG00000012396.12	protein_coding	Nanog	ICM_early
ENSMUSG00000046449.15	protein_coding	Nexmif	ICM_early
ENSMUSG00000017176.17	protein_coding	Nt5c3b	ICM_early
ENSMUSG00000019838.11	protein_coding	Slc16a10	ICM_early
ENSMUSG00000000708.14	protein_coding	Kat2b	ICM_early
ENSMUSG00000027597.15	protein_coding	Ahcy	ICM_early
ENSMUSG00000019989.8	protein_coding	Enpp3	ICM_early
ENSMUSG00000027327.16	protein_coding	1700037H04Rik	ICM_early
ENSMUSG00000039337.3	protein_coding	Tex19.2	ICM_early
ENSMUSG00000032349.13	protein_coding	Elovl5	ICM_early
ENSMUSG00000095180.8	protein_coding	Rhox5	ICM_early
ENSMUSG00000003528.15	protein_coding	Slc25a1	ICM_early
ENSMUSG00000118559.2	protein_coding	AC154607.1	ICM_early
ENSMUSG00000029821.15	protein_coding	Gsdme	ICM_early
ENSMUSG00000038301.15	protein_coding	Snx10	ICM_early
ENSMUSG00000021189.11	protein_coding	Atxn3	ICM_early
ENSMUSG00000027533.10	protein_coding	Fabp5	ICM_early
ENSMUSG00000022474.15	protein_coding	Pmm1	ICM_early
ENSMUSG00000053470.13	protein_coding	Kdm3a	ICM_early
ENSMUSG00000026656.15	protein_coding	Fcgr2b	ICM_early
ENSMUSG00000055835.10	protein_coding	Zfp1	ICM_early
ENSMUSG00000082016.3	processed_pseudogene	Pgam1-ps2	ICM_early
ENSMUSG00000002985.16	protein_coding	Apoe	ICM_early
ENSMUSG00000031976.14	protein_coding	Urb2	ICM_early
ENSMUSG00000050953.10	protein_coding	Gja1	ICM_early
ENSMUSG00000011267.8	protein_coding	Zfp296	ICM_early
ENSMUSG00000004565.15	protein_coding	Pnpla6	ICM_early
ENSMUSG00000021245.15	protein_coding	Mlh3	ICM_early
ENSMUSG00000026288.14	protein_coding	Inpp5d	ICM_early
ENSMUSG00000023755.10	protein_coding	Rhebl1	ICM_early
ENSMUSG00000031628.9	protein_coding	Casp3	ICM_early
ENSMUSG00000038936.13	protein_coding	Sccpdh	ICM_early
ENSMUSG00000010663.5	protein_coding	Fads1	ICM_early
ENSMUSG00000055560.8	protein_coding	Zfp459	ICM_early
ENSMUSG00000055746.9	protein_coding	Magea2	ICM_early
ENSMUSG00000025626.16	protein_coding	Phf6	ICM_early
ENSMUSG00000036208.13	protein_coding	Nepro	ICM_early
ENSMUSG00000069324.6	protein_coding	Gm5096	ICM_early
ENSMUSG00000045103.19	protein_coding	Dmd	ICM_early
ENSMUSG00000026674.9	protein_coding	Ddr2	ICM_early
ENSMUSG00000031758.10	protein_coding	Cdyl2	ICM_early
ENSMUSG00000019808.8	protein_coding	Adat2	ICM_early
ENSMUSG00000055612.15	protein_coding	Cdca7	ICM_early
ENSMUSG00000059439.15	protein_coding	Bcas3	ICM_early
ENSMUSG00000061731.9	protein_coding	Ext1	ICM_early
ENSMUSG00000022856.9	protein_coding	Tmem41a	ICM_early
ENSMUSG00000035246.16	protein_coding	Pcyt1b	ICM_early
ENSMUSG00000027394.13	protein_coding	Ttl	ICM_early
ENSMUSG00000095996.4	protein_coding	Gm16513	ICM_early
ENSMUSG00000041346.11	protein_coding	Wrap53	ICM_early
ENSMUSG00000051344.13	protein_coding	Plekhm3	ICM_early
ENSMUSG00000033685.13	protein_coding	Ucp2	ICM_early
ENSMUSG00000042207.17	protein_coding	Kdm5b	ICM_early
ENSMUSG00000058550.15	protein_coding	Dppa4	ICM_early
ENSMUSG00000024640.9	protein_coding	Psat1	ICM_early
ENSMUSG00000018651.14	protein_coding	Tada2a	ICM_early
ENSMUSG00000059498.13	protein_coding	Fcgr3	ICM_early
ENSMUSG00000001670.13	protein_coding	Tat	ICM_early
ENSMUSG00000022722.18	protein_coding	Arl6	ICM_early
ENSMUSG00000044349.16	protein_coding	Snhg11	ICM_early
ENSMUSG00000002845.14	protein_coding	Tmem39a	ICM_early
ENSMUSG00000044065.3	processed_pseudogene	Gm9788	ICM_early
ENSMUSG00000032387.15	protein_coding	Rbpms2	ICM_early
ENSMUSG00000026496.11	protein_coding	Parp1	ICM_early
ENSMUSG00000020471.11	protein_coding	Pold2	ICM_early
ENSMUSG00000021712.15	protein_coding	Trim23	ICM_early
ENSMUSG00000028405.9	protein_coding	Aco1	ICM_early
ENSMUSG00000001228.14	protein_coding	Uhrf1	ICM_early
ENSMUSG00000005893.14	protein_coding	Nr2c2	ICM_early
ENSMUSG00000022330.5	protein_coding	Osr2	ICM_early
ENSMUSG00000022114.5	protein_coding	Spry2	ICM_early
ENSMUSG00000030469.10	protein_coding	Zfp719	ICM_early
ENSMUSG00000020462.14	protein_coding	Cfap36	ICM_early
ENSMUSG00000021456.8	protein_coding	Fbp2	ICM_early
ENSMUSG00000015112.15	protein_coding	Slc25a13	ICM_early
ENSMUSG00000046567.10	protein_coding	4930430F08Rik	ICM_early
ENSMUSG00000036533.9	protein_coding	Cdc42ep3	ICM_early
ENSMUSG00000003032.8	protein_coding	Klf4	ICM_early
ENSMUSG00000022797.16	protein_coding	Tfrc	ICM_early
ENSMUSG00000028653.16	protein_coding	Trit1	ICM_early
ENSMUSG00000028179.12	protein_coding	Cth	ICM_early
ENSMUSG00000032892.14	protein_coding	Rangrf	ICM_early
ENSMUSG00000044150.12	protein_coding	Bclaf3	ICM_early
ENSMUSG00000030605.15	protein_coding	Mfge8	ICM_early
ENSMUSG00000051950.10	protein_coding	B3glct	ICM_early
ENSMUSG00000025591.6	protein_coding	Tma16	ICM_early
ENSMUSG00000059288.14	protein_coding	Cdyl	ICM_early
ENSMUSG00000024190.7	protein_coding	Dusp1	ICM_early
ENSMUSG00000025950.16	protein_coding	Idh1	ICM_early
ENSMUSG00000081752.3	processed_pseudogene	Sms-ps	ICM_early
ENSMUSG00000020895.14	protein_coding	Tmem107	ICM_early
ENSMUSG00000048285.9	protein_coding	Frmd6	ICM_early
ENSMUSG00000074768.6	protein_coding	Bhmt	ICM_early
ENSMUSG00000046223.10	protein_coding	Plaur	ICM_early
ENSMUSG00000035960.14	protein_coding	Apex1	ICM_early
ENSMUSG00000006378.15	protein_coding	Gcat	ICM_early
ENSMUSG00000052397.8	protein_coding	Ezr	ICM_early
ENSMUSG00000027581.12	protein_coding	Stmn3	ICM_early
ENSMUSG00000063281.9	protein_coding	Zfp35	ICM_early
ENSMUSG00000039431.16	protein_coding	Mtmr7	ICM_early
ENSMUSG00000031490.6	protein_coding	Eif4ebp1	ICM_early
ENSMUSG00000000884.17	protein_coding	Gnb1l	ICM_early
ENSMUSG00000025153.9	protein_coding	Fasn	ICM_early
ENSMUSG00000028576.12	protein_coding	Ift74	ICM_early
ENSMUSG00000006191.17	protein_coding	Cdkal1	ICM_early
ENSMUSG00000001270.9	protein_coding	Ckb	ICM_early
ENSMUSG00000028832.11	protein_coding	Stmn1	ICM_early
ENSMUSG00000021608.15	protein_coding	Lpcat1	ICM_early
ENSMUSG00000038533.15	protein_coding	Cbfa2t2	ICM_early
ENSMUSG00000018417.14	protein_coding	Myo1b	ICM_early
ENSMUSG00000091490.3	protein_coding	Triml2	ICM_early
ENSMUSG00000033307.7	protein_coding	Mif	ICM_early
ENSMUSG00000091021.1	lncRNA	Gm17300	ICM_early
ENSMUSG00000064061.13	protein_coding	Dzip3	ICM_early
ENSMUSG00000024151.13	protein_coding	Msh2	ICM_early
ENSMUSG00000024943.9	protein_coding	Smc5	ICM_early
ENSMUSG00000021207.9	protein_coding	Akr1c21	ICM_early
ENSMUSG00000026520.8	protein_coding	Pycr2	ICM_early
ENSMUSG00000097195.10	lncRNA	Snhg5	ICM_early
ENSMUSG00000004266.15	protein_coding	Ptpn6	ICM_early
ENSMUSG00000021939.8	protein_coding	Ctsb	ICM_early
ENSMUSG00000043535.13	protein_coding	Setx	ICM_early
ENSMUSG00000067399.10	protein_coding	Trim43c	ICM_early
ENSMUSG00000034645.14	protein_coding	Zyg11a	ICM_early
ENSMUSG00000001436.15	protein_coding	Slc19a1	ICM_early
ENSMUSG00000024406.16	protein_coding	Pou5f1	ICM_early
ENSMUSG00000025898.6	protein_coding	Cwf19l2	ICM_early
ENSMUSG00000033781.7	protein_coding	Asb13	ICM_early
ENSMUSG00000066000.12	protein_coding	Zfp979	ICM_early
ENSMUSG00000113204.1	lncRNA	Gm46430	ICM_early
ENSMUSG00000096696.1	protein_coding	Zfp960	ICM_early
ENSMUSG00000092416.2	protein_coding	Zfp141	ICM_early
ENSMUSG00000030825.19	protein_coding	Hsd17b14	ICM_early
ENSMUSG00000039191.12	protein_coding	Rbpj	ICM_early
ENSMUSG00000085715.2	lncRNA	Tsix	ICM_early
ENSMUSG00000085385.7	lncRNA	Snhg17	ICM_early
ENSMUSG00000024317.15	protein_coding	Rnf138	ICM_early
ENSMUSG00000020114.12	protein_coding	Cand1	ICM_early
ENSMUSG00000040945.13	protein_coding	Rcc2	ICM_early
ENSMUSG00000066007.15	protein_coding	Zfp600	ICM_early
ENSMUSG00000004446.12	protein_coding	Bid	ICM_early
ENSMUSG00000072419.5	protein_coding	Dppa2	ICM_early
ENSMUSG00000068744.12	protein_coding	Psrc1	ICM_early
ENSMUSG00000034450.8	protein_coding	Gulo	ICM_early
ENSMUSG00000039648.14	protein_coding	Kyat1	ICM_early
ENSMUSG00000026670.15	protein_coding	Uap1	ICM_early
ENSMUSG00000006219.12	protein_coding	Fblim1	ICM_early
ENSMUSG00000029992.14	protein_coding	Gfpt1	ICM_early
ENSMUSG00000027639.16	protein_coding	Samhd1	ICM_early
ENSMUSG00000034032.15	protein_coding	Rpap1	ICM_early
ENSMUSG00000037722.8	protein_coding	Gnpnat1	ICM_early
ENSMUSG00000020089.8	protein_coding	Ppa1	ICM_early
ENSMUSG00000032333.6	protein_coding	Stoml1	ICM_early
ENSMUSG00000095954.4	protein_coding	Gm3183	ICM_early
ENSMUSG00000051483.9	protein_coding	Cbr1	ICM_early
ENSMUSG00000044934.13	protein_coding	Zfp367	ICM_early
ENSMUSG00000018604.18	protein_coding	Tbx3	ICM_early
ENSMUSG00000024538.8	protein_coding	Ppic	ICM_early
ENSMUSG00000019139.10	protein_coding	Isyna1	ICM_early
ENSMUSG00000042660.8	protein_coding	Wdr55	ICM_early
ENSMUSG00000032294.17	protein_coding	Pkm	ICM_early
ENSMUSG00000028413.13	protein_coding	B4galt1	ICM_early
ENSMUSG00000020743.15	protein_coding	Mif4gd	ICM_early
ENSMUSG00000060499.7	protein_coding	Rpl10l	ICM_early
ENSMUSG00000032641.18	protein_coding	Gpr19	ICM_early
ENSMUSG00000030759.16	protein_coding	Far1	ICM_early
ENSMUSG00000022033.9	protein_coding	Pbk	ICM_early
ENSMUSG00000028345.15	protein_coding	Tex10	ICM_early
ENSMUSG00000020415.16	protein_coding	Pttg1	ICM_early
ENSMUSG00000041649.13	protein_coding	Klf8	ICM_early
ENSMUSG00000022822.16	protein_coding	Abcc5	ICM_early
ENSMUSG00000015806.12	protein_coding	Qdpr	ICM_early
ENSMUSG00000028145.9	protein_coding	Them4	ICM_early
ENSMUSG00000017550.14	protein_coding	Atad5	ICM_early
ENSMUSG00000022422.13	protein_coding	Dscc1	ICM_early
ENSMUSG00000046862.14	protein_coding	Pramef8	ICM_early
ENSMUSG00000006345.10	protein_coding	Ggt1	ICM_early
ENSMUSG00000005370.4	protein_coding	Msh6	ICM_early
ENSMUSG00000040463.16	protein_coding	Mybbp1a	ICM_early
ENSMUSG00000002900.16	protein_coding	Lamb1	ICM_early
ENSMUSG00000029512.11	protein_coding	Ulk1	ICM_early
ENSMUSG00000042699.11	protein_coding	Dhx9	ICM_early
ENSMUSG00000086503.4	lncRNA	Xist	ICM_early
ENSMUSG00000037474.13	protein_coding	Dtl	ICM_early
ENSMUSG00000027860.15	protein_coding	Vangl1	ICM_early
ENSMUSG00000031010.17	protein_coding	Usp9x	ICM_early
ENSMUSG00000026575.15	protein_coding	Nme7	ICM_early
ENSMUSG00000018425.18	protein_coding	Dhx40	ICM_early
ENSMUSG00000029415.4	protein_coding	Sdad1	ICM_early
ENSMUSG00000116564.1	protein_coding	Riok2	ICM_early
ENSMUSG00000032788.15	protein_coding	Pdxk	ICM_early
ENSMUSG00000036693.12	protein_coding	Nop14	ICM_early
ENSMUSG00000069743.5	protein_coding	Zfp820	ICM_early
ENSMUSG00000067916.9	protein_coding	Zfp991	ICM_early
ENSMUSG00000035183.14	protein_coding	Slc24a5	ICM_early
ENSMUSG00000036202.16	protein_coding	Rif1	ICM_early
ENSMUSG00000019891.15	protein_coding	Dcbld1	ICM_early
ENSMUSG00000025264.12	protein_coding	Tsr2	ICM_early
ENSMUSG00000003099.11	protein_coding	Ppp5c	ICM_early
ENSMUSG00000006920.14	protein_coding	Ezh1	ICM_early
ENSMUSG00000078502.10	protein_coding	Gm13212	ICM_early
ENSMUSG00000031229.16	protein_coding	Atrx	ICM_early
ENSMUSG00000024780.7	protein_coding	Cdc37l1	ICM_early
ENSMUSG00000027104.18	protein_coding	Atf2	ICM_early
ENSMUSG00000032180.11	protein_coding	Tmed1	ICM_early
ENSMUSG00000079036.10	protein_coding	Alkbh1	ICM_early
ENSMUSG00000053560.5	protein_coding	Ier2	ICM_early
ENSMUSG00000026643.16	protein_coding	Nmt2	ICM_early
ENSMUSG00000036822.6	protein_coding	Topors	ICM_early
ENSMUSG00000022682.8	protein_coding	Rrn3	ICM_early
ENSMUSG00000002076.12	protein_coding	Hsf2bp	ICM_early
ENSMUSG00000079225.3	transcribed_processed_pseudogene	Gm9531	ICM_early
ENSMUSG00000022982.10	protein_coding	Sod1	ICM_early
ENSMUSG00000027671.14	protein_coding	Actl6a	ICM_early
ENSMUSG00000027601.13	protein_coding	Mtfr1	ICM_early
ENSMUSG00000031226.13	protein_coding	Pbdc1	ICM_early
ENSMUSG00000019809.16	protein_coding	Pex3	ICM_early
ENSMUSG00000029836.15	protein_coding	Cbx3	ICM_early
ENSMUSG00000030722.7	protein_coding	Nfatc2ip	ICM_early
ENSMUSG00000032309.15	protein_coding	Fbxo22	ICM_early
ENSMUSG00000015176.11	protein_coding	Nolc1	ICM_early
ENSMUSG00000029171.12	protein_coding	Pgm2	ICM_early
ENSMUSG00000071708.11	protein_coding	Sms	ICM_early
ENSMUSG00000068245.14	protein_coding	Phf11d	ICM_early
ENSMUSG00000039985.14	protein_coding	Sinhcaf	ICM_early
ENSMUSG00000025001.11	protein_coding	Hells	ICM_early
ENSMUSG00000026202.13	protein_coding	Tuba4a	ICM_early
ENSMUSG00000014226.10	protein_coding	Cacybp	ICM_early
ENSMUSG00000021952.16	protein_coding	Xpo4	ICM_early
ENSMUSG00000031388.14	protein_coding	Naa10	ICM_early
ENSMUSG00000025403.5	protein_coding	Shmt2	ICM_early
ENSMUSG00000027531.16	protein_coding	Impa1	ICM_early
ENSMUSG00000032030.16	protein_coding	Cul5	ICM_early
ENSMUSG00000024985.20	protein_coding	Tcf7l2	ICM_early
ENSMUSG00000054766.13	protein_coding	Set	ICM_early
ENSMUSG00000054604.7	protein_coding	Cggbp1	ICM_early
ENSMUSG00000032745.18	protein_coding	Gpbp1	ICM_early
ENSMUSG00000022849.5	protein_coding	Hspbap1	ICM_early
ENSMUSG00000038806.7	protein_coding	Sde2	ICM_early
ENSMUSG00000030268.17	protein_coding	Bcat1	ICM_early
ENSMUSG00000026827.12	protein_coding	Gpd2	ICM_early
ENSMUSG00000038344.14	protein_coding	Txlng	ICM_early
ENSMUSG00000037475.15	protein_coding	Thoc2	ICM_early
ENSMUSG00000098894.1	lncRNA	Gm27234	ICM_early
ENSMUSG00000091474.2	protein_coding	2610021A01Rik	ICM_early
ENSMUSG00000026790.19	protein_coding	Odf2	ICM_early
ENSMUSG00000038816.14	protein_coding	Ctnnal1	ICM_early
ENSMUSG00000031578.5	protein_coding	Mak16	ICM_early
ENSMUSG00000026127.13	protein_coding	Imp4	ICM_early
ENSMUSG00000026594.14	protein_coding	Ralgps2	ICM_early
ENSMUSG00000042195.9	protein_coding	Slc35f2	ICM_early
ENSMUSG00000097971.3	lncRNA	Gm26917	ICM_early
ENSMUSG00000041057.10	protein_coding	Wdr43	ICM_early
ENSMUSG00000025283.15	protein_coding	Sat1	ICM_early
ENSMUSG00000025531.14	protein_coding	Chm	ICM_early
ENSMUSG00000025860.15	protein_coding	Xiap	ICM_early
ENSMUSG00000042354.7	protein_coding	Gnl3	ICM_early
ENSMUSG00000029993.16	protein_coding	Nfu1	ICM_early
ENSMUSG00000020248.18	protein_coding	Nfyb	ICM_early
ENSMUSG00000018697.14	protein_coding	Aatf	ICM_early
ENSMUSG00000039678.12	protein_coding	Tbc1d13	ICM_early
ENSMUSG00000062078.15	protein_coding	Qk	ICM_early
ENSMUSG00000026355.11	protein_coding	Mcm6	ICM_early
ENSMUSG00000072235.6	protein_coding	Tuba1a	ICM_early
ENSMUSG00000032096.16	protein_coding	Arcn1	ICM_early
ENSMUSG00000040359.14	protein_coding	Ufl1	ICM_early
ENSMUSG00000041712.7	protein_coding	Ubr7	ICM_early
ENSMUSG00000017861.11	protein_coding	Mybl2	ICM_early
ENSMUSG00000004100.12	protein_coding	Ppan	ICM_early
ENSMUSG00000038095.15	protein_coding	Sbno1	ICM_early
ENSMUSG00000028567.8	protein_coding	Txndc12	ICM_early
ENSMUSG00000006763.14	protein_coding	Saal1	ICM_early
ENSMUSG00000034203.8	protein_coding	Chchd4	ICM_early
ENSMUSG00000041278.10	protein_coding	Ttc1	ICM_early
ENSMUSG00000009076.10	protein_coding	Zmat5	ICM_early
ENSMUSG00000003316.14	protein_coding	Glg1	ICM_early
ENSMUSG00000070708.5	protein_coding	Gtsf1l	ICM_early
ENSMUSG00000036580.15	protein_coding	Spg20	ICM_early
ENSMUSG00000038279.10	protein_coding	Nop2	ICM_early
ENSMUSG00000029249.15	protein_coding	Rest	ICM_early
ENSMUSG00000053774.9	protein_coding	Ubxn7	ICM_early
ENSMUSG00000029730.16	protein_coding	Mcm7	ICM_early
ENSMUSG00000030689.15	protein_coding	Ino80e	ICM_early
ENSMUSG00000017146.12	protein_coding	Brca1	ICM_early
ENSMUSG00000031403.14	protein_coding	Dkc1	ICM_early
ENSMUSG00000041355.13	protein_coding	Ssr2	ICM_early
ENSMUSG00000041438.8	protein_coding	Utp4	ICM_early
ENSMUSG00000079139.4	processed_pseudogene	Gm4204	ICM_early
ENSMUSG00000026019.15	protein_coding	Wdr12	ICM_early
ENSMUSG00000028811.11	protein_coding	Yars	ICM_early
ENSMUSG00000030741.15	protein_coding	Spns1	ICM_early
ENSMUSG00000021018.8	protein_coding	Polr2h	ICM_early
ENSMUSG00000038587.10	protein_coding	Akap12	ICM_early
ENSMUSG00000026456.18	protein_coding	Cyb5r1	ICM_early
ENSMUSG00000054079.12	protein_coding	Utp18	ICM_early
ENSMUSG00000061286.7	protein_coding	Exosc5	ICM_early
ENSMUSG00000052997.15	protein_coding	Uba2	ICM_early
ENSMUSG00000037275.14	protein_coding	Gemin5	ICM_early
ENSMUSG00000027203.15	protein_coding	Dut	ICM_early
ENSMUSG00000095909.2	protein_coding	Gm10324	ICM_early
ENSMUSG00000032557.13	protein_coding	Uba5	ICM_early
ENSMUSG00000002031.13	protein_coding	Ift46	ICM_early
ENSMUSG00000058013.11	protein_coding	Sept11	ICM_early
ENSMUSG00000028691.12	protein_coding	Prdx1	ICM_early
ENSMUSG00000022962.15	protein_coding	Gart	ICM_early
ENSMUSG00000011254.16	protein_coding	Thg1l	ICM_early
ENSMUSG00000022020.15	protein_coding	Naa16	ICM_early
ENSMUSG00000027079.15	protein_coding	Clp1	ICM_early
ENSMUSG00000017286.15	protein_coding	Glod4	ICM_early
ENSMUSG00000027680.15	protein_coding	Fxr1	ICM_early
ENSMUSG00000018239.9	protein_coding	Zcchc10	ICM_early
ENSMUSG00000031562.15	protein_coding	Dctd	ICM_early
ENSMUSG00000041303.7	protein_coding	Gtf3c3	ICM_early
ENSMUSG00000040034.15	protein_coding	Nup43	ICM_early
ENSMUSG00000082585.3	processed_pseudogene	Gm15387	ICM_early
ENSMUSG00000039209.12	protein_coding	Rpl39l	ICM_early
ENSMUSG00000032264.9	protein_coding	Zw10	ICM_early
ENSMUSG00000020561.8	protein_coding	Twistnb	ICM_early
ENSMUSG00000055760.12	protein_coding	Gemin6	ICM_early
ENSMUSG00000030619.10	protein_coding	Eed	ICM_early
ENSMUSG00000026701.15	protein_coding	Prdx6	ICM_early
ENSMUSG00000024231.15	protein_coding	Cul2	ICM_early
ENSMUSG00000027244.14	protein_coding	Atg13	ICM_early
ENSMUSG00000024472.9	protein_coding	Dcp2	ICM_early
ENSMUSG00000025869.11	protein_coding	Nop16	ICM_early
ENSMUSG00000096255.2	protein_coding	Dynlt1b	ICM_early
ENSMUSG00000025423.16	protein_coding	Pias2	ICM_early
ENSMUSG00000063480.8	protein_coding	Snu13	ICM_early
ENSMUSG00000038335.13	protein_coding	Tsr1	ICM_early
ENSMUSG00000028693.15	protein_coding	Nasp	ICM_early
ENSMUSG00000042357.2	protein_coding	Gjb5	ICM_early
ENSMUSG00000001767.5	protein_coding	Crnkl1	ICM_early
ENSMUSG00000028800.15	protein_coding	Hdac1	ICM_early
ENSMUSG00000095677.2	protein_coding	Dynlt1f	ICM_early
ENSMUSG00000061479.15	protein_coding	Snrpa	ICM_early
ENSMUSG00000032216.15	protein_coding	Nedd4	ICM_early
ENSMUSG00000022052.9	protein_coding	Ppp2r2a	ICM_early
ENSMUSG00000025491.14	protein_coding	Ifitm1	ICM_early
ENSMUSG00000033294.11	protein_coding	Noc4l	ICM_early
ENSMUSG00000025613.13	protein_coding	Cct8	ICM_early
ENSMUSG00000041147.10	protein_coding	Brca2	ICM_early
ENSMUSG00000019947.10	protein_coding	Arid5b	ICM_early
ENSMUSG00000041718.16	protein_coding	Alg13	ICM_early
ENSMUSG00000055401.14	protein_coding	Fbxo6	ICM_early
ENSMUSG00000026234.12	protein_coding	Ncl	ICM_early
ENSMUSG00000027201.16	protein_coding	Myef2	ICM_early
ENSMUSG00000053907.10	protein_coding	Mat2a	ICM_early
ENSMUSG00000075232.6	protein_coding	Amd1	ICM_early
ENSMUSG00000024391.7	protein_coding	Apom	ICM_early
ENSMUSG00000030512.13	protein_coding	Snrpa1	ICM_early
ENSMUSG00000057113.13	protein_coding	Npm1	ICM_early
ENSMUSG00000024487.5	protein_coding	Yipf5	ICM_early
ENSMUSG00000006728.12	protein_coding	Cdk4	ICM_early
ENSMUSG00000026005.15	protein_coding	Rpe	ICM_early
ENSMUSG00000021591.8	protein_coding	Glrx	ICM_early
ENSMUSG00000021835.15	protein_coding	Bmp4	ICM_late
ENSMUSG00000027702.7	protein_coding	Lrrc34	ICM_late
ENSMUSG00000005973.6	protein_coding	Rcn1	ICM_late
ENSMUSG00000025952.15	protein_coding	Crygc	ICM_late
ENSMUSG00000032495.8	protein_coding	Lrrc2	ICM_late
ENSMUSG00000029231.15	protein_coding	Pdgfra	ICM_late
ENSMUSG00000067299.11	protein_coding	Crygd	ICM_late
ENSMUSG00000022040.8	protein_coding	Ephx2	ICM_late
ENSMUSG00000044734.16	protein_coding	Serpinb1a	ICM_late
ENSMUSG00000024776.18	protein_coding	Stambpl1	ICM_late
ENSMUSG00000041548.4	protein_coding	Hspb8	ICM_late
ENSMUSG00000039676.4	protein_coding	Capsl	ICM_late
ENSMUSG00000021322.8	protein_coding	Aoah	ICM_late
ENSMUSG00000029650.10	protein_coding	Slc46a3	ICM_late
ENSMUSG00000026980.15	protein_coding	Ly75	ICM_late
ENSMUSG00000110368.1	lncRNA	Gm45518	ICM_late
ENSMUSG00000105954.1	TEC	Gm42793	ICM_late
ENSMUSG00000070436.12	protein_coding	Serpinh1	ICM_late
ENSMUSG00000024084.8	protein_coding	Qpct	ICM_late
ENSMUSG00000054263.12	protein_coding	Lifr	ICM_late
ENSMUSG00000020407.13	protein_coding	Upp1	ICM_late
ENSMUSG00000079029.2	protein_coding	Gm5662	ICM_late
ENSMUSG00000067860.11	protein_coding	Zic3	ICM_late
ENSMUSG00000031160.4	protein_coding	Eras	ICM_late
ENSMUSG00000035186.6	protein_coding	Ubd	ICM_late
ENSMUSG00000009471.4	protein_coding	Myod1	ICM_late
ENSMUSG00000017311.15	protein_coding	Pyy	ICM_late
ENSMUSG00000024521.8	protein_coding	Pmaip1	ICM_late
ENSMUSG00000029811.14	protein_coding	Aoc1	ICM_late
ENSMUSG00000072905.5	protein_coding	Gm2016	ICM_late
ENSMUSG00000059248.13	protein_coding	Sept9	ICM_late
ENSMUSG00000032038.7	protein_coding	St3gal4	ICM_late
ENSMUSG00000005360.14	protein_coding	Slc1a3	ICM_late
ENSMUSG00000024253.9	protein_coding	Dync2li1	ICM_late
ENSMUSG00000036185.9	protein_coding	Sapcd1	ICM_late
ENSMUSG00000019102.10	protein_coding	Aldh3a1	ICM_late
ENSMUSG00000021747.12	protein_coding	4930452B06Rik	ICM_late
ENSMUSG00000033032.15	protein_coding	Afap1l1	ICM_late
ENSMUSG00000021732.14	protein_coding	Fgf10	ICM_late
ENSMUSG00000097768.2	lncRNA	2310043M15Rik	ICM_late
ENSMUSG00000030393.8	protein_coding	Zik1	ICM_late
ENSMUSG00000021850.14	protein_coding	ccdc198	ICM_late
ENSMUSG00000028148.11	protein_coding	Them5	ICM_late
ENSMUSG00000031548.7	protein_coding	Sfrp1	ICM_late
ENSMUSG00000031520.6	protein_coding	Vegfc	ICM_late
ENSMUSG00000043681.5	protein_coding	Fam25c	ICM_late
ENSMUSG00000037188.7	protein_coding	Grhl3	ICM_late
ENSMUSG00000031503.13	protein_coding	Col4a2	ICM_late
ENSMUSG00000050435.2	protein_coding	Ube2dnl1	ICM_late
ENSMUSG00000096727.3	protein_coding	Psmb9	ICM_late
ENSMUSG00000037171.6	protein_coding	Nodal	ICM_late
ENSMUSG00000064263.6	lncRNA	Platr26	ICM_late
ENSMUSG00000032492.14	protein_coding	Pth1r	ICM_late
ENSMUSG00000030762.11	protein_coding	Aqp8	ICM_late
ENSMUSG00000020142.12	protein_coding	Slc1a4	ICM_late
ENSMUSG00000099370.1	lncRNA	Platr10	ICM_late
ENSMUSG00000047250.13	protein_coding	Ptgs1	ICM_late
ENSMUSG00000026726.10	protein_coding	Cubn	ICM_late
ENSMUSG00000097848.2	lncRNA	Gm807	ICM_late
ENSMUSG00000052396.7	protein_coding	Mogat2	ICM_late
ENSMUSG00000046186.8	protein_coding	Cd109	ICM_late
ENSMUSG00000022055.7	protein_coding	Nefl	ICM_late
ENSMUSG00000032420.8	protein_coding	Nt5e	ICM_late
ENSMUSG00000022580.13	protein_coding	Rhpn1	ICM_late
ENSMUSG00000079042.10	protein_coding	Apela	ICM_late
ENSMUSG00000021213.12	protein_coding	Akr1c13	ICM_late
ENSMUSG00000060586.11	protein_coding	H2-Eb1	ICM_late
ENSMUSG00000023036.14	protein_coding	Pcdhgc4	ICM_late
ENSMUSG00000020805.14	protein_coding	Slc13a5	ICM_late
ENSMUSG00000021416.11	protein_coding	Eci3	ICM_late
ENSMUSG00000025648.18	protein_coding	Pfkfb4	ICM_late
ENSMUSG00000028602.12	protein_coding	Tnfrsf8	ICM_late
ENSMUSG00000027375.14	protein_coding	Mal	ICM_late
ENSMUSG00000041620.8	protein_coding	Mmp1b	ICM_late
ENSMUSG00000027075.16	protein_coding	Slc43a1	ICM_late
ENSMUSG00000040650.8	protein_coding	Cyp2b23	ICM_late
ENSMUSG00000079012.11	protein_coding	Serpina3m	ICM_late
ENSMUSG00000002033.14	protein_coding	Cd3g	ICM_late
ENSMUSG00000022824.12	protein_coding	Muc13	ICM_late
ENSMUSG00000022754.6	protein_coding	Tmem45a	ICM_late
ENSMUSG00000060459.14	protein_coding	Kng2	ICM_late
ENSMUSG00000025056.4	protein_coding	Nr0b1	ICM_late
ENSMUSG00000028545.13	protein_coding	Bend5	ICM_late
ENSMUSG00000051379.12	protein_coding	Flrt3	ICM_late
ENSMUSG00000026311.16	protein_coding	Asb1	ICM_late
ENSMUSG00000057098.14	protein_coding	Ebf1	ICM_late
ENSMUSG00000022575.5	protein_coding	Gsdmd	ICM_late
ENSMUSG00000032374.14	protein_coding	Plod2	ICM_late
ENSMUSG00000028637.16	protein_coding	Ccdc30	ICM_late
ENSMUSG00000033207.7	protein_coding	Mamdc2	ICM_late
ENSMUSG00000070644.13	protein_coding	Etnk2	ICM_late
ENSMUSG00000053219.15	protein_coding	Raet1e	ICM_late
ENSMUSG00000086591.1	lncRNA	Dnah2os	ICM_late
ENSMUSG00000020173.17	protein_coding	Cobl	ICM_late
ENSMUSG00000062542.11	protein_coding	Syt9	ICM_late
ENSMUSG00000025265.14	protein_coding	Fgd1	ICM_late
ENSMUSG00000060206.11	protein_coding	Zfp462	ICM_late
ENSMUSG00000027562.12	protein_coding	Car2	ICM_late
ENSMUSG00000097804.1	lncRNA	Gm16685	ICM_late
ENSMUSG00000046841.5	protein_coding	Ckap4	ICM_late
ENSMUSG00000031613.9	protein_coding	Hpgd	ICM_late
ENSMUSG00000029138.4	protein_coding	4930548H24Rik	ICM_late
ENSMUSG00000051323.16	protein_coding	Pcdh19	ICM_late
ENSMUSG00000049148.8	protein_coding	Plcxd3	ICM_late
ENSMUSG00000020363.6	protein_coding	Gfpt2	ICM_late
ENSMUSG00000023393.15	protein_coding	Slc17a9	ICM_late
ENSMUSG00000115426.1	lncRNA	Gm19510	ICM_late
ENSMUSG00000031292.14	protein_coding	Cdkl5	ICM_late
ENSMUSG00000048728.15	protein_coding	Zfp454	ICM_late
ENSMUSG00000050122.19	protein_coding	Vwa3b	ICM_late
ENSMUSG00000023411.12	protein_coding	Nfatc4	ICM_late
ENSMUSG00000004187.11	protein_coding	Kifc2	ICM_late
ENSMUSG00000026728.9	protein_coding	Vim	ICM_late
ENSMUSG00000048376.6	protein_coding	F2r	ICM_late
ENSMUSG00000028803.18	protein_coding	Nipal3	ICM_late
ENSMUSG00000038526.14	protein_coding	Car14	ICM_late
ENSMUSG00000039943.16	protein_coding	Plcb4	ICM_late
ENSMUSG00000075254.12	protein_coding	Heg1	ICM_late
ENSMUSG00000024738.6	protein_coding	Pga5	ICM_late
ENSMUSG00000074004.3	protein_coding	B3gnt6	ICM_late
ENSMUSG00000030365.11	protein_coding	Clec2i	ICM_late
ENSMUSG00000031963.8	protein_coding	Bmper	ICM_late
ENSMUSG00000027858.13	protein_coding	Tspan2	ICM_late
ENSMUSG00000015314.10	protein_coding	Slamf6	ICM_late
ENSMUSG00000027861.13	protein_coding	Casq2	ICM_late
ENSMUSG00000020562.7	protein_coding	Efcab10	ICM_late
ENSMUSG00000071562.6	protein_coding	Stfa1	ICM_late
ENSMUSG00000027313.3	protein_coding	Chac1	ICM_late
ENSMUSG00000024030.7	protein_coding	Abcg1	ICM_late
ENSMUSG00000039497.8	protein_coding	Dse	ICM_late
ENSMUSG00000069072.9	protein_coding	Slc7a14	ICM_late
ENSMUSG00000051980.13	protein_coding	Casr	ICM_late
ENSMUSG00000029304.14	protein_coding	Spp1	ICM_late
ENSMUSG00000020160.18	protein_coding	Meis1	ICM_late
ENSMUSG00000001029.15	protein_coding	Icam2	ICM_late
ENSMUSG00000044835.15	protein_coding	Ankrd45	ICM_late
ENSMUSG00000032271.13	protein_coding	Nnmt	ICM_late
ENSMUSG00000039126.10	protein_coding	Prune2	ICM_late
ENSMUSG00000047638.15	protein_coding	Nr1h4	ICM_late
ENSMUSG00000015843.10	protein_coding	Rxrg	ICM_late
ENSMUSG00000017950.16	protein_coding	Hnf4a	ICM_late
ENSMUSG00000055373.8	protein_coding	Fut9	ICM_late
ENSMUSG00000024042.7	protein_coding	Sik1	ICM_late
ENSMUSG00000031502.11	protein_coding	Col4a1	ICM_late
ENSMUSG00000015202.13	protein_coding	Cnksr3	ICM_late
ENSMUSG00000118061.1	lncRNA	Rbfaos	ICM_late
ENSMUSG00000089945.13	protein_coding	Pakap	ICM_late
ENSMUSG00000078869.2	protein_coding	Gm14409	ICM_late
ENSMUSG00000041703.7	protein_coding	Zic5	ICM_late
ENSMUSG00000044807.13	protein_coding	Zfp354c	ICM_late
ENSMUSG00000074280.6	processed_pseudogene	Gm6166	ICM_late
ENSMUSG00000025492.6	protein_coding	Ifitm3	ICM_late
ENSMUSG00000004035.12	protein_coding	Gstm7	ICM_late
ENSMUSG00000019846.11	protein_coding	Lama4	ICM_late
ENSMUSG00000074637.7	protein_coding	Sox2	ICM_late
ENSMUSG00000021756.12	protein_coding	Il6st	ICM_late
ENSMUSG00000091542.1	lncRNA	Gm17167	ICM_late
ENSMUSG00000031297.14	protein_coding	Slc7a3	ICM_late
ENSMUSG00000050332.7	protein_coding	Amer1	ICM_late
ENSMUSG00000045667.14	protein_coding	Smtnl2	ICM_late
ENSMUSG00000048126.16	protein_coding	Col6a3	ICM_late
ENSMUSG00000033460.14	protein_coding	Armcx1	ICM_late
ENSMUSG00000036206.12	protein_coding	Sh3bp4	ICM_late
ENSMUSG00000022574.7	protein_coding	Naprt	ICM_late
ENSMUSG00000050199.13	protein_coding	Lgr4	ICM_late
ENSMUSG00000038648.5	protein_coding	Creb3l2	ICM_late
ENSMUSG00000027189.16	protein_coding	Trim44	ICM_late
ENSMUSG00000052125.16	lncRNA	F730043M19Rik	ICM_late
ENSMUSG00000021098.14	protein_coding	4930447C04Rik	ICM_late
ENSMUSG00000019834.15	protein_coding	Slc22a16	ICM_late
ENSMUSG00000020679.11	protein_coding	Hnf1b	ICM_late
ENSMUSG00000028654.13	protein_coding	Mycl	ICM_late
ENSMUSG00000024304.14	protein_coding	Cdh2	ICM_late
ENSMUSG00000013275.9	protein_coding	Slc41a1	ICM_late
ENSMUSG00000025588.4	protein_coding	Nat1	ICM_late
ENSMUSG00000007379.15	protein_coding	Dennd2c	ICM_late
ENSMUSG00000004151.17	protein_coding	Etv1	ICM_late
ENSMUSG00000006216.10	protein_coding	Clcnkb	ICM_late
ENSMUSG00000019894.14	protein_coding	Slc6a15	ICM_late
ENSMUSG00000035699.8	protein_coding	Slc51a	ICM_late
ENSMUSG00000022244.7	protein_coding	Amacr	ICM_late
ENSMUSG00000035158.15	protein_coding	Mitf	ICM_late
ENSMUSG00000052105.17	protein_coding	Mtcl1	ICM_late
ENSMUSG00000031379.13	protein_coding	Pir	ICM_late
ENSMUSG00000028347.14	protein_coding	Tmeff1	ICM_late
ENSMUSG00000028164.15	protein_coding	Manba	ICM_late
ENSMUSG00000032997.16	protein_coding	Chpf	ICM_late
ENSMUSG00000026737.12	protein_coding	Pip4k2a	ICM_late
ENSMUSG00000078249.5	protein_coding	Hmga1b	ICM_late
ENSMUSG00000069170.14	protein_coding	Adgrv1	ICM_late
ENSMUSG00000033491.13	protein_coding	Prss35	ICM_late
ENSMUSG00000038425.18	protein_coding	Poli	ICM_late
ENSMUSG00000031224.6	protein_coding	Magee2	ICM_late
ENSMUSG00000044033.16	protein_coding	Ccdc141	ICM_late
ENSMUSG00000025934.15	protein_coding	Gsta3	ICM_late
ENSMUSG00000112523.1	TEC	Gm48377	ICM_late
ENSMUSG00000025268.15	protein_coding	Maged2	ICM_late
ENSMUSG00000022661.14	protein_coding	Cd200	ICM_late
ENSMUSG00000028391.16	protein_coding	Wdr31	ICM_late
ENSMUSG00000113944.1	lncRNA	Gm48847	ICM_late
ENSMUSG00000027820.12	protein_coding	Mme	ICM_late
ENSMUSG00000060510.14	protein_coding	Zfp266	ICM_late
ENSMUSG00000071424.10	protein_coding	Grid2	ICM_late
ENSMUSG00000024868.8	protein_coding	Dkk1	ICM_late
ENSMUSG00000079445.3	protein_coding	B3gnt7	ICM_late
ENSMUSG00000038522.7	protein_coding	Mfsd4b1	ICM_late
ENSMUSG00000029084.5	protein_coding	Cd38	ICM_late
ENSMUSG00000022210.7	protein_coding	Dhrs4	ICM_late
ENSMUSG00000097451.11	lncRNA	Rian	ICM_late
ENSMUSG00000053414.8	protein_coding	Hunk	ICM_late
ENSMUSG00000105176.1	TEC	Gm43668	ICM_late
ENSMUSG00000043439.5	protein_coding	Epop	ICM_late
ENSMUSG00000107142.1	lncRNA	4930566F21Rik	ICM_late
ENSMUSG00000008398.15	protein_coding	Elk3	ICM_late
ENSMUSG00000020226.9	protein_coding	Slc5a4b	ICM_late
ENSMUSG00000078865.8	protein_coding	Gm14406	ICM_late
ENSMUSG00000070960.4	processed_pseudogene	Gm19680	ICM_late
ENSMUSG00000066026.14	protein_coding	Dhrs3	ICM_late
ENSMUSG00000032796.8	protein_coding	Lama1	ICM_late
ENSMUSG00000069805.10	protein_coding	Fbp1	ICM_late
ENSMUSG00000032698.15	protein_coding	Lmo2	ICM_late
ENSMUSG00000078906.9	protein_coding	Gm14444	ICM_late
ENSMUSG00000109284.1	lncRNA	B230311B06Rik	ICM_late
ENSMUSG00000015568.16	protein_coding	Lpl	ICM_late
ENSMUSG00000041313.14	protein_coding	Slc7a1	ICM_late
ENSMUSG00000020388.12	protein_coding	Pdlim4	ICM_late
ENSMUSG00000031530.6	protein_coding	Dusp4	ICM_late
ENSMUSG00000055799.13	protein_coding	Tcf7l1	ICM_late
ENSMUSG00000021250.13	protein_coding	Fos	ICM_late
ENSMUSG00000049723.14	protein_coding	Mmp12	ICM_late
ENSMUSG00000059482.15	protein_coding	2610301B20Rik	ICM_late
ENSMUSG00000025464.15	protein_coding	Paox	ICM_late
ENSMUSG00000021733.11	protein_coding	Slc4a7	ICM_late
ENSMUSG00000021696.9	protein_coding	Elovl7	ICM_late
ENSMUSG00000052776.10	protein_coding	Oas1a	ICM_late
ENSMUSG00000060090.16	protein_coding	Rp2	ICM_late
ENSMUSG00000020774.9	protein_coding	Aspa	ICM_late
ENSMUSG00000057134.6	protein_coding	Ado	ICM_late
ENSMUSG00000062937.7	protein_coding	Mtap	ICM_late
ENSMUSG00000024462.17	protein_coding	Gabbr1	ICM_late
ENSMUSG00000054728.17	protein_coding	Phactr1	ICM_late
ENSMUSG00000037379.7	protein_coding	Spon2	ICM_late
ENSMUSG00000030089.15	protein_coding	Slc41a3	ICM_late

## Sheet: TE genes
gene_id	gene_type	gene_name	category
ENSMUSG00000051669.6	protein_coding	AU021092	TE_early
ENSMUSG00000042254.14	protein_coding	Cilp	TE_early
ENSMUSG00000042243.10	protein_coding	BC051665	TE_early
ENSMUSG00000069045.11	protein_coding	Ddx3y	TE_early
ENSMUSG00000028551.14	protein_coding	Cdkn2c	TE_early
ENSMUSG00000069049.11	protein_coding	Eif2s3y	TE_early
ENSMUSG00000008035.12	protein_coding	Mid1ip1	TE_early
ENSMUSG00000020589.17	protein_coding	Fam49a	TE_early
ENSMUSG00000073243.2	protein_coding	Gm9	TE_early
ENSMUSG00000041722.7	protein_coding	Khdc1c	TE_early
ENSMUSG00000032667.17	protein_coding	Pon2	TE_early
ENSMUSG00000032083.8	protein_coding	Apoa1	TE_early
ENSMUSG00000029484.12	protein_coding	Anxa3	TE_early
ENSMUSG00000049775.16	protein_coding	Tmsb4x	TE_early
ENSMUSG00000036109.17	protein_coding	Mbnl3	TE_early
ENSMUSG00000022747.17	protein_coding	St3gal6	TE_early
ENSMUSG00000078963.3	protein_coding	Hsbp1l1	TE_early
ENSMUSG00000046974.6	protein_coding	BC053393	TE_early
ENSMUSG00000061082.11	protein_coding	Plac1	TE_early
ENSMUSG00000041025.15	protein_coding	Iffo2	TE_early
ENSMUSG00000034957.10	protein_coding	Cebpa	TE_early
ENSMUSG00000074183.3	protein_coding	Gsta1	TE_early
ENSMUSG00000061701.11	protein_coding	Fbxw20	TE_early
ENSMUSG00000029059.9	protein_coding	Prxl2b	TE_early
ENSMUSG00000019866.15	protein_coding	Crybg1	TE_early
ENSMUSG00000029465.14	protein_coding	Arpc3	TE_early
ENSMUSG00000025396.7	protein_coding	Hsd17b6	TE_early
ENSMUSG00000072572.9	protein_coding	Slc39a2	TE_early
ENSMUSG00000034127.15	protein_coding	Tspan8	TE_early
ENSMUSG00000034394.14	protein_coding	Lif	TE_early
ENSMUSG00000111709.1	protein_coding	Gm3776	TE_early
ENSMUSG00000007034.15	protein_coding	Slc44a4	TE_early
ENSMUSG00000030315.15	protein_coding	Vgll4	TE_early
ENSMUSG00000101249.1	unprocessed_pseudogene	Gm29216	TE_early
ENSMUSG00000094328.2	protein_coding	Tdpoz9	TE_early
ENSMUSG00000038600.12	protein_coding	Atp6v0a4	TE_early
ENSMUSG00000075284.10	protein_coding	Wipf1	TE_early
ENSMUSG00000090891.3	protein_coding	D6Ertd527e	TE_early
ENSMUSG00000068220.6	protein_coding	Lgals1	TE_early
ENSMUSG00000003161.15	protein_coding	Sri	TE_early
ENSMUSG00000032827.15	protein_coding	Ppp1r9a	TE_early
ENSMUSG00000015619.10	protein_coding	Gata3	TE_early
ENSMUSG00000045087.8	protein_coding	S1pr5	TE_early
ENSMUSG00000054134.14	protein_coding	Umodl1	TE_early
ENSMUSG00000066031.13	protein_coding	Gm13023	TE_early
ENSMUSG00000027954.9	protein_coding	Efna1	TE_early
ENSMUSG00000026305.15	protein_coding	Lrrfip1	TE_early
ENSMUSG00000017386.10	protein_coding	Traf4	TE_early
ENSMUSG00000030272.15	protein_coding	Camk1	TE_early
ENSMUSG00000028773.8	protein_coding	Fabp3	TE_early
ENSMUSG00000022150.16	protein_coding	Dab2	TE_early
ENSMUSG00000038393.14	protein_coding	Txnip	TE_early
ENSMUSG00000078453.3	protein_coding	Abracl	TE_early
ENSMUSG00000056366.5	processed_pseudogene	Fabp3-ps1	TE_early
ENSMUSG00000031217.8	protein_coding	Efnb1	TE_early
ENSMUSG00000024371.14	protein_coding	C2	TE_early
ENSMUSG00000007038.5	protein_coding	Neu1	TE_early
ENSMUSG00000030792.8	protein_coding	Dkkl1	TE_early
ENSMUSG00000031207.16	protein_coding	Msn	TE_early
ENSMUSG00000073437.10	lncRNA	D330041H03Rik	TE_early
ENSMUSG00000021559.14	protein_coding	Dapk1	TE_early
ENSMUSG00000028278.14	protein_coding	Rragd	TE_early
ENSMUSG00000001300.16	protein_coding	Efnb2	TE_early
ENSMUSG00000067750.3	protein_coding	Khdc1a	TE_early
ENSMUSG00000035778.17	protein_coding	Ggta1	TE_early
ENSMUSG00000036899.10	protein_coding	Trpv5	TE_early
ENSMUSG00000020900.15	protein_coding	Myh10	TE_early
ENSMUSG00000092274.3	lncRNA	Neat1	TE_early
ENSMUSG00000023043.7	protein_coding	Krt18	TE_early
ENSMUSG00000038932.13	protein_coding	Tcfl5	TE_early
ENSMUSG00000050854.9	protein_coding	Tmem125	TE_early
ENSMUSG00000073758.10	protein_coding	Sh3d21	TE_early
ENSMUSG00000066463.13	protein_coding	Omt2a	TE_early
ENSMUSG00000044976.17	protein_coding	Wdr72	TE_early
ENSMUSG00000042500.11	protein_coding	Ago4	TE_early
ENSMUSG00000005125.13	protein_coding	Ndrg1	TE_early
ENSMUSG00000090963.2	protein_coding	Gm17655	TE_early
ENSMUSG00000050737.13	protein_coding	Ptges	TE_early
ENSMUSG00000020846.6	protein_coding	Rflnb	TE_early
ENSMUSG00000047501.3	protein_coding	Cldn4	TE_early
ENSMUSG00000048120.16	protein_coding	Entpd1	TE_early
ENSMUSG00000024378.9	protein_coding	Stard4	TE_early
ENSMUSG00000064351.1	protein_coding	mt-Co1	TE_early
ENSMUSG00000067369.12	protein_coding	Trmt2b	TE_early
ENSMUSG00000022186.14	protein_coding	Oxct1	TE_early
ENSMUSG00000035954.10	protein_coding	Dock4	TE_early
ENSMUSG00000049086.8	protein_coding	Bmyc	TE_early
ENSMUSG00000039063.5	protein_coding	Echdc3	TE_early
ENSMUSG00000078908.10	protein_coding	Mon1b	TE_early
ENSMUSG00000030688.15	protein_coding	Stard10	TE_early
ENSMUSG00000041957.15	protein_coding	Pkp2	TE_early
ENSMUSG00000001420.13	protein_coding	Tmem79	TE_early
ENSMUSG00000024922.2	protein_coding	Ovol1	TE_early
ENSMUSG00000086390.7	lncRNA	1810019D21Rik	TE_early
ENSMUSG00000021054.6	protein_coding	Sgpp1	TE_early
ENSMUSG00000103362.1	protein_coding	Tdpoz2	TE_early
ENSMUSG00000027070.14	protein_coding	Lrp2	TE_early
ENSMUSG00000041895.15	protein_coding	Wipi1	TE_early
ENSMUSG00000085079.3	protein_coding	Khdc1b	TE_early
ENSMUSG00000027907.4	protein_coding	S100a11	TE_early
ENSMUSG00000024130.16	protein_coding	Abca3	TE_early
ENSMUSG00000028967.10	protein_coding	Errfi1	TE_early
ENSMUSG00000031667.16	protein_coding	Aktip	TE_early
ENSMUSG00000047443.14	protein_coding	Erfe	TE_early
ENSMUSG00000046794.9	protein_coding	Ppp1r3b	TE_early
ENSMUSG00000024843.15	protein_coding	Chka	TE_early
ENSMUSG00000024789.13	protein_coding	Jak2	TE_early
ENSMUSG00000063275.15	protein_coding	Hacd1	TE_early
ENSMUSG00000025239.3	protein_coding	Limd1	TE_early
ENSMUSG00000021097.15	protein_coding	Clmn	TE_early
ENSMUSG00000018166.8	protein_coding	Erbb3	TE_early
ENSMUSG00000006360.11	protein_coding	Crip1	TE_early
ENSMUSG00000081044.8	protein_coding	AU015836	TE_early
ENSMUSG00000015702.13	protein_coding	Anxa9	TE_early
ENSMUSG00000032702.16	protein_coding	Kank1	TE_early
ENSMUSG00000059218.14	protein_coding	Gm13084	TE_early
ENSMUSG00000000594.7	protein_coding	Gm2a	TE_early
ENSMUSG00000016552.13	protein_coding	Foxred2	TE_early
ENSMUSG00000034832.15	protein_coding	Tet3	TE_early
ENSMUSG00000066892.14	protein_coding	Fbxl12	TE_early
ENSMUSG00000046179.17	protein_coding	E2f8	TE_early
ENSMUSG00000043110.2	protein_coding	Lrrn4	TE_early
ENSMUSG00000028024.14	protein_coding	Enpep	TE_early
ENSMUSG00000074923.10	protein_coding	Pak6	TE_early
ENSMUSG00000102917.1	lncRNA	Gm37724	TE_early
ENSMUSG00000060802.8	protein_coding	B2m	TE_early
ENSMUSG00000105589.4	protein_coding	Fbxw14	TE_early
ENSMUSG00000018554.13	protein_coding	Ybx2	TE_early
ENSMUSG00000104303.1	TEC	Gm36976	TE_early
ENSMUSG00000004665.10	protein_coding	Cnn2	TE_early
ENSMUSG00000038775.14	protein_coding	Vill	TE_early
ENSMUSG00000029762.6	protein_coding	Akr1b8	TE_early
ENSMUSG00000054310.16	protein_coding	Obox1	TE_early
ENSMUSG00000032515.8	protein_coding	Csrnp1	TE_early
ENSMUSG00000054484.14	protein_coding	Tmem62	TE_early
ENSMUSG00000000805.18	protein_coding	Car4	TE_early
ENSMUSG00000022788.16	protein_coding	Fgd4	TE_early
ENSMUSG00000073294.4	protein_coding	AU022751	TE_early
ENSMUSG00000028646.16	protein_coding	Rragc	TE_early
ENSMUSG00000030246.11	protein_coding	Ldhb	TE_early
ENSMUSG00000027134.4	protein_coding	Lpcat4	TE_early
ENSMUSG00000050424.9	protein_coding	Pnma5	TE_early
ENSMUSG00000030935.15	protein_coding	Acsm3	TE_early
ENSMUSG00000041857.10	protein_coding	Oosp1	TE_early
ENSMUSG00000026730.12	protein_coding	Pter	TE_early
ENSMUSG00000037419.9	protein_coding	Endod1	TE_early
ENSMUSG00000055933.13	protein_coding	Oosp3	TE_early
ENSMUSG00000041362.17	protein_coding	Shtn1	TE_early
ENSMUSG00000031089.7	protein_coding	Slc6a14	TE_early
ENSMUSG00000066027.7	protein_coding	Gm10436	TE_early
ENSMUSG00000037049.9	protein_coding	Smpd1	TE_early
ENSMUSG00000039621.13	protein_coding	Prex1	TE_early
ENSMUSG00000033597.9	protein_coding	Caskin1	TE_early
ENSMUSG00000000628.10	protein_coding	Hk2	TE_early
ENSMUSG00000028859.14	protein_coding	Csf3r	TE_early
ENSMUSG00000061981.14	protein_coding	Flot2	TE_early
ENSMUSG00000049382.10	protein_coding	Krt8	TE_early
ENSMUSG00000024105.3	protein_coding	Themis3	TE_early
ENSMUSG00000021371.5	protein_coding	Mcur1	TE_early
ENSMUSG00000028847.8	protein_coding	Trappc3	TE_early
ENSMUSG00000032231.14	protein_coding	Anxa2	TE_early
ENSMUSG00000019851.8	protein_coding	Perp	TE_early
ENSMUSG00000003352.14	protein_coding	Cacnb3	TE_early
ENSMUSG00000019872.13	protein_coding	Smpdl3a	TE_early
ENSMUSG00000001891.16	protein_coding	Ugp2	TE_early
ENSMUSG00000038871.5	protein_coding	Bpgm	TE_early
ENSMUSG00000039450.11	protein_coding	Dcxr	TE_early
ENSMUSG00000108533.1	TEC	Gm44792	TE_early
ENSMUSG00000074366.9	protein_coding	Obox5	TE_early
ENSMUSG00000094103.2	protein_coding	Fam177a2	TE_early
ENSMUSG00000048497.11	protein_coding	Mmgt2	TE_early
ENSMUSG00000024601.9	protein_coding	Isoc1	TE_early
ENSMUSG00000095595.2	protein_coding	Fam177a	TE_early
ENSMUSG00000025103.8	protein_coding	Btbd1	TE_early
ENSMUSG00000031987.6	protein_coding	Egln1	TE_early
ENSMUSG00000038750.12	protein_coding	Omt2b	TE_early
ENSMUSG00000021171.8	protein_coding	Esyt2	TE_early
ENSMUSG00000019779.15	protein_coding	Frk	TE_early
ENSMUSG00000022175.9	protein_coding	Lrp10	TE_early
ENSMUSG00000064339.1	Mt_rRNA	mt-Rnr2	TE_early
ENSMUSG00000051343.11	protein_coding	Rab11fip5	TE_early
ENSMUSG00000004207.14	protein_coding	Psap	TE_early
ENSMUSG00000023909.4	protein_coding	Paqr4	TE_early
ENSMUSG00000062312.5	protein_coding	Erbb2	TE_early
ENSMUSG00000028536.12	protein_coding	2610528J11Rik	TE_early
ENSMUSG00000021553.14	protein_coding	Slc28a3	TE_early
ENSMUSG00000026620.11	protein_coding	Mark1	TE_early
ENSMUSG00000050052.12	protein_coding	Tdrp	TE_early
ENSMUSG00000028841.14	protein_coding	Cnksr1	TE_early
ENSMUSG00000040693.7	protein_coding	Slco4c1	TE_early
ENSMUSG00000032261.16	protein_coding	Sh3bgrl2	TE_early
ENSMUSG00000024039.15	protein_coding	Cbs	TE_early
ENSMUSG00000036009.16	protein_coding	Mettl25	TE_early
ENSMUSG00000036241.3	protein_coding	Ube2r2	TE_early
ENSMUSG00000025068.8	protein_coding	Gsto1	TE_early
ENSMUSG00000033060.16	protein_coding	Lmo7	TE_early
ENSMUSG00000090458.1	lncRNA	Gm17122	TE_early
ENSMUSG00000034868.9	protein_coding	Myl12b	TE_early
ENSMUSG00000029646.3	protein_coding	Cdx2	TE_early
ENSMUSG00000044641.7	protein_coding	Pard6b	TE_early
ENSMUSG00000001999.15	protein_coding	Blvra	TE_early
ENSMUSG00000026638.15	protein_coding	Irf6	TE_early
ENSMUSG00000056737.14	protein_coding	Capg	TE_early
ENSMUSG00000031441.15	protein_coding	Atp11a	TE_early
ENSMUSG00000053604.5	protein_coding	Rpia	TE_early
ENSMUSG00000063383.5	protein_coding	Zfp947	TE_early
ENSMUSG00000019528.18	protein_coding	Gyg	TE_early
ENSMUSG00000032047.5	protein_coding	Acat1	TE_early
ENSMUSG00000046997.5	protein_coding	Spsb4	TE_early
ENSMUSG00000034659.14	protein_coding	Tmem109	TE_early
ENSMUSG00000029134.14	protein_coding	Plb1	TE_early
ENSMUSG00000038623.9	protein_coding	Tm6sf1	TE_early
ENSMUSG00000032562.13	protein_coding	Gnai2	TE_early
ENSMUSG00000036022.15	protein_coding	Fam122b	TE_early
ENSMUSG00000032578.7	protein_coding	Cish	TE_early
ENSMUSG00000038733.14	protein_coding	Wdr26	TE_early
ENSMUSG00000068134.13	protein_coding	Zfp120	TE_early
ENSMUSG00000032382.14	protein_coding	Snx1	TE_early
ENSMUSG00000038459.10	protein_coding	Abhd17c	TE_early
ENSMUSG00000022453.8	protein_coding	Naga	TE_early
ENSMUSG00000078954.9	protein_coding	Arhgap8	TE_early
ENSMUSG00000017774.19	protein_coding	Myo1c	TE_early
ENSMUSG00000030403.9	protein_coding	Vasp	TE_early
ENSMUSG00000021998.16	protein_coding	Lcp1	TE_early
ENSMUSG00000026879.14	protein_coding	Gsn	TE_early
ENSMUSG00000032204.13	protein_coding	Aqp9	TE_early
ENSMUSG00000021133.9	protein_coding	Susd6	TE_early
ENSMUSG00000026421.14	protein_coding	Csrp1	TE_early
ENSMUSG00000096276.9	protein_coding	Gm2042	TE_early
ENSMUSG00000057193.8	protein_coding	Slc44a2	TE_early
ENSMUSG00000021993.10	protein_coding	Mipep	TE_early
ENSMUSG00000052560.15	protein_coding	Cpne8	TE_early
ENSMUSG00000045394.9	protein_coding	Epcam	TE_early
ENSMUSG00000037242.8	protein_coding	Clic4	TE_early
ENSMUSG00000027463.14	protein_coding	Slc52a3	TE_early
ENSMUSG00000019558.14	protein_coding	Slc6a8	TE_early
ENSMUSG00000030934.9	protein_coding	Oat	TE_early
ENSMUSG00000094595.1	protein_coding	Fsbp	TE_early
ENSMUSG00000006356.10	protein_coding	Crip2	TE_early
ENSMUSG00000050732.9	protein_coding	Vamp8	TE_early
ENSMUSG00000078238.4	processed_pseudogene	Gm12854	TE_early
ENSMUSG00000035642.16	protein_coding	Aamdc	TE_early
ENSMUSG00000015363.13	protein_coding	Trabd	TE_early
ENSMUSG00000038331.15	protein_coding	Satb2	TE_early
ENSMUSG00000034871.2	protein_coding	Fam151a	TE_early
ENSMUSG00000041570.14	protein_coding	Camsap2	TE_early
ENSMUSG00000064368.1	protein_coding	mt-Nd6	TE_early
ENSMUSG00000079523.8	protein_coding	Tmsb10	TE_early
ENSMUSG00000019979.12	protein_coding	Apaf1	TE_early
ENSMUSG00000025885.18	protein_coding	Myo5b	TE_early
ENSMUSG00000030259.12	protein_coding	Rassf8	TE_early
ENSMUSG00000037159.11	protein_coding	Wee2	TE_early
ENSMUSG00000002812.4	protein_coding	Flii	TE_early
ENSMUSG00000025880.11	protein_coding	Smad7	TE_early
ENSMUSG00000001827.12	protein_coding	Folr1	TE_early
ENSMUSG00000031150.13	protein_coding	Ccdc120	TE_early
ENSMUSG00000022526.8	protein_coding	Zfp251	TE_early
ENSMUSG00000033419.16	protein_coding	Snap91	TE_early
ENSMUSG00000044715.7	protein_coding	Gskip	TE_early
ENSMUSG00000031903.7	protein_coding	Pla2g15	TE_early
ENSMUSG00000079685.10	protein_coding	Ulbp1	TE_early
ENSMUSG00000032105.5	protein_coding	Pdzd3	TE_early
ENSMUSG00000029359.13	protein_coding	Tesc	TE_early
ENSMUSG00000041488.16	protein_coding	Stx3	TE_early
ENSMUSG00000078816.9	protein_coding	Prkcg	TE_early
ENSMUSG00000002489.16	protein_coding	Tiam1	TE_early
ENSMUSG00000096188.1	protein_coding	Cmtm4	TE_early
ENSMUSG00000001847.14	protein_coding	Rac1	TE_early
ENSMUSG00000026821.16	protein_coding	Ralgds	TE_early
ENSMUSG00000037408.10	protein_coding	Cnnm4	TE_early
ENSMUSG00000021738.5	protein_coding	Atxn7	TE_early
ENSMUSG00000076441.9	protein_coding	Ass1	TE_early
ENSMUSG00000028042.15	protein_coding	Zbtb7b	TE_early
ENSMUSG00000026547.15	protein_coding	Tagln2	TE_early
ENSMUSG00000018846.8	protein_coding	Pank3	TE_early
ENSMUSG00000038496.16	protein_coding	Slc19a3	TE_early
ENSMUSG00000033752.7	protein_coding	Mnd1	TE_early
ENSMUSG00000037822.12	protein_coding	Smim14	TE_early
ENSMUSG00000052331.14	protein_coding	Ankrd44	TE_early
ENSMUSG00000024758.15	protein_coding	Rtn3	TE_early
ENSMUSG00000059316.2	protein_coding	Slc27a4	TE_early
ENSMUSG00000078566.8	protein_coding	Bnip3	TE_early
ENSMUSG00000023456.15	protein_coding	Tpi1	TE_early
ENSMUSG00000029188.14	protein_coding	Slc34a2	TE_early
ENSMUSG00000040183.13	protein_coding	Ankrd6	TE_early
ENSMUSG00000041323.6	protein_coding	Ak7	TE_early
ENSMUSG00000046727.13	protein_coding	Cystm1	TE_early
ENSMUSG00000005968.14	protein_coding	Tuft1	TE_early
ENSMUSG00000034445.8	protein_coding	Cyb561a3	TE_early
ENSMUSG00000033213.16	protein_coding	AA467197	TE_early
ENSMUSG00000003382.18	protein_coding	Etv3	TE_early
ENSMUSG00000103998.1	lncRNA	Gm38025	TE_early
ENSMUSG00000031762.7	protein_coding	Mt2	TE_early
ENSMUSG00000037336.14	protein_coding	Mfsd2b	TE_early
ENSMUSG00000021339.4	protein_coding	Mrs2	TE_early
ENSMUSG00000057440.8	protein_coding	Mpp7	TE_early
ENSMUSG00000025504.14	protein_coding	Eps8l2	TE_early
ENSMUSG00000026655.15	protein_coding	Fam107b	TE_early
ENSMUSG00000022235.15	protein_coding	Cmbl	TE_early
ENSMUSG00000041870.16	protein_coding	Ankrd13a	TE_early
ENSMUSG00000032812.18	protein_coding	Arap1	TE_early
ENSMUSG00000004988.9	protein_coding	Fxyd4	TE_early
ENSMUSG00000039879.9	protein_coding	Heca	TE_early
ENSMUSG00000022951.16	protein_coding	Rcan1	TE_early
ENSMUSG00000040631.8	protein_coding	Dok4	TE_early
ENSMUSG00000087497.7	lncRNA	2810001G20Rik	TE_early
ENSMUSG00000032366.15	protein_coding	Tpm1	TE_early
ENSMUSG00000039952.15	protein_coding	Dag1	TE_early
ENSMUSG00000041498.13	protein_coding	Kif14	TE_early
ENSMUSG00000073982.11	protein_coding	Rhog	TE_early
ENSMUSG00000006390.15	protein_coding	Elovl1	TE_early
ENSMUSG00000031021.13	protein_coding	Tmem9b	TE_early
ENSMUSG00000005417.17	protein_coding	Mprip	TE_early
ENSMUSG00000043088.16	protein_coding	Il17re	TE_early
ENSMUSG00000054808.15	protein_coding	Actn4	TE_early
ENSMUSG00000068876.15	protein_coding	Cgn	TE_early
ENSMUSG00000006906.10	protein_coding	Stambp	TE_early
ENSMUSG00000090841.2	protein_coding	Myl6	TE_early
ENSMUSG00000035247.16	protein_coding	Hectd1	TE_early
ENSMUSG00000038375.15	protein_coding	Trp53inp2	TE_early
ENSMUSG00000022075.7	protein_coding	Rhobtb2	TE_early
ENSMUSG00000032046.15	protein_coding	Abhd12	TE_early
ENSMUSG00000047187.9	protein_coding	Rab2a	TE_early
ENSMUSG00000047945.6	protein_coding	Marcksl1	TE_early
ENSMUSG00000043987.18	protein_coding	Cep164	TE_early
ENSMUSG00000002957.11	protein_coding	Ap2a2	TE_early
ENSMUSG00000016382.15	protein_coding	Pls3	TE_early
ENSMUSG00000032381.5	protein_coding	Ciao2a	TE_early
ENSMUSG00000043333.12	protein_coding	Rhbdl2	TE_early
ENSMUSG00000027822.16	protein_coding	Slc33a1	TE_early
ENSMUSG00000002365.10	protein_coding	Snx9	TE_early
ENSMUSG00000044279.15	protein_coding	Crb3	TE_early
ENSMUSG00000001419.17	protein_coding	Mef2d	TE_early
ENSMUSG00000073411.12	protein_coding	H2-D1	TE_early
ENSMUSG00000022973.18	protein_coding	Synj1	TE_early
ENSMUSG00000021638.12	protein_coding	Ocln	TE_early
ENSMUSG00000043421.8	protein_coding	Hilpda	TE_early
ENSMUSG00000026090.16	protein_coding	2010300C02Rik	TE_early
ENSMUSG00000040855.15	protein_coding	Reps2	TE_early
ENSMUSG00000020132.10	protein_coding	Rab21	TE_early
ENSMUSG00000005054.7	protein_coding	Cstb	TE_early
ENSMUSG00000094800.8	protein_coding	Gm9780	TE_early
ENSMUSG00000078350.11	protein_coding	Smim1	TE_early
ENSMUSG00000026103.14	protein_coding	Gls	TE_early
ENSMUSG00000027227.7	protein_coding	Sord	TE_early
ENSMUSG00000001366.14	protein_coding	Fbxo9	TE_early
ENSMUSG00000018648.15	protein_coding	Dusp14	TE_early
ENSMUSG00000079426.13	protein_coding	Arpc4	TE_early
ENSMUSG00000020829.9	protein_coding	Slc46a1	TE_early
ENSMUSG00000038859.7	protein_coding	Baiap2l1	TE_early
ENSMUSG00000002222.14	protein_coding	Rmnd5a	TE_early
ENSMUSG00000034908.16	protein_coding	Sidt2	TE_early
ENSMUSG00000018398.18	protein_coding	Sept8	TE_early
ENSMUSG00000032599.12	protein_coding	Ip6k2	TE_early
ENSMUSG00000036381.13	protein_coding	P2ry14	TE_early
ENSMUSG00000022865.14	protein_coding	Cxadr	TE_early
ENSMUSG00000030104.9	protein_coding	Edem1	TE_early
ENSMUSG00000022443.17	protein_coding	Myh9	TE_early
ENSMUSG00000048911.15	protein_coding	Rnf24	TE_early
ENSMUSG00000039983.13	protein_coding	Ccdc32	TE_early
ENSMUSG00000040728.15	protein_coding	Esrp1	TE_early
ENSMUSG00000028378.6	protein_coding	Ptgr1	TE_early
ENSMUSG00000005873.6	protein_coding	Reep5	TE_early
ENSMUSG00000027303.18	protein_coding	Ptpra	TE_early
ENSMUSG00000074238.6	protein_coding	Ap1ar	TE_early
ENSMUSG00000069114.8	protein_coding	Zbtb10	TE_early
ENSMUSG00000028080.16	protein_coding	Lrba	TE_early
ENSMUSG00000038342.15	protein_coding	Mlxip	TE_early
ENSMUSG00000038604.9	protein_coding	Ripor1	TE_early
ENSMUSG00000018569.12	protein_coding	Cldn7	TE_early
ENSMUSG00000000876.11	protein_coding	Pxmp4	TE_early
ENSMUSG00000030849.18	protein_coding	Fgfr2	TE_early
ENSMUSG00000026078.10	protein_coding	Pdcl3	TE_early
ENSMUSG00000030536.10	protein_coding	Iqgap1	TE_early
ENSMUSG00000020782.18	protein_coding	Llgl2	TE_early
ENSMUSG00000029221.15	protein_coding	Slc30a9	TE_early
ENSMUSG00000003153.10	protein_coding	Slc2a3	TE_early
ENSMUSG00000028944.14	protein_coding	Prkag2	TE_early
ENSMUSG00000050335.17	protein_coding	Lgals3	TE_early
ENSMUSG00000031765.8	protein_coding	Mt1	TE_early
ENSMUSG00000023990.18	protein_coding	Tfeb	TE_early
ENSMUSG00000004317.14	protein_coding	Clcn5	TE_early
ENSMUSG00000008475.13	protein_coding	Arpc5	TE_early
ENSMUSG00000003051.13	protein_coding	Elf3	TE_early
ENSMUSG00000009905.5	protein_coding	Kdsr	TE_early
ENSMUSG00000022964.14	protein_coding	Tmem50b	TE_early
ENSMUSG00000044026.3	protein_coding	Slc35g1	TE_early
ENSMUSG00000020189.15	protein_coding	Osbpl8	TE_early
ENSMUSG00000022707.16	protein_coding	Gbe1	TE_early
ENSMUSG00000074365.13	protein_coding	Crxos	TE_early
ENSMUSG00000041268.17	protein_coding	Dmxl2	TE_early
ENSMUSG00000097715.2	transcribed_unprocessed_pseudogene	Gpr137b-ps	TE_early
ENSMUSG00000084128.10	protein_coding	Esrp2	TE_early
ENSMUSG00000018363.16	protein_coding	Smurf2	TE_early
ENSMUSG00000001729.14	protein_coding	Akt1	TE_early
ENSMUSG00000050390.12	protein_coding	C77080	TE_early
ENSMUSG00000043155.4	protein_coding	Hpdl	TE_early
ENSMUSG00000024516.13	protein_coding	Sec11c	TE_early
ENSMUSG00000036810.16	protein_coding	Cnep1r1	TE_early
ENSMUSG00000025762.15	protein_coding	Larp1b	TE_early
ENSMUSG00000089951.8	protein_coding	Gm14435	TE_early
ENSMUSG00000051257.3	protein_coding	Trap1a	TE_early
ENSMUSG00000026159.13	protein_coding	Agfg1	TE_early
ENSMUSG00000026623.16	protein_coding	Lpgat1	TE_early
ENSMUSG00000006369.14	protein_coding	Fbln1	TE_early
ENSMUSG00000044367.7	protein_coding	Slc16a13	TE_early
ENSMUSG00000037062.13	protein_coding	Sh3glb1	TE_early
ENSMUSG00000026269.14	protein_coding	Rnpepl1	TE_early
ENSMUSG00000005148.8	protein_coding	Klf5	TE_early
ENSMUSG00000102070.1	unprocessed_pseudogene	Gm28661	TE_early
ENSMUSG00000050132.13	protein_coding	Sarm1	TE_early
ENSMUSG00000064354.1	protein_coding	mt-Co2	TE_early
ENSMUSG00000025059.16	protein_coding	Gk	TE_early
ENSMUSG00000031447.7	protein_coding	Lamp1	TE_early
ENSMUSG00000001642.18	protein_coding	Akr1b3	TE_early
ENSMUSG00000024096.17	protein_coding	Ralbp1	TE_early
ENSMUSG00000037966.15	protein_coding	Ninj1	TE_early
ENSMUSG00000052812.5	protein_coding	Atad2b	TE_early
ENSMUSG00000064090.14	protein_coding	Vrk2	TE_early
ENSMUSG00000003810.13	protein_coding	Mast2	TE_early
ENSMUSG00000020698.11	protein_coding	Cct6b	TE_early
ENSMUSG00000101111.1	unprocessed_pseudogene	Gm28437	TE_early
ENSMUSG00000029020.13	protein_coding	Mfn2	TE_early
ENSMUSG00000024663.20	protein_coding	Rab3il1	TE_early
ENSMUSG00000019854.17	protein_coding	Reps1	TE_early
ENSMUSG00000049305.6	protein_coding	Ccdc71	TE_early
ENSMUSG00000031266.7	protein_coding	Gla	TE_early
ENSMUSG00000064360.1	protein_coding	mt-Nd3	TE_early
ENSMUSG00000030522.14	protein_coding	Mtmr10	TE_early
ENSMUSG00000029673.17	protein_coding	Auts2	TE_early
ENSMUSG00000064358.1	protein_coding	mt-Co3	TE_early
ENSMUSG00000052656.12	protein_coding	Rnf103	TE_early
ENSMUSG00000038949.8	protein_coding	Cnst	TE_early
ENSMUSG00000040703.11	protein_coding	Cyp2s1	TE_early
ENSMUSG00000024805.16	protein_coding	Pcgf5	TE_early
ENSMUSG00000053559.13	protein_coding	Smagp	TE_early
ENSMUSG00000046733.7	protein_coding	Gprc5a	TE_early
ENSMUSG00000101939.1	unprocessed_pseudogene	Gm28438	TE_early
ENSMUSG00000006304.14	protein_coding	Arpc2	TE_early
ENSMUSG00000033885.15	protein_coding	Pxk	TE_early
ENSMUSG00000027175.10	protein_coding	Tcp11l1	TE_early
ENSMUSG00000029267.17	protein_coding	Mtf2	TE_early
ENSMUSG00000096917.2	lncRNA	2500002B13Rik	TE_early
ENSMUSG00000079423.6	protein_coding	Gm3286	TE_early
ENSMUSG00000024750.11	protein_coding	Zfand5	TE_early
ENSMUSG00000047767.17	protein_coding	Atg16l2	TE_early
ENSMUSG00000050240.16	protein_coding	Hic2	TE_early
ENSMUSG00000040405.13	protein_coding	Havcr1	TE_early
ENSMUSG00000030796.17	protein_coding	Tead2	TE_early
ENSMUSG00000026249.10	protein_coding	Serpine2	TE_early
ENSMUSG00000001794.13	protein_coding	Capns1	TE_early
ENSMUSG00000031563.8	protein_coding	Wwc2	TE_early
ENSMUSG00000021962.9	protein_coding	Dcp1a	TE_early
ENSMUSG00000028923.14	protein_coding	Necap2	TE_early
ENSMUSG00000031358.17	protein_coding	Msl3	TE_early
ENSMUSG00000039831.16	protein_coding	Arhgap29	TE_early
ENSMUSG00000040413.15	protein_coding	Timd2	TE_early
ENSMUSG00000028530.14	protein_coding	Jak1	TE_early
ENSMUSG00000026317.7	protein_coding	Cln8	TE_early
ENSMUSG00000056383.10	protein_coding	AI987944	TE_early
ENSMUSG00000020451.17	protein_coding	Limk2	TE_early
ENSMUSG00000015932.8	protein_coding	Dstn	TE_early
ENSMUSG00000037725.8	protein_coding	Ckap2	TE_early
ENSMUSG00000032527.13	protein_coding	Pccb	TE_early
ENSMUSG00000030064.16	protein_coding	Frmd4b	TE_early
ENSMUSG00000039159.16	protein_coding	Ube2h	TE_early
ENSMUSG00000029713.15	protein_coding	Gnb2	TE_early
ENSMUSG00000001105.15	protein_coding	Ift20	TE_early
ENSMUSG00000036749.15	protein_coding	Pramel5	TE_early
ENSMUSG00000033940.8	protein_coding	Brk1	TE_early
ENSMUSG00000019920.18	protein_coding	Lims1	TE_early
ENSMUSG00000042608.15	protein_coding	Stk40	TE_early
ENSMUSG00000038843.18	protein_coding	Gcnt1	TE_early
ENSMUSG00000017009.3	protein_coding	Sdc4	TE_early
ENSMUSG00000037295.7	protein_coding	Ldlrap1	TE_early
ENSMUSG00000040434.16	protein_coding	Large2	TE_early
ENSMUSG00000021549.14	protein_coding	Rasa1	TE_early
ENSMUSG00000041959.14	protein_coding	S100a10	TE_early
ENSMUSG00000053931.11	protein_coding	Cnn3	TE_early
ENSMUSG00000028412.17	protein_coding	Slc44a1	TE_early
ENSMUSG00000033669.8	protein_coding	Zfp7	TE_early
ENSMUSG00000023074.11	protein_coding	Mospd1	TE_early
ENSMUSG00000100131.1	unprocessed_pseudogene	Gm28439	TE_early
ENSMUSG00000030660.9	protein_coding	Pik3c2a	TE_early
ENSMUSG00000037896.17	protein_coding	Rcor1	TE_early
ENSMUSG00000070305.10	protein_coding	Mpzl3	TE_early
ENSMUSG00000031105.16	protein_coding	Slc25a14	TE_early
ENSMUSG00000038618.12	protein_coding	Rassf7	TE_early
ENSMUSG00000064357.1	protein_coding	mt-Atp6	TE_early
ENSMUSG00000022540.16	protein_coding	Rogdi	TE_early
ENSMUSG00000026342.10	protein_coding	Slc35f5	TE_early
ENSMUSG00000029578.15	protein_coding	Wipi2	TE_early
ENSMUSG00000100862.1	unprocessed_pseudogene	Gm10925	TE_early
ENSMUSG00000034883.9	protein_coding	Lrr1	TE_early
ENSMUSG00000026107.11	protein_coding	Nabp1	TE_early
ENSMUSG00000064345.1	protein_coding	mt-Nd2	TE_early
ENSMUSG00000031488.14	protein_coding	Rab11fip1	TE_early
ENSMUSG00000019659.8	protein_coding	Ccdc12	TE_early
ENSMUSG00000036835.7	protein_coding	Psenen	TE_early
ENSMUSG00000061461.11	protein_coding	Smim20	TE_early
ENSMUSG00000059554.12	protein_coding	Ccdc28a	TE_early
ENSMUSG00000028854.9	protein_coding	Slc9a1	TE_early
ENSMUSG00000030769.15	protein_coding	Slc5a11	TE_early
ENSMUSG00000045636.16	protein_coding	Mtus1	TE_early
ENSMUSG00000021774.13	protein_coding	Ube2e1	TE_early
ENSMUSG00000031337.16	protein_coding	Mtm1	TE_early
ENSMUSG00000033161.10	protein_coding	Atp1a1	TE_early
ENSMUSG00000005312.15	protein_coding	Ubqln1	TE_early
ENSMUSG00000031904.5	protein_coding	Slc7a6	TE_early
ENSMUSG00000054753.9	protein_coding	AU018091	TE_early
ENSMUSG00000026341.16	protein_coding	Actr3	TE_early
ENSMUSG00000052477.15	protein_coding	C130026I21Rik	TE_early
ENSMUSG00000007867.9	protein_coding	Ift43	TE_early
ENSMUSG00000023075.9	protein_coding	Akirin1	TE_early
ENSMUSG00000001095.5	protein_coding	Slc13a2	TE_early
ENSMUSG00000024953.17	protein_coding	Prdx5	TE_early
ENSMUSG00000032998.16	protein_coding	Foxj3	TE_early
ENSMUSG00000035202.8	protein_coding	Lars2	TE_early
ENSMUSG00000030990.18	protein_coding	Pgap2	TE_early
ENSMUSG00000029571.14	protein_coding	Tmem106b	TE_early
ENSMUSG00000033530.8	protein_coding	Ttc7b	TE_early
ENSMUSG00000018340.13	protein_coding	Anxa6	TE_early
ENSMUSG00000061665.7	protein_coding	Cd2ap	TE_early
ENSMUSG00000021987.9	protein_coding	Mtmr6	TE_early
ENSMUSG00000011884.13	protein_coding	Gltp	TE_early
ENSMUSG00000022500.15	protein_coding	Litaf	TE_early
ENSMUSG00000082319.3	processed_pseudogene	Gm8822	TE_early
ENSMUSG00000027011.14	protein_coding	Ube2e3	TE_early
ENSMUSG00000064370.1	protein_coding	mt-Cytb	TE_early
ENSMUSG00000074582.10	protein_coding	Arfgef2	TE_early
ENSMUSG00000026278.14	protein_coding	Bok	TE_early
ENSMUSG00000034171.13	protein_coding	Faah	TE_early
ENSMUSG00000066306.13	protein_coding	Numa1	TE_early
ENSMUSG00000031799.10	protein_coding	Tpm4	TE_early
ENSMUSG00000032436.17	protein_coding	Cmtm7	TE_early
ENSMUSG00000029397.15	protein_coding	Rchy1	TE_early
ENSMUSG00000024812.11	protein_coding	Tjp2	TE_early
ENSMUSG00000036352.16	protein_coding	Ubac1	TE_early
ENSMUSG00000024413.14	protein_coding	Npc1	TE_early
ENSMUSG00000027425.18	protein_coding	Kat14	TE_early
ENSMUSG00000066613.14	protein_coding	Zfp932	TE_early
ENSMUSG00000036777.8	protein_coding	Anln	TE_early
ENSMUSG00000052852.8	protein_coding	Reep1	TE_early
ENSMUSG00000030835.6	protein_coding	Nomo1	TE_early
ENSMUSG00000026576.12	protein_coding	Atp1b1	TE_early
ENSMUSG00000031479.9	protein_coding	Vps36	TE_early
ENSMUSG00000061950.17	protein_coding	Ppp4r1	TE_early
ENSMUSG00000000958.10	protein_coding	Slc7a7	TE_early
ENSMUSG00000025812.18	protein_coding	Pard3	TE_early
ENSMUSG00000054091.9	protein_coding	1810037I17Rik	TE_early
ENSMUSG00000063838.6	protein_coding	Cdc42ep5	TE_early
ENSMUSG00000029186.12	protein_coding	Pi4k2b	TE_early
ENSMUSG00000038235.4	protein_coding	F11r	TE_early
ENSMUSG00000001175.15	protein_coding	Calm1	TE_early
ENSMUSG00000062234.14	protein_coding	Gak	TE_early
ENSMUSG00000030847.8	protein_coding	Bag3	TE_early
ENSMUSG00000010660.3	protein_coding	Plcd1	TE_early
ENSMUSG00000030890.16	protein_coding	Ilk	TE_early
ENSMUSG00000048277.15	protein_coding	Syngr2	TE_early
ENSMUSG00000028420.13	protein_coding	Tmem38b	TE_early
ENSMUSG00000035021.13	protein_coding	Baz1a	TE_early
ENSMUSG00000004364.14	protein_coding	Cul3	TE_early
ENSMUSG00000029053.16	protein_coding	Prkcz	TE_early
ENSMUSG00000020170.4	protein_coding	Frs2	TE_early
ENSMUSG00000028273.15	protein_coding	Pdlim5	TE_early
ENSMUSG00000050188.8	protein_coding	Lsm10	TE_early
ENSMUSG00000074796.10	protein_coding	Slc4a11	TE_early
ENSMUSG00000025246.13	protein_coding	Tbl1x	TE_early
ENSMUSG00000033985.17	protein_coding	Tesk2	TE_early
ENSMUSG00000011256.16	protein_coding	Adam19	TE_early
ENSMUSG00000004843.7	protein_coding	Chmp2b	TE_early
ENSMUSG00000009090.17	protein_coding	Ap1b1	TE_early
ENSMUSG00000026246.12	protein_coding	Alppl2	TE_early
ENSMUSG00000035152.14	protein_coding	Ap2b1	TE_early
ENSMUSG00000041926.15	protein_coding	Rnpep	TE_early
ENSMUSG00000021238.11	protein_coding	Aldh6a1	TE_early
ENSMUSG00000028771.13	protein_coding	Ptpn12	TE_early
ENSMUSG00000044308.17	protein_coding	Ubr3	TE_early
ENSMUSG00000003623.4	protein_coding	Crot	TE_early
ENSMUSG00000005103.12	protein_coding	Wdr1	TE_early
ENSMUSG00000064367.1	protein_coding	mt-Nd5	TE_early
ENSMUSG00000032531.15	protein_coding	Amotl2	TE_early
ENSMUSG00000021709.14	protein_coding	Erbin	TE_early
ENSMUSG00000060227.15	protein_coding	Casc4	TE_early
ENSMUSG00000005802.12	protein_coding	Slc30a4	TE_early
ENSMUSG00000024835.15	protein_coding	Coro1b	TE_early
ENSMUSG00000047731.17	protein_coding	Wbp1l	TE_early
ENSMUSG00000064341.1	protein_coding	mt-Nd1	TE_early
ENSMUSG00000063410.8	protein_coding	Stk24	TE_early
ENSMUSG00000023906.3	protein_coding	Cldn6	TE_early
ENSMUSG00000034101.14	protein_coding	Ctnnd1	TE_early
ENSMUSG00000019791.12	protein_coding	Hint3	TE_early
ENSMUSG00000000088.7	protein_coding	Cox5a	TE_early
ENSMUSG00000039168.15	protein_coding	Dap	TE_early
ENSMUSG00000014077.13	protein_coding	Chp1	TE_early
ENSMUSG00000021585.10	protein_coding	Cast	TE_early
ENSMUSG00000019969.14	protein_coding	Psen1	TE_early
ENSMUSG00000024644.17	protein_coding	Cndp2	TE_early
ENSMUSG00000025907.14	protein_coding	Rb1cc1	TE_early
ENSMUSG00000027012.15	protein_coding	Dync1i2	TE_early
ENSMUSG00000028906.17	protein_coding	Epb41	TE_early
ENSMUSG00000036707.16	protein_coding	Cab39	TE_early
ENSMUSG00000038546.9	protein_coding	Ranbp9	TE_early
ENSMUSG00000037580.10	protein_coding	Gch1	TE_early
ENSMUSG00000043207.10	protein_coding	Zmpste24	TE_early
ENSMUSG00000034714.9	protein_coding	Ttyh2	TE_early
ENSMUSG00000015575.15	protein_coding	Atp6v0e	TE_early
ENSMUSG00000029146.14	protein_coding	Snx17	TE_early
ENSMUSG00000078515.4	protein_coding	Ddi2	TE_early
ENSMUSG00000021242.9	protein_coding	Npc2	TE_early
ENSMUSG00000029647.15	protein_coding	Pan3	TE_early
ENSMUSG00000059005.13	protein_coding	Hnrnpa3	TE_early
ENSMUSG00000117098.1	protein_coding	Gm49909	TE_early
ENSMUSG00000060475.13	protein_coding	Wtap	TE_early
ENSMUSG00000023927.15	protein_coding	Satb1	TE_early
ENSMUSG00000032307.16	protein_coding	Ube2q2	TE_early
ENSMUSG00000020456.17	protein_coding	Ogdh	TE_early
ENSMUSG00000064363.1	protein_coding	mt-Nd4	TE_early
ENSMUSG00000004561.14	protein_coding	Mettl17	TE_early
ENSMUSG00000023572.16	protein_coding	Ccndbp1	TE_early
ENSMUSG00000010067.13	protein_coding	Rassf1	TE_early
ENSMUSG00000015889.8	protein_coding	Lta4h	TE_early
ENSMUSG00000026600.12	protein_coding	Soat1	TE_early
ENSMUSG00000022781.8	protein_coding	Pak2	TE_early
ENSMUSG00000040345.10	protein_coding	Arhgap9	TE_early
ENSMUSG00000040774.15	protein_coding	Cept1	TE_early
ENSMUSG00000052419.7	protein_coding	2610001J05Rik	TE_early
ENSMUSG00000006373.10	protein_coding	Pgrmc1	TE_early
ENSMUSG00000007817.15	protein_coding	Zmiz1	TE_early
ENSMUSG00000008036.11	protein_coding	Ap2s1	TE_early
ENSMUSG00000074227.12	protein_coding	Spint2	TE_early
ENSMUSG00000026003.5	protein_coding	Acadl	TE_early
ENSMUSG00000053012.17	protein_coding	Krcc1	TE_early
ENSMUSG00000051695.6	protein_coding	Pcbp1	TE_early
ENSMUSG00000028194.15	protein_coding	Ddah1	TE_early
ENSMUSG00000023089.12	protein_coding	Ndufa5	TE_early
ENSMUSG00000055817.18	protein_coding	Mta3	TE_early
ENSMUSG00000025016.11	protein_coding	Tm9sf3	TE_early
ENSMUSG00000061518.11	protein_coding	Cox5b	TE_early
ENSMUSG00000052681.8	protein_coding	Rap1b	TE_early
ENSMUSG00000038717.8	protein_coding	Atp5l	TE_early
ENSMUSG00000019960.8	protein_coding	Dusp6	TE_early
ENSMUSG00000046133.3	protein_coding	C130073F10Rik	TE_early
ENSMUSG00000027865.10	protein_coding	Gdap2	TE_early
ENSMUSG00000034342.9	protein_coding	Cbl	TE_early
ENSMUSG00000049327.17	protein_coding	Kmt5a	TE_early
ENSMUSG00000005354.16	protein_coding	Txn2	TE_early
ENSMUSG00000033933.13	protein_coding	Vhl	TE_early
ENSMUSG00000004897.16	protein_coding	Hdgf	TE_early
ENSMUSG00000044408.7	protein_coding	Sptssa	TE_early
ENSMUSG00000018965.11	protein_coding	Ywhah	TE_early
ENSMUSG00000000308.14	protein_coding	Ckmt1	TE_early
ENSMUSG00000066324.2	protein_coding	Impad1	TE_early
ENSMUSG00000003309.14	protein_coding	Ap1m2	TE_early
ENSMUSG00000032336.17	protein_coding	Nptn	TE_early
ENSMUSG00000029776.11	protein_coding	Hibadh	TE_early
ENSMUSG00000027397.14	protein_coding	Slc20a1	TE_early
ENSMUSG00000026111.15	protein_coding	Unc50	TE_early
ENSMUSG00000024712.9	protein_coding	Rfk	TE_early
ENSMUSG00000044792.7	protein_coding	Isca1	TE_early
ENSMUSG00000000303.12	protein_coding	Cdh1	TE_early
ENSMUSG00000004849.14	protein_coding	Ap1s1	TE_early
ENSMUSG00000006589.8	protein_coding	Aprt	TE_early
ENSMUSG00000040158.12	protein_coding	Tax1bp3	TE_early
ENSMUSG00000017776.15	protein_coding	Crk	TE_early
ENSMUSG00000040374.13	protein_coding	Pex2	TE_early
ENSMUSG00000038712.16	protein_coding	Mindy1	TE_early
ENSMUSG00000020585.4	protein_coding	Laptm4a	TE_early
ENSMUSG00000001627.12	protein_coding	Ifrd1	TE_early
ENSMUSG00000029366.10	protein_coding	Dck	TE_early
ENSMUSG00000033499.14	protein_coding	Larp4b	TE_early
ENSMUSG00000028656.14	protein_coding	Cap1	TE_early
ENSMUSG00000016252.7	protein_coding	Atp5e	TE_early
ENSMUSG00000032279.11	protein_coding	Idh3a	TE_early
ENSMUSG00000075703.15	protein_coding	Selenoi	TE_early
ENSMUSG00000025351.14	protein_coding	Cd63	TE_early
ENSMUSG00000025915.14	protein_coding	Sgk3	TE_early
ENSMUSG00000015714.11	protein_coding	Cers2	TE_early
ENSMUSG00000036503.13	protein_coding	Rnf13	TE_early
ENSMUSG00000073125.10	protein_coding	Xlr3b	TE_early
ENSMUSG00000063931.14	protein_coding	Pepd	TE_early
ENSMUSG00000019998.6	protein_coding	Stx7	TE_early
ENSMUSG00000035885.5	protein_coding	Cox8a	TE_early
ENSMUSG00000015711.8	protein_coding	Prune1	TE_early
ENSMUSG00000021361.7	protein_coding	Tmem14c	TE_early
ENSMUSG00000022257.4	protein_coding	Laptm4b	TE_early
ENSMUSG00000027173.7	protein_coding	Depdc7	TE_early
ENSMUSG00000053253.16	protein_coding	Ndfip2	TE_early
ENSMUSG00000079316.10	protein_coding	Rab9	TE_early
ENSMUSG00000062908.12	protein_coding	Acadm	TE_early
ENSMUSG00000030342.8	protein_coding	Cd9	TE_early
ENSMUSG00000036257.15	protein_coding	Pnpla8	TE_early
ENSMUSG00000035268.14	protein_coding	Pkig	TE_early
ENSMUSG00000029103.16	protein_coding	Lrpap1	TE_early
ENSMUSG00000018293.4	protein_coding	Pfn1	TE_early
ENSMUSG00000036438.14	protein_coding	Calm2	TE_early
ENSMUSG00000040048.14	protein_coding	Ndufb10	TE_early
ENSMUSG00000070780.11	protein_coding	Rbm47	TE_early
ENSMUSG00000091243.2	protein_coding	Vgll3	TE_late
ENSMUSG00000080970.1	unprocessed_pseudogene	Gm12173	TE_late
ENSMUSG00000053765.4	protein_coding	Oas1f	TE_late
ENSMUSG00000045330.8	protein_coding	4933402E13Rik	TE_late
ENSMUSG00000021534.8	protein_coding	1700001L19Rik	TE_late
ENSMUSG00000068457.14	protein_coding	Uty	TE_late
ENSMUSG00000027485.15	protein_coding	Bpifb1	TE_late
ENSMUSG00000105985.1	TEC	Gm42993	TE_late
ENSMUSG00000106450.1	TEC	Gm43018	TE_late
ENSMUSG00000089804.2	lncRNA	Gm16136	TE_late
ENSMUSG00000037989.15	protein_coding	Wnk2	TE_late
ENSMUSG00000031131.11	protein_coding	Vgll1	TE_late
ENSMUSG00000000159.16	protein_coding	Igsf5	TE_late
ENSMUSG00000104867.1	lncRNA	Gm43728	TE_late
ENSMUSG00000068335.6	protein_coding	Dok1	TE_late
ENSMUSG00000114635.1	protein_coding	Gm49392	TE_late
ENSMUSG00000105528.1	TEC	Gm43519	TE_late
ENSMUSG00000037638.5	protein_coding	Zbtb42	TE_late
ENSMUSG00000098630.1	lncRNA	Gm27198	TE_late
ENSMUSG00000021359.16	protein_coding	Tfap2a	TE_late
ENSMUSG00000074829.10	protein_coding	2010315B03Rik	TE_late
ENSMUSG00000086909.1	lncRNA	Gm4926	TE_late
ENSMUSG00000063531.7	protein_coding	Sema3e	TE_late
ENSMUSG00000097385.1	TEC	Gm26814	TE_late
ENSMUSG00000086981.2	lncRNA	Gm12171	TE_late
ENSMUSG00000030713.6	protein_coding	Klk7	TE_late
ENSMUSG00000001763.14	protein_coding	Tspan33	TE_late
ENSMUSG00000055027.17	protein_coding	Smyd1	TE_late
ENSMUSG00000106386.1	TEC	Gm42991	TE_late
ENSMUSG00000031258.4	protein_coding	Xkrx	TE_late
ENSMUSG00000060962.12	protein_coding	Dmkn	TE_late
ENSMUSG00000056004.16	protein_coding	9330182L06Rik	TE_late
ENSMUSG00000021846.9	protein_coding	Peli2	TE_late
ENSMUSG00000042524.14	protein_coding	Sun2	TE_late
ENSMUSG00000070527.3	protein_coding	Mkrn3	TE_late
ENSMUSG00000035491.5	protein_coding	Fthl17a	TE_late
ENSMUSG00000051076.8	protein_coding	Vtcn1	TE_late
ENSMUSG00000049436.5	protein_coding	Upk1b	TE_late
ENSMUSG00000103216.1	TEC	Gm37248	TE_late
ENSMUSG00000048216.13	protein_coding	Gpr85	TE_late
ENSMUSG00000108912.1	TEC	E230020D15Rik	TE_late
ENSMUSG00000074652.3	protein_coding	Myh7b	TE_late
ENSMUSG00000022197.16	protein_coding	Pdzd2	TE_late
ENSMUSG00000037946.11	protein_coding	Fgd3	TE_late
ENSMUSG00000051397.5	protein_coding	Tacstd2	TE_late
ENSMUSG00000038298.14	protein_coding	Pdzk1	TE_late
ENSMUSG00000050549.8	protein_coding	Fam241a	TE_late
ENSMUSG00000048992.9	protein_coding	Prss32	TE_late
ENSMUSG00000043391.10	protein_coding	2510009E07Rik	TE_late
ENSMUSG00000032109.15	protein_coding	Nlrx1	TE_late
ENSMUSG00000037529.13	protein_coding	Prss40	TE_late
ENSMUSG00000029848.11	protein_coding	Stra8	TE_late
ENSMUSG00000068270.15	protein_coding	Shroom4	TE_late
ENSMUSG00000068587.10	protein_coding	Mgam	TE_late
ENSMUSG00000104936.1	TEC	2610011E03Rik	TE_late
ENSMUSG00000024513.16	protein_coding	Mbd2	TE_late
ENSMUSG00000031179.14	protein_coding	3830417A13Rik	TE_late
ENSMUSG00000004508.6	protein_coding	Gab2	TE_late
ENSMUSG00000040274.11	protein_coding	Cdk6	TE_late
ENSMUSG00000074457.10	protein_coding	S100a16	TE_late
ENSMUSG00000040659.3	protein_coding	Efhd2	TE_late
ENSMUSG00000026981.15	protein_coding	Il1rn	TE_late
ENSMUSG00000021062.15	protein_coding	Rab15	TE_late
ENSMUSG00000022265.7	protein_coding	Ank	TE_late
ENSMUSG00000044313.13	protein_coding	Mab21l3	TE_late
ENSMUSG00000070803.6	protein_coding	Cited4	TE_late
ENSMUSG00000074207.10	protein_coding	Adh1	TE_late
ENSMUSG00000102744.1	TEC	5830444F18Rik	TE_late
ENSMUSG00000025993.10	protein_coding	Slc40a1	TE_late
ENSMUSG00000050931.7	protein_coding	Sgms2	TE_late
ENSMUSG00000044456.16	protein_coding	Rin3	TE_late
ENSMUSG00000056487.8	protein_coding	Mettl7a2	TE_late
ENSMUSG00000020644.9	protein_coding	Id2	TE_late
ENSMUSG00000105624.1	TEC	Gm43187	TE_late
ENSMUSG00000048706.3	protein_coding	Lurap1l	TE_late
ENSMUSG00000087612.1	lncRNA	A230005M16Rik	TE_late
ENSMUSG00000032060.10	protein_coding	Cryab	TE_late
ENSMUSG00000097924.2	lncRNA	A730020E08Rik	TE_late
ENSMUSG00000064010.12	protein_coding	Dppa1	TE_late
ENSMUSG00000106320.1	TEC	Gm42992	TE_late
ENSMUSG00000028173.10	protein_coding	Wls	TE_late
ENSMUSG00000039457.4	protein_coding	Ppl	TE_late
ENSMUSG00000029867.5	protein_coding	Llcfc1	TE_late
ENSMUSG00000118506.1	protein_coding	1700094D03Rik	TE_late
ENSMUSG00000022382.15	protein_coding	Wnt7b	TE_late
ENSMUSG00000024727.9	protein_coding	Trpm6	TE_late
ENSMUSG00000027215.13	protein_coding	Cd82	TE_late
ENSMUSG00000028926.15	protein_coding	Cdk14	TE_late
ENSMUSG00000025746.11	protein_coding	Il6	TE_late
ENSMUSG00000020181.18	protein_coding	Nav3	TE_late
ENSMUSG00000039096.10	protein_coding	Rsad1	TE_late
ENSMUSG00000115543.1	TEC	B230362B09Rik	TE_late
ENSMUSG00000053964.17	protein_coding	Lgals4	TE_late
ENSMUSG00000070509.15	protein_coding	Rgma	TE_late
ENSMUSG00000096054.3	protein_coding	Syne1	TE_late
ENSMUSG00000034362.7	protein_coding	Csta1	TE_late
ENSMUSG00000056870.9	protein_coding	Gulp1	TE_late
ENSMUSG00000053040.13	protein_coding	Aph1c	TE_late
ENSMUSG00000025791.18	protein_coding	Pgm1	TE_late
ENSMUSG00000053886.4	protein_coding	Sh2d4a	TE_late
ENSMUSG00000063430.9	protein_coding	Wscd2	TE_late
ENSMUSG00000026304.13	protein_coding	Rab17	TE_late
ENSMUSG00000015053.14	protein_coding	Gata2	TE_late
ENSMUSG00000020023.18	protein_coding	Tmcc3	TE_late
ENSMUSG00000002565.16	protein_coding	Scin	TE_late
ENSMUSG00000110058.1	lncRNA	Gm5907	TE_late
ENSMUSG00000030510.11	protein_coding	Cers3	TE_late
ENSMUSG00000039578.17	protein_coding	Ccser1	TE_late
ENSMUSG00000037606.18	protein_coding	Osbpl5	TE_late
ENSMUSG00000037370.13	protein_coding	Enpp1	TE_late
ENSMUSG00000032245.12	protein_coding	Cln6	TE_late
ENSMUSG00000051910.13	protein_coding	Sox6	TE_late
ENSMUSG00000028716.15	protein_coding	Pdzk1ip1	TE_late
ENSMUSG00000000385.8	protein_coding	Tmprss2	TE_late
ENSMUSG00000054509.7	protein_coding	Parp4	TE_late
ENSMUSG00000018900.7	protein_coding	Slc22a5	TE_late
ENSMUSG00000035900.18	protein_coding	Gramd4	TE_late
ENSMUSG00000010080.15	protein_coding	Epn3	TE_late
ENSMUSG00000041607.17	protein_coding	Mbp	TE_late
ENSMUSG00000022686.14	protein_coding	B3gnt5	TE_late
ENSMUSG00000021830.14	protein_coding	Txndc16	TE_late
ENSMUSG00000042712.10	protein_coding	Tceal9	TE_late
ENSMUSG00000052485.7	protein_coding	Tmem171	TE_late
ENSMUSG00000073538.10	lncRNA	E330020D12Rik	TE_late
ENSMUSG00000028020.16	protein_coding	Glrb	TE_late
ENSMUSG00000041605.16	protein_coding	Inava	TE_late
ENSMUSG00000023039.17	protein_coding	Krt7	TE_late
ENSMUSG00000036053.17	protein_coding	Fmnl2	TE_late
ENSMUSG00000047409.13	protein_coding	Ctdspl	TE_late
ENSMUSG00000031767.13	protein_coding	Nudt7	TE_late
ENSMUSG00000027071.14	protein_coding	P2rx3	TE_late
ENSMUSG00000024782.7	protein_coding	Ak3	TE_late
ENSMUSG00000022899.9	protein_coding	Slc15a2	TE_late
ENSMUSG00000041390.18	protein_coding	Mdfic	TE_late
ENSMUSG00000054889.10	protein_coding	Dsp	TE_late
ENSMUSG00000031576.16	protein_coding	Kcnu1	TE_late
ENSMUSG00000054083.8	protein_coding	Capn12	TE_late
ENSMUSG00000028403.15	protein_coding	Zdhhc21	TE_late
ENSMUSG00000019699.16	protein_coding	Akt3	TE_late
ENSMUSG00000114501.1	TEC	Gm48582	TE_late
ENSMUSG00000029864.7	protein_coding	Gstk1	TE_late
ENSMUSG00000028776.14	protein_coding	Tinagl1	TE_late
ENSMUSG00000042680.8	protein_coding	Garem1	TE_late
ENSMUSG00000043004.13	protein_coding	Gng2	TE_late
ENSMUSG00000065952.13	protein_coding	C330021F23Rik	TE_late
ENSMUSG00000050148.9	protein_coding	Ubqln2	TE_late
ENSMUSG00000031410.14	protein_coding	Nxf7	TE_late
ENSMUSG00000107091.1	TEC	Gm43343	TE_late
ENSMUSG00000026970.16	protein_coding	Rbms1	TE_late
ENSMUSG00000030592.18	protein_coding	Ryr1	TE_late
ENSMUSG00000023008.18	protein_coding	Fmnl3	TE_late
ENSMUSG00000021990.16	protein_coding	Spata13	TE_late
ENSMUSG00000079244.3	protein_coding	Gm5622	TE_late
ENSMUSG00000030551.14	protein_coding	Nr2f2	TE_late
ENSMUSG00000106049.1	TEC	Gm43019	TE_late
ENSMUSG00000078924.1	protein_coding	Gm12169	TE_late
ENSMUSG00000028007.13	protein_coding	Snx7	TE_late
ENSMUSG00000107948.2	lncRNA	AA545190	TE_late
ENSMUSG00000008601.12	protein_coding	Rab25	TE_late
ENSMUSG00000066705.7	protein_coding	Fxyd6	TE_late
ENSMUSG00000049588.13	protein_coding	Ccdc69	TE_late
ENSMUSG00000001168.16	protein_coding	Oas1h	TE_late
ENSMUSG00000034312.15	protein_coding	Iqsec1	TE_late
ENSMUSG00000090254.7	lncRNA	Gm1965	TE_late
ENSMUSG00000039910.10	protein_coding	Cited2	TE_late
ENSMUSG00000045019.4	protein_coding	Acer1	TE_late
ENSMUSG00000089798.10	protein_coding	1700028K03Rik	TE_late
ENSMUSG00000020656.16	protein_coding	Grhl1	TE_late
ENSMUSG00000042842.11	protein_coding	Serpinb6b	TE_late
ENSMUSG00000070407.5	protein_coding	Hs3st3b1	TE_late
ENSMUSG00000030486.9	protein_coding	Zfp108	TE_late
ENSMUSG00000033295.14	protein_coding	Ptprf	TE_late
ENSMUSG00000039652.16	protein_coding	Cpeb3	TE_late
ENSMUSG00000028730.14	protein_coding	Cfap57	TE_late
ENSMUSG00000031538.6	protein_coding	Plat	TE_late
ENSMUSG00000116165.1	protein_coding	Pdxp	TE_late
ENSMUSG00000030145.14	protein_coding	Zfp248	TE_late
ENSMUSG00000071076.6	protein_coding	Jund	TE_late
ENSMUSG00000001166.17	protein_coding	Oas1c	TE_late
ENSMUSG00000032849.14	protein_coding	Abcc4	TE_late
ENSMUSG00000035107.13	protein_coding	Dcbld2	TE_late
ENSMUSG00000025555.14	protein_coding	Farp1	TE_late
ENSMUSG00000103505.1	TEC	Gm38374	TE_late
ENSMUSG00000086316.8	protein_coding	Nbdy	TE_late
ENSMUSG00000026437.11	protein_coding	Cdk18	TE_late
ENSMUSG00000033542.13	protein_coding	Arhgef5	TE_late
ENSMUSG00000057615.5	protein_coding	Ldoc1	TE_late
ENSMUSG00000075296.5	protein_coding	Aldh3b2	TE_late
ENSMUSG00000022139.17	protein_coding	Mbnl2	TE_late
ENSMUSG00000046417.14	protein_coding	Lrrc75a	TE_late
ENSMUSG00000037816.10	protein_coding	Fbxw17	TE_late
ENSMUSG00000024867.14	protein_coding	Pip5k1b	TE_late
ENSMUSG00000020467.15	protein_coding	Efemp1	TE_late
ENSMUSG00000038605.11	protein_coding	Samd10	TE_late
ENSMUSG00000038770.17	protein_coding	Kpna7	TE_late
ENSMUSG00000071089.3	protein_coding	Trim75	TE_late
ENSMUSG00000021226.7	protein_coding	Acot2	TE_late
ENSMUSG00000086842.2	processed_pseudogene	Gm15681	TE_late
ENSMUSG00000087365.7	lncRNA	C430049B03Rik	TE_late
ENSMUSG00000032446.14	protein_coding	Eomes	TE_late
ENSMUSG00000074354.11	lncRNA	Arhgap20os	TE_late
ENSMUSG00000114436.1	lncRNA	Gm48283	TE_late
ENSMUSG00000039110.15	protein_coding	Mycbpap	TE_late
ENSMUSG00000036611.5	protein_coding	Eepd1	TE_late
ENSMUSG00000009900.7	protein_coding	Wnt3a	TE_late
ENSMUSG00000026748.13	protein_coding	Plxdc2	TE_late
ENSMUSG00000038330.10	protein_coding	C87499	TE_late
ENSMUSG00000072568.4	protein_coding	Lratd2	TE_late
ENSMUSG00000040848.11	protein_coding	Sft2d2	TE_late
ENSMUSG00000025453.18	protein_coding	Nnt	TE_late
ENSMUSG00000045589.7	protein_coding	Frrs1l	TE_late
ENSMUSG00000038976.12	protein_coding	Ppp1r9b	TE_late
ENSMUSG00000047799.15	protein_coding	Oog4	TE_late
ENSMUSG00000036019.8	protein_coding	Tmtc2	TE_late
ENSMUSG00000031351.15	protein_coding	Zfp185	TE_late
ENSMUSG00000106570.1	TEC	C230071H17Rik	TE_late
ENSMUSG00000020333.17	protein_coding	Acsl6	TE_late
ENSMUSG00000021792.15	protein_coding	Prxl2a	TE_late
ENSMUSG00000057246.16	protein_coding	BC051142	TE_late
ENSMUSG00000021892.14	protein_coding	Sh3bp5	TE_late
ENSMUSG00000026124.4	protein_coding	Cfc1	TE_late
ENSMUSG00000056492.6	protein_coding	Adgrf5	TE_late
ENSMUSG00000031103.12	protein_coding	Elf4	TE_late
ENSMUSG00000013236.17	protein_coding	Ptprs	TE_late
ENSMUSG00000069833.13	protein_coding	Ahnak	TE_late
ENSMUSG00000066030.6	protein_coding	Oog2	TE_late
ENSMUSG00000031438.11	protein_coding	Rnf128	TE_late
ENSMUSG00000037493.6	protein_coding	Cib2	TE_late
ENSMUSG00000056888.11	protein_coding	Glipr1	TE_late
ENSMUSG00000025780.7	protein_coding	Itih5	TE_late
ENSMUSG00000022505.9	protein_coding	Emp2	TE_late
ENSMUSG00000026360.9	protein_coding	Rgs2	TE_late
ENSMUSG00000021375.11	protein_coding	Kif13a	TE_late
ENSMUSG00000097820.3	lncRNA	E530011L22Rik	TE_late
ENSMUSG00000036916.13	protein_coding	Zfp280c	TE_late
ENSMUSG00000041012.4	protein_coding	Cmtm8	TE_late
ENSMUSG00000020393.16	protein_coding	Kremen1	TE_late
ENSMUSG00000042613.9	protein_coding	Pbxip1	TE_late
ENSMUSG00000026509.15	protein_coding	Capn2	TE_late
ENSMUSG00000115247.1	processed_pseudogene	Gm6201	TE_late
ENSMUSG00000059708.12	protein_coding	Akap17b	TE_late
ENSMUSG00000021947.11	protein_coding	Cryl1	TE_late
ENSMUSG00000030029.14	protein_coding	Lrig1	TE_late
ENSMUSG00000094651.2	protein_coding	Gal3st2	TE_late
ENSMUSG00000002107.18	protein_coding	Celf2	TE_late
ENSMUSG00000079557.11	protein_coding	March2	TE_late
ENSMUSG00000058147.1	protein_coding	Xlr3c	TE_late
ENSMUSG00000032547.12	protein_coding	Ryk	TE_late
ENSMUSG00000033684.14	protein_coding	Qsox1	TE_late
ENSMUSG00000031093.14	protein_coding	Dock11	TE_late
ENSMUSG00000022558.16	protein_coding	Mroh1	TE_late
ENSMUSG00000041986.16	protein_coding	Elmod1	TE_late
ENSMUSG00000045915.15	protein_coding	Ccdc42	TE_late
ENSMUSG00000020709.15	protein_coding	Adap2	TE_late
ENSMUSG00000020733.3	protein_coding	Slc9a3r1	TE_late
ENSMUSG00000045092.8	protein_coding	S1pr1	TE_late
ENSMUSG00000030800.10	protein_coding	Prss8	TE_late
ENSMUSG00000026688.5	protein_coding	Mgst3	TE_late
ENSMUSG00000071506.4	protein_coding	Tmem139	TE_late
ENSMUSG00000050345.9	protein_coding	4930486L24Rik	TE_late
ENSMUSG00000105818.1	lncRNA	Gm43256	TE_late
ENSMUSG00000034435.6	protein_coding	Tmem30b	TE_late
ENSMUSG00000039461.12	protein_coding	Tcta	TE_late
ENSMUSG00000074521.9	protein_coding	Gm14327	TE_late
ENSMUSG00000020021.4	protein_coding	Fgd6	TE_late
ENSMUSG00000045107.5	protein_coding	Saysd1	TE_late
ENSMUSG00000022263.10	protein_coding	Trio	TE_late
ENSMUSG00000040601.13	protein_coding	Nlrp4a	TE_late
ENSMUSG00000001995.9	protein_coding	Sipa1l2	TE_late
ENSMUSG00000028786.15	protein_coding	Tmem54	TE_late
ENSMUSG00000027993.16	protein_coding	Trim2	TE_late
ENSMUSG00000109143.1	transcribed_unprocessed_pseudogene	Gm10046	TE_late
ENSMUSG00000026883.17	protein_coding	Dab2ip	TE_late
ENSMUSG00000040562.12	protein_coding	Gstm2	TE_late
ENSMUSG00000025078.9	protein_coding	Nhlrc2	TE_late
ENSMUSG00000026626.11	protein_coding	Ppp2r5a	TE_late
ENSMUSG00000042073.15	protein_coding	Abhd14b	TE_late
ENSMUSG00000004383.18	protein_coding	Large1	TE_late
ENSMUSG00000029166.14	protein_coding	Mapre3	TE_late
ENSMUSG00000067049.8	protein_coding	Unc93a	TE_late
ENSMUSG00000034917.8	protein_coding	Tjp3	TE_late
ENSMUSG00000025933.15	protein_coding	Tmem14a	TE_late
ENSMUSG00000041000.8	protein_coding	Trim62	TE_late
ENSMUSG00000022793.17	protein_coding	B4galt4	TE_late
ENSMUSG00000032232.14	protein_coding	Cgnl1	TE_late
ENSMUSG00000032548.14	protein_coding	Slco2a1	TE_late
ENSMUSG00000039263.16	protein_coding	Npepl1	TE_late
ENSMUSG00000028469.15	protein_coding	Npr2	TE_late
ENSMUSG00000032062.2	protein_coding	2310030G06Rik	TE_late
ENSMUSG00000097616.7	lncRNA	1110019D14Rik	TE_late
ENSMUSG00000037169.15	protein_coding	Mycn	TE_late
ENSMUSG00000087129.1	lncRNA	Gm16316	TE_late
ENSMUSG00000000078.7	protein_coding	Klf6	TE_late
ENSMUSG00000070473.4	protein_coding	Cldn3	TE_late
ENSMUSG00000063652.10	protein_coding	Slc22a21	TE_late
ENSMUSG00000003518.13	protein_coding	Dusp3	TE_late
ENSMUSG00000063506.14	protein_coding	Arhgap22	TE_late
ENSMUSG00000022565.15	protein_coding	Plec	TE_late
ENSMUSG00000004677.17	protein_coding	Myo9b	TE_late
ENSMUSG00000021752.13	protein_coding	Kctd6	TE_late
ENSMUSG00000022180.7	protein_coding	Slc7a8	TE_late
ENSMUSG00000085060.1	lncRNA	E330016L19Rik	TE_late
ENSMUSG00000052180.15	protein_coding	Serpinb6c	TE_late
ENSMUSG00000055322.15	protein_coding	Tns1	TE_late
ENSMUSG00000024331.11	protein_coding	Dsc2	TE_late
ENSMUSG00000075592.10	protein_coding	Nynrin	TE_late
ENSMUSG00000028965.13	protein_coding	Tnfrsf9	TE_late
ENSMUSG00000026811.18	protein_coding	St6galnac6	TE_late
ENSMUSG00000028082.14	protein_coding	Sh3d19	TE_late
ENSMUSG00000021185.16	protein_coding	Dglucy	TE_late
ENSMUSG00000025060.15	protein_coding	Slk	TE_late
ENSMUSG00000020841.5	protein_coding	Cpd	TE_late
ENSMUSG00000027777.15	protein_coding	Schip1	TE_late
ENSMUSG00000033174.17	protein_coding	Mgll	TE_late
ENSMUSG00000017639.13	protein_coding	Rab11fip4	TE_late
ENSMUSG00000039953.13	protein_coding	Clstn1	TE_late
ENSMUSG00000019889.10	protein_coding	Ptprk	TE_late
ENSMUSG00000026749.11	protein_coding	Nek6	TE_late
ENSMUSG00000028228.5	protein_coding	Cpne3	TE_late
ENSMUSG00000021403.3	protein_coding	Serpinb9b	TE_late
ENSMUSG00000103857.1	TEC	Gm37249	TE_late
ENSMUSG00000017723.11	protein_coding	Wfdc2	TE_late
ENSMUSG00000029829.4	protein_coding	Tmem213	TE_late
ENSMUSG00000089635.1	lncRNA	Gm16559	TE_late

## Sheet: major ZGA genes
gene_id	gene_type	gene_name
ENSMUSG00000104046.1	TEC	Gm37567
ENSMUSG00000061024.8	protein_coding	Rrs1
ENSMUSG00000025915.14	protein_coding	Sgk3
ENSMUSG00000100205.1	processed_pseudogene	Gm4850
ENSMUSG00000100592.1	processed_pseudogene	Gm28645
ENSMUSG00000081402.4	processed_pseudogene	Gm15455
ENSMUSG00000037447.16	protein_coding	Arid5a
ENSMUSG00000010453.12	protein_coding	Kansl3
ENSMUSG00000104316.1	TEC	Gm37909
ENSMUSG00000001138.13	protein_coding	Cnnm3
ENSMUSG00000067653.12	protein_coding	Ankrd23
ENSMUSG00000079610.9	protein_coding	Ankrd39
ENSMUSG00000048234.13	protein_coding	Rnf149
ENSMUSG00000026107.11	protein_coding	Nabp1
ENSMUSG00000026103.14	protein_coding	Gls
ENSMUSG00000041426.12	protein_coding	Hibch
ENSMUSG00000026094.14	protein_coding	Stk17b
ENSMUSG00000046994.9	protein_coding	Mars2
ENSMUSG00000025971.6	protein_coding	Maip1
ENSMUSG00000051223.14	protein_coding	Bzw1
ENSMUSG00000079550.9	protein_coding	Mpp4
ENSMUSG00000026024.14	protein_coding	Als2
ENSMUSG00000041075.8	protein_coding	Fzd7
ENSMUSG00000103821.1	TEC	D430013B06Rik
ENSMUSG00000025958.14	protein_coding	Creb1
ENSMUSG00000045005.9	protein_coding	Fzd5
ENSMUSG00000051344.13	protein_coding	Plekhm3
ENSMUSG00000084416.3	processed_pseudogene	Rpl10a-ps1
ENSMUSG00000046330.10	protein_coding	Rpl37a
ENSMUSG00000039323.18	protein_coding	Igfbp2
ENSMUSG00000026177.11	protein_coding	Slc11a1
ENSMUSG00000103227.1	TEC	Gm37733
ENSMUSG00000026173.15	protein_coding	Plcd4
ENSMUSG00000049339.16	protein_coding	Retreg2
ENSMUSG00000033124.16	protein_coding	Atg9a
ENSMUSG00000026201.12	protein_coding	Stk16
ENSMUSG00000026209.15	protein_coding	Dnpep
ENSMUSG00000026213.15	protein_coding	Stk11ip
ENSMUSG00000006576.16	protein_coding	Slc4a3
ENSMUSG00000004872.15	protein_coding	Pax3
ENSMUSG00000079470.8	protein_coding	Utp14b
ENSMUSG00000004364.14	protein_coding	Cul3
ENSMUSG00000101722.1	lncRNA	Gm29125
ENSMUSG00000090637.2	processed_pseudogene	Gm6189
ENSMUSG00000038496.16	protein_coding	Slc19a3
ENSMUSG00000036766.12	protein_coding	Dner
ENSMUSG00000099693.1	unprocessed_pseudogene	Gm29284
ENSMUSG00000052477.15	protein_coding	C130026I21Rik
ENSMUSG00000089844.7	protein_coding	A530032D15Rik
ENSMUSG00000079455.9	transcribed_unprocessed_pseudogene	Gm16026
ENSMUSG00000118607.1	protein_coding	AC147806.2
ENSMUSG00000070031.11	protein_coding	Sp140
ENSMUSG00000052760.16	protein_coding	A630001G21Rik
ENSMUSG00000026238.14	protein_coding	Ptma
ENSMUSG00000084106.4	processed_pseudogene	Gm6136
ENSMUSG00000026246.12	protein_coding	Alppl2
ENSMUSG00000026255.15	protein_coding	Efhd1
ENSMUSG00000047067.7	protein_coding	Dusp28
ENSMUSG00000026274.11	protein_coding	Pask
ENSMUSG00000094651.2	protein_coding	Gal3st2
ENSMUSG00000081051.4	processed_pseudogene	Gm15427
ENSMUSG00000040693.7	protein_coding	Slco4c1
ENSMUSG00000097814.5	lncRNA	Panct2
ENSMUSG00000099936.1	lncRNA	Gm28867
ENSMUSG00000098923.1	protein_coding	Tmem185b
ENSMUSG00000036975.5	protein_coding	Tmem177
ENSMUSG00000016526.8	protein_coding	Dyrk3
ENSMUSG00000100228.1	processed_pseudogene	Gm29257
ENSMUSG00000046062.5	protein_coding	Ppp1r15b
ENSMUSG00000070643.11	protein_coding	Sox13
ENSMUSG00000094410.8	protein_coding	Gm38394
ENSMUSG00000026450.14	protein_coding	Chit1
ENSMUSG00000026457.14	protein_coding	Adipor1
ENSMUSG00000042207.17	protein_coding	Kdm5b
ENSMUSG00000048096.7	protein_coding	Lmod1
ENSMUSG00000104509.1	lncRNA	Gm33994
ENSMUSG00000104366.1	lncRNA	4933409D19Rik
ENSMUSG00000097229.1	lncRNA	Platr23
ENSMUSG00000097448.1	lncRNA	Platr22
ENSMUSG00000104496.1	processed_pseudogene	Gm5837
ENSMUSG00000018196.18	protein_coding	Glrx2
ENSMUSG00000100455.1	lncRNA	Gm29170
ENSMUSG00000023150.14	protein_coding	Ivns1abp
ENSMUSG00000103238.1	TEC	Gm36527
ENSMUSG00000043019.12	protein_coding	Edem3
ENSMUSG00000014980.14	protein_coding	Tsen15
ENSMUSG00000080950.1	processed_pseudogene	Gm7278
ENSMUSG00000042699.11	protein_coding	Dhx9
ENSMUSG00000042684.8	protein_coding	Npl
ENSMUSG00000099858.1	processed_pseudogene	Gm6652
ENSMUSG00000026473.16	protein_coding	Glul
ENSMUSG00000100014.1	lncRNA	Gm29290
ENSMUSG00000056708.5	protein_coding	Ier5
ENSMUSG00000026466.16	protein_coding	Tor1aip1
ENSMUSG00000050565.16	protein_coding	Tor1aip2
ENSMUSG00000060519.11	protein_coding	Tor3a
ENSMUSG00000033557.17	protein_coding	Fam20b
ENSMUSG00000014226.10	protein_coding	Cacybp
ENSMUSG00000026701.15	protein_coding	Prdx6
ENSMUSG00000102399.1	processed_pseudogene	Gm5049
ENSMUSG00000026694.19	protein_coding	Eef1aknmt
ENSMUSG00000040836.15	protein_coding	Gpr161
ENSMUSG00000026568.6	protein_coding	Mpc2
ENSMUSG00000026558.13	protein_coding	Uck2
ENSMUSG00000026686.14	protein_coding	Lmx1a
ENSMUSG00000026670.15	protein_coding	Uap1
ENSMUSG00000059498.13	protein_coding	Fcgr3
ENSMUSG00000052423.14	protein_coding	B4galt3
ENSMUSG00000038235.4	protein_coding	F11r
ENSMUSG00000060244.1	protein_coding	Alyref2
ENSMUSG00000050229.3	protein_coding	Pigm
ENSMUSG00000104158.2	protein_coding	Gm38100
ENSMUSG00000078184.1	protein_coding	Rbm8a2
ENSMUSG00000026489.13	protein_coding	Coq8a
ENSMUSG00000026497.7	protein_coding	Mixl1
ENSMUSG00000102760.1	TEC	Gm37258
ENSMUSG00000026510.10	protein_coding	Trp53bp2
ENSMUSG00000039349.5	protein_coding	C130074G19Rik
ENSMUSG00000039224.1	protein_coding	D1Pas1
ENSMUSG00000066595.9	protein_coding	Flvcr1
ENSMUSG00000026632.17	protein_coding	Tatdn3
ENSMUSG00000037461.10	protein_coding	Ints7
ENSMUSG00000055833.14	lncRNA	1700034H15Rik
ENSMUSG00000037434.7	protein_coding	Slc30a1
ENSMUSG00000095123.1	lncRNA	Gm21781
ENSMUSG00000055493.4	protein_coding	Epm2a
ENSMUSG00000045455.8	transcribed_processed_pseudogene	Gm9797
ENSMUSG00000078348.4	protein_coding	Sf3b5
ENSMUSG00000112478.1	lncRNA	Gm47761
ENSMUSG00000020009.13	protein_coding	Ifngr1
ENSMUSG00000037608.16	protein_coding	Bclaf1
ENSMUSG00000091730.1	processed_pseudogene	Gm17230
ENSMUSG00000097327.7	protein_coding	E030030I06Rik
ENSMUSG00000061983.7	protein_coding	Rps12
ENSMUSG00000019989.8	protein_coding	Enpp3
ENSMUSG00000019987.9	protein_coding	Arg1
ENSMUSG00000112101.1	processed_pseudogene	Gm47924
ENSMUSG00000069682.6	transcribed_processed_pseudogene	Gm10275
ENSMUSG00000111905.1	lncRNA	Gm48045
ENSMUSG00000046031.7	protein_coding	Calhm6
ENSMUSG00000094311.1	protein_coding	Rfpl4b
ENSMUSG00000019837.8	protein_coding	Gtf3c6
ENSMUSG00000038417.4	protein_coding	Fig4
ENSMUSG00000038332.13	protein_coding	Sesn1
ENSMUSG00000111131.1	TEC	9930024M15Rik
ENSMUSG00000038280.12	protein_coding	Ostm1
ENSMUSG00000038214.15	protein_coding	Bend3
ENSMUSG00000019797.11	protein_coding	1700021F05Rik
ENSMUSG00000047139.9	protein_coding	Cd24a
ENSMUSG00000110841.1	transcribed_processed_pseudogene	Gpx4-ps2
ENSMUSG00000110779.1	TEC	Gm48271
ENSMUSG00000112731.1	lncRNA	Gm47739
ENSMUSG00000050953.10	protein_coding	Gja1
ENSMUSG00000003226.7	protein_coding	Ranbp2
ENSMUSG00000098188.1	protein_coding	Sowahc
ENSMUSG00000020109.13	protein_coding	Dnajb12
ENSMUSG00000004207.14	protein_coding	Psap
ENSMUSG00000020099.8	protein_coding	Unc5b
ENSMUSG00000112058.1	lncRNA	Gm47593
ENSMUSG00000020087.5	protein_coding	Tysnd1
ENSMUSG00000037012.18	protein_coding	Hk1
ENSMUSG00000020075.8	protein_coding	Ddx21
ENSMUSG00000036923.12	protein_coding	Stox1
ENSMUSG00000047146.17	protein_coding	Tet1
ENSMUSG00000020064.9	protein_coding	Herc4
ENSMUSG00000020063.16	protein_coding	Sirt1
ENSMUSG00000036764.12	protein_coding	Dnajc12
ENSMUSG00000033416.15	protein_coding	Gucd1
ENSMUSG00000049422.7	protein_coding	Chchd10
ENSMUSG00000009114.17	protein_coding	2610028H24Rik
ENSMUSG00000033126.5	protein_coding	Ybey
ENSMUSG00000009291.13	protein_coding	Pttg1ip
ENSMUSG00000061032.9	protein_coding	Rrp1
ENSMUSG00000032788.15	protein_coding	Pdxk
ENSMUSG00000020317.14	protein_coding	Theg
ENSMUSG00000020308.6	protein_coding	Tpgs1
ENSMUSG00000020329.12	protein_coding	Polrmt
ENSMUSG00000035863.14	protein_coding	Palm
ENSMUSG00000091994.2	lncRNA	E130317F20Rik
ENSMUSG00000013833.15	protein_coding	Med16
ENSMUSG00000035754.8	protein_coding	Wdr18
ENSMUSG00000004665.10	protein_coding	Cnn2
ENSMUSG00000004667.18	protein_coding	Polr2e
ENSMUSG00000075706.10	protein_coding	Gpx4
ENSMUSG00000035673.10	protein_coding	Sbno2
ENSMUSG00000035595.6	protein_coding	1600002K03Rik
ENSMUSG00000063457.14	protein_coding	Rps15
ENSMUSG00000020135.13	protein_coding	Apc2
ENSMUSG00000020133.8	protein_coding	2310011J03Rik
ENSMUSG00000035397.8	protein_coding	Klf16
ENSMUSG00000003346.14	protein_coding	Abhd17a
ENSMUSG00000113640.1	protein_coding	Adat3
ENSMUSG00000020190.13	protein_coding	Mknk2
ENSMUSG00000015312.9	protein_coding	Gadd45b
ENSMUSG00000035027.18	protein_coding	Map2k2
ENSMUSG00000035011.15	protein_coding	Zbtb7a
ENSMUSG00000034994.10	protein_coding	Eef2
ENSMUSG00000034958.11	protein_coding	Atcay
ENSMUSG00000004931.11	protein_coding	Apba3
ENSMUSG00000034917.8	protein_coding	Tjp3
ENSMUSG00000034881.8	protein_coding	Tbxa2r
ENSMUSG00000034872.6	protein_coding	Gipc3
ENSMUSG00000034854.8	protein_coding	Mfsd12
ENSMUSG00000078440.10	protein_coding	Dohh
ENSMUSG00000034781.5	protein_coding	Gna11
ENSMUSG00000020248.18	protein_coding	Nfyb
ENSMUSG00000071151.3	processed_pseudogene	Gm4799
ENSMUSG00000060935.6	protein_coding	Tmem263
ENSMUSG00000001785.13	protein_coding	Pwp1
ENSMUSG00000112183.1	lncRNA	Gm48306
ENSMUSG00000112259.1	processed_pseudogene	Gm17980
ENSMUSG00000060002.14	protein_coding	Chpt1
ENSMUSG00000112428.1	processed_pseudogene	Gm48106
ENSMUSG00000004359.16	protein_coding	Spic
ENSMUSG00000019948.4	protein_coding	Actr6
ENSMUSG00000019979.12	protein_coding	Apaf1
ENSMUSG00000061904.12	protein_coding	Slc25a3
ENSMUSG00000020027.18	protein_coding	Socs2
ENSMUSG00000020029.6	protein_coding	Nudt4
ENSMUSG00000036478.8	protein_coding	Btg1
ENSMUSG00000089994.1	lncRNA	Gm16239
ENSMUSG00000112069.1	unprocessed_pseudogene	Gm9476
ENSMUSG00000112480.1	unprocessed_pseudogene	Gm4310
ENSMUSG00000091779.8	protein_coding	Gm21293
ENSMUSG00000097550.7	protein_coding	Gm21304
ENSMUSG00000094144.8	protein_coding	Gm21312
ENSMUSG00000095022.8	protein_coding	Gm20765
ENSMUSG00000020185.16	protein_coding	E2f7
ENSMUSG00000055531.12	protein_coding	Cpsf6
ENSMUSG00000060181.6	protein_coding	Slc35e3
ENSMUSG00000112216.1	protein_coding	Gm32717
ENSMUSG00000112614.1	processed_pseudogene	Gm9030
ENSMUSG00000112252.1	protein_coding	Gm32802
ENSMUSG00000112814.1	protein_coding	Gm9040
ENSMUSG00000112027.1	protein_coding	Gm9045
ENSMUSG00000112781.1	protein_coding	Gm9046
ENSMUSG00000112495.1	protein_coding	Gm9048
ENSMUSG00000112919.1	protein_coding	Gm9049
ENSMUSG00000020227.10	protein_coding	Irak3
ENSMUSG00000048661.14	protein_coding	Lemd3
ENSMUSG00000034667.8	protein_coding	Xpot
ENSMUSG00000006731.10	protein_coding	B4galnt1
ENSMUSG00000025407.7	protein_coding	Gli1
ENSMUSG00000040195.11	protein_coding	Nemp1
ENSMUSG00000025396.7	protein_coding	Hsd17b6
ENSMUSG00000044005.13	protein_coding	Gls2
ENSMUSG00000118550.1	lncRNA	AC135859.1
ENSMUSG00000093674.7	protein_coding	Rpl41
ENSMUSG00000112850.1	processed_pseudogene	Gm9176
ENSMUSG00000025364.13	protein_coding	Pa2g4
ENSMUSG00000018166.8	protein_coding	Erbb3
ENSMUSG00000025362.6	protein_coding	Rps26
ENSMUSG00000064030.15	protein_coding	Pym1
ENSMUSG00000025355.7	protein_coding	Mmp19
ENSMUSG00000025351.14	protein_coding	Cd63
ENSMUSG00000061961.3	protein_coding	Olfr815
ENSMUSG00000023764.18	protein_coding	Sfi1
ENSMUSG00000086049.1	lncRNA	Gm12735
ENSMUSG00000020439.17	protein_coding	Smtn
ENSMUSG00000034543.15	protein_coding	Morc2a
ENSMUSG00000003581.14	protein_coding	Rnf215
ENSMUSG00000051427.14	protein_coding	Ccdc157
ENSMUSG00000020424.3	protein_coding	Castor1
ENSMUSG00000034274.11	protein_coding	Thoc5
ENSMUSG00000034209.4	protein_coding	Rasl10a
ENSMUSG00000020477.10	protein_coding	Mrps24
ENSMUSG00000049680.17	protein_coding	Urgcp
ENSMUSG00000020476.14	protein_coding	Dbnl
ENSMUSG00000020447.5	protein_coding	Npc1l1
ENSMUSG00000004394.12	protein_coding	Tmed4
ENSMUSG00000071866.12	protein_coding	Ppia
ENSMUSG00000041126.16	protein_coding	H2az2
ENSMUSG00000094483.2	protein_coding	Purb
ENSMUSG00000086839.7	lncRNA	Gm11973
ENSMUSG00000020437.12	protein_coding	Myo1g
ENSMUSG00000085156.8	lncRNA	Snhg15
ENSMUSG00000000384.15	protein_coding	Tbrg4
ENSMUSG00000020427.11	protein_coding	Igfbp3
ENSMUSG00000000581.8	protein_coding	C1d
ENSMUSG00000082100.1	processed_pseudogene	Glns-ps1
ENSMUSG00000020142.12	protein_coding	Slc1a4
ENSMUSG00000044068.7	protein_coding	Zrsr1
ENSMUSG00000020460.15	protein_coding	Rps27a
ENSMUSG00000020461.10	protein_coding	Clhc1
ENSMUSG00000020458.16	protein_coding	Rtn4
ENSMUSG00000043999.6	protein_coding	Gpr75
ENSMUSG00000040767.10	protein_coding	Snrnp25
ENSMUSG00000044949.4	protein_coding	Ubtd2
ENSMUSG00000040610.7	protein_coding	Tlx3
ENSMUSG00000018846.8	protein_coding	Pank3
ENSMUSG00000044707.7	protein_coding	Ccnjl
ENSMUSG00000011256.16	protein_coding	Adam19
ENSMUSG00000040413.15	protein_coding	Timd2
ENSMUSG00000082454.3	processed_pseudogene	Gm12183
ENSMUSG00000078154.3	protein_coding	Gm12184
ENSMUSG00000040350.16	protein_coding	Trim7
ENSMUSG00000061469.3	protein_coding	Gm12569
ENSMUSG00000020385.16	protein_coding	Clk4
ENSMUSG00000020358.17	protein_coding	Hnrnpab
ENSMUSG00000001056.3	protein_coding	Nhp2
ENSMUSG00000001054.9	protein_coding	Rmnd5b
ENSMUSG00000049470.13	protein_coding	Aff4
ENSMUSG00000044352.6	protein_coding	Sowaha
ENSMUSG00000018906.14	protein_coding	P4ha2
ENSMUSG00000000594.7	protein_coding	Gm2a
ENSMUSG00000018583.5	protein_coding	G3bp1
ENSMUSG00000037335.13	protein_coding	Hand1
ENSMUSG00000037331.15	protein_coding	Larp1
ENSMUSG00000037275.14	protein_coding	Gemin5
ENSMUSG00000082292.3	processed_pseudogene	Gm12250
ENSMUSG00000049755.14	protein_coding	Zfp672
ENSMUSG00000013646.17	protein_coding	Sh3bp5l
ENSMUSG00000036819.14	protein_coding	Jmjd4
ENSMUSG00000084145.3	processed_pseudogene	Gm12263
ENSMUSG00000043648.7	protein_coding	Pld6
ENSMUSG00000061650.6	protein_coding	Med9
ENSMUSG00000000301.16	protein_coding	Pemt
ENSMUSG00000096745.1	processed_pseudogene	Gm12622
ENSMUSG00000093924.1	processed_pseudogene	Gm12623
ENSMUSG00000096363.1	unprocessed_pseudogene	Gm12621
ENSMUSG00000095680.1	unprocessed_pseudogene	Gm12627
ENSMUSG00000096088.1	unprocessed_pseudogene	Gm12614
ENSMUSG00000096483.1	unprocessed_pseudogene	Gm12615
ENSMUSG00000094278.1	processed_pseudogene	Gm12626
ENSMUSG00000094005.1	unprocessed_pseudogene	Gm12625
ENSMUSG00000084335.1	unprocessed_pseudogene	Gm12619
ENSMUSG00000095605.1	unprocessed_pseudogene	Gm12624
ENSMUSG00000093978.1	processed_pseudogene	Gm12612
ENSMUSG00000095136.1	unprocessed_pseudogene	Gm12616
ENSMUSG00000094566.1	processed_pseudogene	Gm12620
ENSMUSG00000084034.1	processed_pseudogene	Gm12617
ENSMUSG00000018599.5	protein_coding	Mief2
ENSMUSG00000020534.14	protein_coding	Shmt1
ENSMUSG00000042569.13	protein_coding	Dhrs7b
ENSMUSG00000018932.9	protein_coding	Map2k3
ENSMUSG00000010142.12	protein_coding	Tnfrsf13b
ENSMUSG00000042506.15	protein_coding	Usp22
ENSMUSG00000001034.17	protein_coding	Mapk7
ENSMUSG00000004837.2	protein_coding	Grap
ENSMUSG00000069844.12	protein_coding	Sco1
ENSMUSG00000020904.11	protein_coding	Cfap52
ENSMUSG00000060938.14	protein_coding	Rpl26
ENSMUSG00000020899.16	protein_coding	Pfas
ENSMUSG00000020898.18	protein_coding	Ctc1
ENSMUSG00000045176.3	protein_coding	Borcs6
ENSMUSG00000059278.9	protein_coding	Naa38
ENSMUSG00000086591.1	lncRNA	Dnah2os
ENSMUSG00000041346.11	protein_coding	Wrap53
ENSMUSG00000041329.13	protein_coding	Atp1b2
ENSMUSG00000005202.2	protein_coding	Shbg
ENSMUSG00000069835.10	protein_coding	Sat2
ENSMUSG00000041287.5	protein_coding	Sox15
ENSMUSG00000018761.14	protein_coding	Mpdu1
ENSMUSG00000005204.12	protein_coding	Senp3
ENSMUSG00000097328.7	protein_coding	Tnfsf12
ENSMUSG00000051790.15	protein_coding	Nlgn2
ENSMUSG00000018567.14	protein_coding	Gabarap
ENSMUSG00000020886.17	protein_coding	Dlg4
ENSMUSG00000018921.11	protein_coding	Pelp1
ENSMUSG00000018920.11	protein_coding	Cxcl16
ENSMUSG00000014609.16	protein_coding	Chrne
ENSMUSG00000018446.8	protein_coding	C1qbp
ENSMUSG00000040471.17	protein_coding	Ggt6
ENSMUSG00000040463.16	protein_coding	Mybbp1a
ENSMUSG00000040447.15	protein_coding	Spns2
ENSMUSG00000055670.14	protein_coding	Zzef1
ENSMUSG00000069814.6	protein_coding	Ccdc92b
ENSMUSG00000038335.13	protein_coding	Tsr1
ENSMUSG00000038268.4	protein_coding	Ovca2
ENSMUSG00000078789.9	protein_coding	Dph1
ENSMUSG00000045374.18	protein_coding	Wdr81
ENSMUSG00000038217.13	protein_coding	Tlcd2
ENSMUSG00000038188.17	protein_coding	Scarf1
ENSMUSG00000038178.16	protein_coding	Slc43a2
ENSMUSG00000020846.6	protein_coding	Rflnb
ENSMUSG00000038046.4	protein_coding	Mrm3
ENSMUSG00000020843.15	protein_coding	Timm22
ENSMUSG00000020841.5	protein_coding	Cpd
ENSMUSG00000002059.18	protein_coding	Rab34
ENSMUSG00000010277.7	protein_coding	2610507B11Rik
ENSMUSG00000037593.12	protein_coding	Rskr
ENSMUSG00000002058.13	protein_coding	Unc119
ENSMUSG00000001095.5	protein_coding	Slc13a2
ENSMUSG00000020829.9	protein_coding	Slc46a1
ENSMUSG00000049489.5	protein_coding	Ccnq
ENSMUSG00000017677.11	protein_coding	Wsb1
ENSMUSG00000046909.9	protein_coding	Tefm
ENSMUSG00000057181.15	protein_coding	5730455P16Rik
ENSMUSG00000048895.13	protein_coding	Cdk5r1
ENSMUSG00000020692.14	protein_coding	Nle1
ENSMUSG00000018845.14	protein_coding	Unc45b
ENSMUSG00000018651.14	protein_coding	Tada2a
ENSMUSG00000020532.18	protein_coding	Acaca
ENSMUSG00000018698.15	protein_coding	Lhx1
ENSMUSG00000018405.7	protein_coding	Mrm1
ENSMUSG00000020526.12	protein_coding	Znhit3
ENSMUSG00000085208.3	lncRNA	Brip1os
ENSMUSG00000018068.13	protein_coding	Ints2
ENSMUSG00000018171.9	protein_coding	Vmp1
ENSMUSG00000083992.1	processed_pseudogene	Gm11478
ENSMUSG00000020493.8	protein_coding	Prr11
ENSMUSG00000098943.1	snoRNA	Rnu3b1
ENSMUSG00000099291.1	snoRNA	Rnu3b3
ENSMUSG00000104896.1	snoRNA	Rnu3b4
ENSMUSG00000105115.1	snoRNA	Rnu3b2
ENSMUSG00000018379.17	protein_coding	Srsf1
ENSMUSG00000033983.14	protein_coding	Coil
ENSMUSG00000081766.3	transcribed_processed_pseudogene	2210409E12Rik
ENSMUSG00000000275.16	protein_coding	Trim25
ENSMUSG00000000276.11	protein_coding	Dgke
ENSMUSG00000020857.11	protein_coding	Nme2
ENSMUSG00000037601.11	protein_coding	Nme1
ENSMUSG00000020859.16	protein_coding	Spag9
ENSMUSG00000081604.5	processed_pseudogene	Gm11518
ENSMUSG00000037573.5	protein_coding	Tob1
ENSMUSG00000020868.15	protein_coding	Xylt2
ENSMUSG00000075610.9	protein_coding	Tmem92
ENSMUSG00000081586.3	unprocessed_pseudogene	Gm11544
ENSMUSG00000043522.8	unprocessed_pseudogene	A430060F13Rik
ENSMUSG00000001510.8	protein_coding	Dlx3
ENSMUSG00000050860.6	protein_coding	Phospho1
ENSMUSG00000013415.9	protein_coding	Igf2bp1
ENSMUSG00000006058.10	protein_coding	Snf8
ENSMUSG00000014349.7	protein_coding	Ube2z
ENSMUSG00000006057.15	protein_coding	Atp5g1
ENSMUSG00000006056.13	protein_coding	Calcoco2
ENSMUSG00000038756.13	protein_coding	Ttll6
ENSMUSG00000081249.3	processed_pseudogene	Gm11517
ENSMUSG00000038560.7	protein_coding	Sp6
ENSMUSG00000001441.13	protein_coding	Npepps
ENSMUSG00000071415.6	protein_coding	Rpl23
ENSMUSG00000020882.17	protein_coding	Cacnb1
ENSMUSG00000017400.10	protein_coding	Stac2
ENSMUSG00000038150.7	protein_coding	Ormdl3
ENSMUSG00000078676.9	protein_coding	Casc3
ENSMUSG00000055937.1	protein_coding	Krt28
ENSMUSG00000048294.4	protein_coding	Krtap4-13
ENSMUSG00000017176.17	protein_coding	Nt5c3b
ENSMUSG00000048732.5	protein_coding	Klhl11
ENSMUSG00000017837.12	protein_coding	Nkiras2
ENSMUSG00000014198.15	protein_coding	Zfp385c
ENSMUSG00000004044.9	protein_coding	Cavin1
ENSMUSG00000019303.14	protein_coding	Psmc3ip
ENSMUSG00000017802.14	protein_coding	Retreg3
ENSMUSG00000078651.8	protein_coding	Aoc2
ENSMUSG00000019326.14	protein_coding	Aoc3
ENSMUSG00000035007.5	protein_coding	Rundc1
ENSMUSG00000063316.13	protein_coding	Rpl27
ENSMUSG00000010358.13	protein_coding	Ifi35
ENSMUSG00000001313.12	protein_coding	Rnd2
ENSMUSG00000010362.9	protein_coding	Rdm1
ENSMUSG00000034936.2	protein_coding	Arl4d
ENSMUSG00000034931.15	protein_coding	Dhx8
ENSMUSG00000020922.11	protein_coding	Lsm12
ENSMUSG00000008855.17	protein_coding	Hdac5
ENSMUSG00000059995.12	protein_coding	Atxn7l3
ENSMUSG00000020923.17	protein_coding	Ubtf
ENSMUSG00000050288.6	protein_coding	Fzd2
ENSMUSG00000051378.10	protein_coding	Kif18b
ENSMUSG00000045532.5	protein_coding	C1ql1
ENSMUSG00000020937.14	protein_coding	Plcd3
ENSMUSG00000048878.6	protein_coding	Hexim1
ENSMUSG00000055805.15	protein_coding	Fmnl1
ENSMUSG00000020941.7	protein_coding	Map3k14
ENSMUSG00000062421.13	protein_coding	Arf2
ENSMUSG00000020691.13	protein_coding	Mettl2
ENSMUSG00000081965.1	processed_pseudogene	Gm11620
ENSMUSG00000085255.1	lncRNA	Taco1os
ENSMUSG00000020700.11	protein_coding	Map3k3
ENSMUSG00000040548.16	protein_coding	Tex2
ENSMUSG00000018433.14	protein_coding	Nol11
ENSMUSG00000040430.18	protein_coding	Pitpnc1
ENSMUSG00000041920.14	protein_coding	Slc16a6
ENSMUSG00000041654.15	protein_coding	Slc39a11
ENSMUSG00000041598.7	protein_coding	Cdc42ep4
ENSMUSG00000057322.12	protein_coding	Rpl38
ENSMUSG00000034714.9	protein_coding	Ttyh2
ENSMUSG00000057219.11	protein_coding	Armc7
ENSMUSG00000020738.16	protein_coding	Sumo2
ENSMUSG00000020781.14	protein_coding	Tsen54
ENSMUSG00000020758.15	protein_coding	Itgb4
ENSMUSG00000052949.14	protein_coding	Rnf157
ENSMUSG00000050628.6	protein_coding	Ubald2
ENSMUSG00000020802.8	protein_coding	Ube2o
ENSMUSG00000057286.6	protein_coding	St6galnac2
ENSMUSG00000020818.16	protein_coding	Mfsd11
ENSMUSG00000086859.4	lncRNA	Snhg20
ENSMUSG00000088529.1	scaRNA	Gm26083
ENSMUSG00000025572.17	protein_coding	Tmc6
ENSMUSG00000050106.17	protein_coding	Tmc8
ENSMUSG00000025573.4	protein_coding	6030468B19Rik
ENSMUSG00000093485.1	protein_coding	Gm20708
ENSMUSG00000053113.3	protein_coding	Socs3
ENSMUSG00000033909.17	protein_coding	Usp36
ENSMUSG00000039989.7	protein_coding	Cbx4
ENSMUSG00000039963.20	protein_coding	Ccdc40
ENSMUSG00000025579.14	protein_coding	Gaa
ENSMUSG00000025580.15	protein_coding	Eif4a3
ENSMUSG00000005043.13	protein_coding	Sgsh
ENSMUSG00000039850.16	protein_coding	Endov
ENSMUSG00000025582.4	protein_coding	Nptx1
ENSMUSG00000061306.16	protein_coding	Slc38a10
ENSMUSG00000049957.14	protein_coding	Ccdc137
ENSMUSG00000057594.12	protein_coding	Arl16
ENSMUSG00000025792.9	protein_coding	Slc25a10
ENSMUSG00000025130.11	protein_coding	P4hb
ENSMUSG00000025134.2	protein_coding	Alyref
ENSMUSG00000025137.15	protein_coding	Pcyt2
ENSMUSG00000025141.3	protein_coding	Myadml2
ENSMUSG00000025158.7	protein_coding	Rfng
ENSMUSG00000025153.9	protein_coding	Fasn
ENSMUSG00000025161.16	protein_coding	Slc16a3
ENSMUSG00000039294.14	protein_coding	Cybc1
ENSMUSG00000025173.13	protein_coding	Wdr45b
ENSMUSG00000079179.9	lncRNA	Rab10os
ENSMUSG00000020668.10	protein_coding	Kif3c
ENSMUSG00000071456.6	lncRNA	1110002L01Rik
ENSMUSG00000020660.6	protein_coding	Pomc
ENSMUSG00000020654.15	protein_coding	Adcy3
ENSMUSG00000037361.8	protein_coding	Sf3b6
ENSMUSG00000037336.14	protein_coding	Mfsd2b
ENSMUSG00000112496.2	lncRNA	Gm48764
ENSMUSG00000112792.1	lncRNA	Gm38407
ENSMUSG00000113226.1	lncRNA	Gm47808
ENSMUSG00000078377.5	processed_pseudogene	Gm4294
ENSMUSG00000037169.15	protein_coding	Mycn
ENSMUSG00000020566.19	protein_coding	Atp6v1c2
ENSMUSG00000011179.8	protein_coding	Odc1
ENSMUSG00000113956.1	processed_pseudogene	Gm19368
ENSMUSG00000113959.1	TEC	Gm46339
ENSMUSG00000116883.1	lncRNA	Gm49700
ENSMUSG00000113506.1	transcribed_unprocessed_pseudogene	Gm49377
ENSMUSG00000113569.1	processed_pseudogene	Gm48035
ENSMUSG00000113691.1	unprocessed_pseudogene	Gm38699
ENSMUSG00000073158.4	protein_coding	9030624G23Rik
ENSMUSG00000113403.1	processed_pseudogene	Gm9315
ENSMUSG00000020629.12	protein_coding	Adi1
ENSMUSG00000113386.1	lncRNA	Gm47357
ENSMUSG00000020547.5	protein_coding	Bzw2
ENSMUSG00000036188.4	protein_coding	Ankmy2
ENSMUSG00000014905.4	protein_coding	Dnajb9
ENSMUSG00000112795.1	processed_pseudogene	Gm2027
ENSMUSG00000035293.13	protein_coding	G2e3
ENSMUSG00000020954.16	protein_coding	Strn3
ENSMUSG00000035247.16	protein_coding	Hectd1
ENSMUSG00000035133.9	protein_coding	Arhgap5
ENSMUSG00000095590.1	snRNA	Gm24305
ENSMUSG00000112690.2	unprocessed_pseudogene	Gm2446
ENSMUSG00000035451.7	protein_coding	Foxa1
ENSMUSG00000060121.15	protein_coding	Gemin2
ENSMUSG00000113152.1	lncRNA	Gm48422
ENSMUSG00000020949.9	protein_coding	Fkbp3
ENSMUSG00000055884.8	protein_coding	Fancm
ENSMUSG00000060499.7	protein_coding	Rpl10l
ENSMUSG00000034892.8	protein_coding	Rps29
ENSMUSG00000099021.1	misc_RNA	Rn7s1
ENSMUSG00000113149.1	protein_coding	Gm49383
ENSMUSG00000043998.10	protein_coding	Mgat2
ENSMUSG00000020973.7	protein_coding	Dnaaf2
ENSMUSG00000113786.1	protein_coding	Gm49384
ENSMUSG00000097061.2	lncRNA	9330151L19Rik
ENSMUSG00000099250.1	misc_RNA	Rn7s2
ENSMUSG00000044147.8	protein_coding	Arf6
ENSMUSG00000020988.9	protein_coding	L2hgdh
ENSMUSG00000054894.6	protein_coding	Dmac2l
ENSMUSG00000021072.12	protein_coding	Tmx1
ENSMUSG00000048285.9	protein_coding	Frmd6
ENSMUSG00000085622.9	lncRNA	3110056K07Rik
ENSMUSG00000109482.2	protein_coding	Gm4756
ENSMUSG00000118552.1	protein_coding	AC124742.1
ENSMUSG00000021054.6	protein_coding	Sgpp1
ENSMUSG00000090258.7	protein_coding	Churc1
ENSMUSG00000112003.1	processed_pseudogene	Gm4864
ENSMUSG00000046157.13	protein_coding	Tmem229b
ENSMUSG00000021120.11	protein_coding	Pigh
ENSMUSG00000032705.9	protein_coding	Exd2
ENSMUSG00000048833.9	protein_coding	Slc39a9
ENSMUSG00000021133.9	protein_coding	Susd6
ENSMUSG00000094374.2	processed_pseudogene	Gm5435
ENSMUSG00000113664.1	processed_pseudogene	Gm47184
ENSMUSG00000046791.8	protein_coding	Riox1
ENSMUSG00000042472.11	protein_coding	Zfp410
ENSMUSG00000021241.7	protein_coding	Isca2
ENSMUSG00000021245.15	protein_coding	Mlh3
ENSMUSG00000034258.4	protein_coding	Flvcr2
ENSMUSG00000034168.7	protein_coding	Irf2bpl
ENSMUSG00000034111.6	protein_coding	Tmed8
ENSMUSG00000079036.10	protein_coding	Alkbh1
ENSMUSG00000112943.1	processed_pseudogene	Gm18983
ENSMUSG00000113805.1	protein_coding	Gm5788
ENSMUSG00000079034.2	protein_coding	Gm8300
ENSMUSG00000092019.4	protein_coding	Gm4027
ENSMUSG00000113206.1	processed_pseudogene	Gm3742
ENSMUSG00000113489.1	protein_coding	Gm16381
ENSMUSG00000095724.1	protein_coding	Gm21319
ENSMUSG00000112949.1	processed_pseudogene	Gm21939
ENSMUSG00000113201.1	protein_coding	Gm21936
ENSMUSG00000113685.1	processed_pseudogene	Gm21038
ENSMUSG00000113951.1	protein_coding	Gm2001
ENSMUSG00000113011.1	processed_pseudogene	Gm1995
ENSMUSG00000072905.5	protein_coding	Gm2016
ENSMUSG00000113971.1	protein_coding	Gm2022
ENSMUSG00000113481.1	unprocessed_pseudogene	Gm48388
ENSMUSG00000113533.1	processed_pseudogene	Gm46992
ENSMUSG00000096049.1	protein_coding	Gm2075
ENSMUSG00000095717.1	protein_coding	Gm2056
ENSMUSG00000114075.1	protein_coding	Gm16368
ENSMUSG00000095799.1	protein_coding	Gm8332
ENSMUSG00000079029.2	protein_coding	Gm5662
ENSMUSG00000112979.1	processed_pseudogene	Gm8634
ENSMUSG00000094935.2	processed_pseudogene	Gm9726
ENSMUSG00000113895.1	lncRNA	Gm48383
ENSMUSG00000041846.15	protein_coding	Ppp4r3a
ENSMUSG00000041716.7	protein_coding	Gm20604
ENSMUSG00000091931.5	protein_coding	Gon7
ENSMUSG00000114184.1	processed_pseudogene	Gm7143
ENSMUSG00000055271.5	TEC	9330161L09Rik
ENSMUSG00000044715.7	protein_coding	Gskip
ENSMUSG00000021264.12	protein_coding	Yy1
ENSMUSG00000048856.9	protein_coding	Slc25a47
ENSMUSG00000075707.5	protein_coding	Dio3
ENSMUSG00000018707.13	protein_coding	Dync1h1
ENSMUSG00000021275.16	protein_coding	Tecpr2
ENSMUSG00000096942.1	processed_pseudogene	Rps19-ps6
ENSMUSG00000007411.16	protein_coding	Mark3
ENSMUSG00000060950.12	protein_coding	Trmt61a
ENSMUSG00000049792.6	protein_coding	Bag5
ENSMUSG00000037686.6	protein_coding	Aspg
ENSMUSG00000037466.13	protein_coding	Tedc1
ENSMUSG00000042063.11	protein_coding	Zfp386
ENSMUSG00000113261.1	lncRNA	Gm47404
ENSMUSG00000113673.1	lncRNA	Gm47486
ENSMUSG00000052374.16	protein_coding	Actn2
ENSMUSG00000096192.2	transcribed_processed_pseudogene	Gm18856
ENSMUSG00000113322.1	lncRNA	Gm48492
ENSMUSG00000012429.9	protein_coding	Mplkip
ENSMUSG00000113100.1	lncRNA	Gm48754
ENSMUSG00000113750.1	processed_pseudogene	Gm5628
ENSMUSG00000113847.1	lncRNA	Gm48799
ENSMUSG00000114118.1	lncRNA	Gm48829
ENSMUSG00000021327.19	protein_coding	Zkscan3
ENSMUSG00000022228.14	protein_coding	Zscan26
ENSMUSG00000094338.1	protein_coding	H2bc13
ENSMUSG00000101355.1	protein_coding	H3c10
ENSMUSG00000114279.1	protein_coding	H2bc14
ENSMUSG00000067455.5	protein_coding	H4c11
ENSMUSG00000064288.4	protein_coding	H4c12
ENSMUSG00000063021.3	protein_coding	H2ac15
ENSMUSG00000095217.1	protein_coding	H2bc15
ENSMUSG00000058773.2	protein_coding	H1f5
ENSMUSG00000101972.1	protein_coding	H3c11
ENSMUSG00000069309.2	protein_coding	Hist1h2an
ENSMUSG00000069308.7	protein_coding	Hist1h2bp
ENSMUSG00000069307.6	protein_coding	Hist1h2bq
ENSMUSG00000094248.1	protein_coding	Hist1h2ao
ENSMUSG00000069305.3	protein_coding	Hist1h4n
ENSMUSG00000069303.6	protein_coding	Hist1h2br
ENSMUSG00000069301.5	protein_coding	H2ac11
ENSMUSG00000061296.2	protein_coding	Vmn1r210
ENSMUSG00000036376.3	protein_coding	Abt1
ENSMUSG00000061991.2	protein_coding	H2ac10
ENSMUSG00000058385.8	protein_coding	H2bc8
ENSMUSG00000069268.4	protein_coding	H2bc7
ENSMUSG00000071478.6	protein_coding	H2ac7
ENSMUSG00000099583.2	protein_coding	H3c4
ENSMUSG00000047246.7	protein_coding	H2bc6
ENSMUSG00000069310.4	protein_coding	H3c3
ENSMUSG00000075031.4	protein_coding	H2bc3
ENSMUSG00000061615.2	protein_coding	H2ac4
ENSMUSG00000019132.11	protein_coding	BC005537
ENSMUSG00000113061.1	protein_coding	Rps18-ps5
ENSMUSG00000076431.4	protein_coding	Sox4
ENSMUSG00000113738.1	lncRNA	Gm40910
ENSMUSG00000021418.15	protein_coding	Rpp40
ENSMUSG00000091264.3	protein_coding	Smim13
ENSMUSG00000097375.3	lncRNA	6720427I07Rik
ENSMUSG00000103373.1	TEC	Gm37238
ENSMUSG00000038014.7	protein_coding	Fam120a
ENSMUSG00000093976.2	processed_pseudogene	Gm8674
ENSMUSG00000064672.1	snoRNA	Gm22806
ENSMUSG00000043183.18	protein_coding	Simc1
ENSMUSG00000025869.11	protein_coding	Nop16
ENSMUSG00000025873.16	protein_coding	Faf2
ENSMUSG00000021481.11	protein_coding	Zfp346
ENSMUSG00000005320.9	protein_coding	Fgfr4
ENSMUSG00000074886.11	protein_coding	Grk6
ENSMUSG00000035711.5	protein_coding	Dok3
ENSMUSG00000021504.14	protein_coding	B4galt7
ENSMUSG00000045767.9	protein_coding	B230219D22Rik
ENSMUSG00000021550.6	protein_coding	2210016F16Rik
ENSMUSG00000113566.1	lncRNA	Gm40977
ENSMUSG00000113495.1	lncRNA	Gm19792
ENSMUSG00000113450.1	protein_coding	Gm49359
ENSMUSG00000114172.1	processed_pseudogene	Gm36298
ENSMUSG00000113473.1	processed_pseudogene	Gm7045
ENSMUSG00000074863.5	protein_coding	Platr25
ENSMUSG00000044934.13	protein_coding	Zfp367
ENSMUSG00000033102.15	protein_coding	Cdc14b
ENSMUSG00000021482.10	protein_coding	Prxl2c
ENSMUSG00000021477.9	protein_coding	Ctsl
ENSMUSG00000110393.2	lncRNA	Gm36445
ENSMUSG00000021514.18	protein_coding	Zfp369
ENSMUSG00000114031.1	processed_pseudogene	Gm48136
ENSMUSG00000113135.1	lncRNA	Gm48170
ENSMUSG00000113954.1	processed_pseudogene	Gm7822
ENSMUSG00000114771.1	lncRNA	Gm49064
ENSMUSG00000069206.14	protein_coding	Zfp874a
ENSMUSG00000059839.9	protein_coding	Zfp874b
ENSMUSG00000097906.1	processed_pseudogene	Gm9625
ENSMUSG00000113342.1	TEC	AA414992
ENSMUSG00000113050.1	lncRNA	Gm8016
ENSMUSG00000113394.1	lncRNA	Gm48436
ENSMUSG00000113019.1	lncRNA	Gm47467
ENSMUSG00000021583.7	protein_coding	Erap1
ENSMUSG00000001542.7	protein_coding	Ell2
ENSMUSG00000114632.1	lncRNA	Gm48399
ENSMUSG00000114479.1	lncRNA	Gm49375
ENSMUSG00000035834.11	protein_coding	Polr3g
ENSMUSG00000114905.1	processed_pseudogene	Gm48113
ENSMUSG00000114506.1	processed_pseudogene	Gm5666
ENSMUSG00000017778.14	protein_coding	Cox7c
ENSMUSG00000049517.8	protein_coding	Rps23
ENSMUSG00000114688.1	lncRNA	Gm47381
ENSMUSG00000046957.5	protein_coding	Spz1
ENSMUSG00000021690.10	protein_coding	Jmy
ENSMUSG00000074768.6	protein_coding	Bhmt
ENSMUSG00000042118.7	protein_coding	Bhmt2
ENSMUSG00000042102.7	protein_coding	Dmgdh
ENSMUSG00000021681.8	protein_coding	Aggf1
ENSMUSG00000048376.6	protein_coding	F2r
ENSMUSG00000021665.9	protein_coding	Hexb
ENSMUSG00000041773.8	protein_coding	Enc1
ENSMUSG00000078952.9	lncRNA	Lncenc1
ENSMUSG00000069117.4	protein_coding	Gm10260
ENSMUSG00000049658.13	protein_coding	Bdp1
ENSMUSG00000048924.14	protein_coding	Ccdc125
ENSMUSG00000021629.10	protein_coding	Slc30a5
ENSMUSG00000042590.17	protein_coding	Ipo11
ENSMUSG00000021697.12	protein_coding	Depdc1b
ENSMUSG00000032727.14	protein_coding	Mier3
ENSMUSG00000094237.2	protein_coding	AF067063
ENSMUSG00000095514.2	protein_coding	D13Ertd608e
ENSMUSG00000096175.3	protein_coding	Gm21761
ENSMUSG00000078537.3	protein_coding	B020031M17Rik
ENSMUSG00000096323.2	protein_coding	Gm20767
ENSMUSG00000095653.2	protein_coding	Gm21818
ENSMUSG00000094027.2	protein_coding	Gm21762
ENSMUSG00000063846.8	protein_coding	Gm21731
ENSMUSG00000095071.2	protein_coding	AF067061
ENSMUSG00000094796.2	protein_coding	BC147527
ENSMUSG00000095821.2	protein_coding	Tcstv3
ENSMUSG00000025277.14	protein_coding	Abhd6
ENSMUSG00000084902.2	protein_coding	Gm281
ENSMUSG00000012405.16	protein_coding	Rpl15
ENSMUSG00000021806.4	protein_coding	Nid2
ENSMUSG00000023243.9	protein_coding	Kcnk5
ENSMUSG00000097577.2	lncRNA	6230400D17Rik
ENSMUSG00000090381.2	processed_pseudogene	Gm6158
ENSMUSG00000118624.1	transcribed_unprocessed_pseudogene	AC161374.3
ENSMUSG00000094800.8	protein_coding	Gm9780
ENSMUSG00000072680.11	protein_coding	Tmem254c
ENSMUSG00000072674.10	protein_coding	Plac9b
ENSMUSG00000021870.17	protein_coding	Slmap
ENSMUSG00000021895.10	protein_coding	Arhgef3
ENSMUSG00000040651.9	protein_coding	Tasor
ENSMUSG00000114424.1	lncRNA	Gm47414
ENSMUSG00000021948.17	protein_coding	Prkcd
ENSMUSG00000072594.3	processed_pseudogene	Gm16439
ENSMUSG00000021831.9	protein_coding	Ero1l
ENSMUSG00000037628.10	protein_coding	Cdkn3
ENSMUSG00000115570.1	TEC	Gm48986
ENSMUSG00000062081.6	processed_pseudogene	Gm6055
ENSMUSG00000115725.1	lncRNA	4930572G02Rik
ENSMUSG00000115579.1	lncRNA	Gm49156
ENSMUSG00000092837.1	ribozyme	Rpph1
ENSMUSG00000006289.14	protein_coding	Osgep
ENSMUSG00000068417.8	protein_coding	Pnp2
ENSMUSG00000057132.16	protein_coding	Rpgrip1
ENSMUSG00000022159.16	protein_coding	Rab2b
ENSMUSG00000016831.12	protein_coding	Tox4
ENSMUSG00000023110.12	protein_coding	Prmt5
ENSMUSG00000022178.11	protein_coding	Ajuba
ENSMUSG00000022193.7	protein_coding	Psmb5
ENSMUSG00000040822.7	protein_coding	1700123O20Rik
ENSMUSG00000072494.7	protein_coding	Ppp1r3e
ENSMUSG00000089682.10	protein_coding	Bcl2l2
ENSMUSG00000092232.1	protein_coding	Gm20521
ENSMUSG00000040752.16	protein_coding	Myh6
ENSMUSG00000040618.7	protein_coding	Pck2
ENSMUSG00000022216.17	protein_coding	Psme1
ENSMUSG00000002325.15	protein_coding	Irf9
ENSMUSG00000002319.16	protein_coding	Ipo4
ENSMUSG00000002320.15	protein_coding	Tm9sf1
ENSMUSG00000002329.7	protein_coding	Mdp1
ENSMUSG00000002326.6	protein_coding	Gmpr2
ENSMUSG00000019297.9	protein_coding	Nop9
ENSMUSG00000040432.5	protein_coding	Ltb4r2
ENSMUSG00000097743.1	lncRNA	Gm16973
ENSMUSG00000021938.12	protein_coding	Pspc1
ENSMUSG00000096144.3	lncRNA	B020004C17Rik
ENSMUSG00000021951.7	protein_coding	Eef1akmt1
ENSMUSG00000044703.5	protein_coding	Phf11a
ENSMUSG00000060548.13	protein_coding	Tnfrsf19
ENSMUSG00000054763.9	protein_coding	Defb42
ENSMUSG00000021939.8	protein_coding	Ctsb
ENSMUSG00000021944.15	protein_coding	Gata4
ENSMUSG00000021953.14	protein_coding	Tdh
ENSMUSG00000034327.17	protein_coding	Kctd9
ENSMUSG00000034194.17	protein_coding	R3hcc1
ENSMUSG00000022091.6	protein_coding	Sorbs3
ENSMUSG00000022094.15	protein_coding	Slc39a14
ENSMUSG00000033644.5	protein_coding	Piwil2
ENSMUSG00000022095.9	protein_coding	Fam160b2
ENSMUSG00000057886.5	processed_pseudogene	Cbx3-ps6
ENSMUSG00000115458.1	processed_pseudogene	Gm48931
ENSMUSG00000022009.1	protein_coding	Nufip1
ENSMUSG00000063556.5	processed_pseudogene	Gm10132
ENSMUSG00000115167.1	lncRNA	Gm49015
ENSMUSG00000036422.10	protein_coding	Pcdh8
ENSMUSG00000115664.1	lncRNA	Gm32913
ENSMUSG00000062611.4	processed_pseudogene	Rps3a2
ENSMUSG00000033166.11	protein_coding	Dis3
ENSMUSG00000005148.8	protein_coding	Klf5
ENSMUSG00000098557.1	protein_coding	Kctd12
ENSMUSG00000060143.7	lncRNA	Gm10076
ENSMUSG00000022114.5	protein_coding	Spry2
ENSMUSG00000058126.7	protein_coding	Tpm3-rs7
ENSMUSG00000089726.2	lncRNA	Mir17hg
ENSMUSG00000061517.8	protein_coding	Sox21
ENSMUSG00000090534.1	lncRNA	Gm4675
ENSMUSG00000030662.10	protein_coding	Ipo5
ENSMUSG00000041841.8	protein_coding	Rpl37
ENSMUSG00000115708.1	TEC	Gm49187
ENSMUSG00000052253.6	protein_coding	Zfp622
ENSMUSG00000115318.1	TEC	Gm49089
ENSMUSG00000058600.13	protein_coding	Rpl30
ENSMUSG00000022330.5	protein_coding	Osr2
ENSMUSG00000022283.15	protein_coding	Pabpc1
ENSMUSG00000037487.7	protein_coding	Ubr5
ENSMUSG00000022313.10	protein_coding	Utp23
ENSMUSG00000057262.2	processed_pseudogene	Gm10020
ENSMUSG00000022359.10	protein_coding	Wdyhv1
ENSMUSG00000050891.10	protein_coding	Tatdn1
ENSMUSG00000022351.14	protein_coding	Sqle
ENSMUSG00000032501.9	protein_coding	Trib1
ENSMUSG00000022346.15	protein_coding	Myc
ENSMUSG00000005125.13	protein_coding	Ndrg1
ENSMUSG00000046380.3	protein_coding	Jrk
ENSMUSG00000022575.5	protein_coding	Gsdmd
ENSMUSG00000050846.9	protein_coding	Zfp623
ENSMUSG00000034429.15	protein_coding	Zfp707
ENSMUSG00000098176.2	protein_coding	Ccdc166
ENSMUSG00000022568.17	protein_coding	Scrib
ENSMUSG00000002524.17	protein_coding	Puf60
ENSMUSG00000022565.15	protein_coding	Plec
ENSMUSG00000063268.12	protein_coding	Parp10
ENSMUSG00000022551.8	protein_coding	Cyc1
ENSMUSG00000022553.16	protein_coding	Maf1
ENSMUSG00000022554.7	protein_coding	Hgh1
ENSMUSG00000022557.11	protein_coding	Bop1
ENSMUSG00000022550.18	protein_coding	Adck5
ENSMUSG00000034022.8	protein_coding	Cpsf1
ENSMUSG00000063354.7	protein_coding	Slc39a4
ENSMUSG00000004187.11	protein_coding	Kifc2
ENSMUSG00000033819.16	protein_coding	Ppp1r16a
ENSMUSG00000022546.5	protein_coding	Gpt
ENSMUSG00000033762.8	protein_coding	Recql4
ENSMUSG00000116138.1	protein_coding	C030006K11Rik
ENSMUSG00000022526.8	protein_coding	Zfp251
ENSMUSG00000033669.8	protein_coding	Zfp7
ENSMUSG00000055041.8	protein_coding	Commd5
ENSMUSG00000003970.9	protein_coding	Rpl8
ENSMUSG00000054967.7	protein_coding	Zfp647
ENSMUSG00000115920.1	processed_pseudogene	Gm18283
ENSMUSG00000068252.6	protein_coding	Apol7b
ENSMUSG00000071716.5	protein_coding	Apol7e
ENSMUSG00000043501.5	protein_coding	Lgals2
ENSMUSG00000116165.1	protein_coding	Pdxp
ENSMUSG00000033055.12	protein_coding	Ankrd54
ENSMUSG00000033039.10	protein_coding	Micall1
ENSMUSG00000033020.7	protein_coding	Polr2f
ENSMUSG00000042622.14	protein_coding	Maff
ENSMUSG00000042564.13	protein_coding	Fam227a
ENSMUSG00000022428.8	protein_coding	Cby1
ENSMUSG00000042524.14	protein_coding	Sun2
ENSMUSG00000009585.18	protein_coding	Apobec3
ENSMUSG00000060036.14	protein_coding	Rpl3
ENSMUSG00000022415.12	protein_coding	Syngr1
ENSMUSG00000022414.8	protein_coding	Tab1
ENSMUSG00000042428.6	protein_coding	Mgat3
ENSMUSG00000022407.10	protein_coding	Adsl
ENSMUSG00000055024.12	protein_coding	Ep300
ENSMUSG00000022394.14	protein_coding	L3mbtl2
ENSMUSG00000022391.16	protein_coding	Rangap1
ENSMUSG00000022389.15	protein_coding	Tef
ENSMUSG00000022476.8	protein_coding	Polr3h
ENSMUSG00000022474.15	protein_coding	Pmm1
ENSMUSG00000068117.10	protein_coding	Mei1
ENSMUSG00000068114.7	protein_coding	Ccdc134
ENSMUSG00000068101.11	protein_coding	Cenpm
ENSMUSG00000018040.9	protein_coding	Rrp7a
ENSMUSG00000041815.14	protein_coding	Poldip3
ENSMUSG00000049414.7	processed_pseudogene	Gm5417
ENSMUSG00000016757.11	protein_coding	Ttll12
ENSMUSG00000078954.9	protein_coding	Arhgap8
ENSMUSG00000016624.15	protein_coding	Phf21b
ENSMUSG00000036046.14	protein_coding	5031439G07Rik
ENSMUSG00000006369.14	protein_coding	Fbln1
ENSMUSG00000035828.11	protein_coding	Pim3
ENSMUSG00000015365.15	protein_coding	Mov10l1
ENSMUSG00000051786.15	protein_coding	Tubgcp6
ENSMUSG00000091780.3	protein_coding	Sco2
ENSMUSG00000078932.8	protein_coding	CN725425
ENSMUSG00000022992.17	protein_coding	Kansl2
ENSMUSG00000023755.10	protein_coding	Rhebl1
ENSMUSG00000022999.15	protein_coding	Lmbr1l
ENSMUSG00000116494.1	TEC	Gm49449
ENSMUSG00000072235.6	protein_coding	Tuba1a
ENSMUSG00000023020.3	protein_coding	Cox14
ENSMUSG00000023022.14	protein_coding	Lima1
ENSMUSG00000009733.9	protein_coding	Tfcp2
ENSMUSG00000009739.17	protein_coding	Pou6f1
ENSMUSG00000037204.7	protein_coding	Atg101
ENSMUSG00000001281.10	protein_coding	Itgb7
ENSMUSG00000001288.15	protein_coding	Rarg
ENSMUSG00000097050.1	protein_coding	Gm9918
ENSMUSG00000045665.5	protein_coding	Mfsd5
ENSMUSG00000001285.12	protein_coding	Myg1
ENSMUSG00000023047.11	protein_coding	Amhr2
ENSMUSG00000023048.13	protein_coding	Prr13
ENSMUSG00000058794.12	protein_coding	Nfe2
ENSMUSG00000022529.11	protein_coding	Zfp263
ENSMUSG00000115961.1	lncRNA	Gm41409
ENSMUSG00000118410.1	unitary_pseudogene	AC139347.1
ENSMUSG00000049871.14	protein_coding	Nlrc3
ENSMUSG00000014303.13	protein_coding	Glis2
ENSMUSG00000039646.5	protein_coding	Vasn
ENSMUSG00000022515.6	protein_coding	Anks3
ENSMUSG00000022543.9	transcribed_unitary_pseudogene	4930451G09Rik
ENSMUSG00000022711.16	protein_coding	Pmm2
ENSMUSG00000022504.10	protein_coding	Ciita
ENSMUSG00000071671.5	processed_pseudogene	Gm10343
ENSMUSG00000037965.14	protein_coding	Zc3h7a
ENSMUSG00000118559.2	protein_coding	AC154607.1
ENSMUSG00000049916.12	protein_coding	2610318N02Rik
ENSMUSG00000022769.9	protein_coding	Sdf2l1
ENSMUSG00000022768.17	protein_coding	Ccdc116
ENSMUSG00000041774.16	protein_coding	Ydjc
ENSMUSG00000038965.17	protein_coding	Ube2l3
ENSMUSG00000071636.8	protein_coding	Rimbp3
ENSMUSG00000050240.16	protein_coding	Hic2
ENSMUSG00000055692.21	protein_coding	Tmem191c
ENSMUSG00000022756.17	protein_coding	Slc7a4
ENSMUSG00000005899.14	protein_coding	Smpd4
ENSMUSG00000090236.3	protein_coding	Car15
ENSMUSG00000116925.1	protein_coding	Gm49776
ENSMUSG00000013539.14	protein_coding	Tango2
ENSMUSG00000000326.13	protein_coding	Comt
ENSMUSG00000086965.1	protein_coding	Rtl10
ENSMUSG00000071632.10	protein_coding	2510002D24Rik
ENSMUSG00000041215.16	protein_coding	Yeats2
ENSMUSG00000022818.13	protein_coding	Cyp2ab1
ENSMUSG00000003235.13	protein_coding	Eif2b5
ENSMUSG00000022842.18	protein_coding	Ece2
ENSMUSG00000090319.2	processed_pseudogene	Gm4462
ENSMUSG00000045983.16	protein_coding	Eif4g1
ENSMUSG00000022843.17	protein_coding	Clcn2
ENSMUSG00000021018.8	protein_coding	Polr2h
ENSMUSG00000005958.15	protein_coding	Ephb3
ENSMUSG00000013089.15	protein_coding	Etv5
ENSMUSG00000004460.17	protein_coding	Dnajb11
ENSMUSG00000052316.9	protein_coding	Lrrc15
ENSMUSG00000022537.18	protein_coding	Tmem44
ENSMUSG00000022538.20	protein_coding	Lsg1
ENSMUSG00000046546.3	protein_coding	Fam43a
ENSMUSG00000047714.14	protein_coding	Ppp1r2
ENSMUSG00000075269.5	protein_coding	Bex6
ENSMUSG00000035764.5	protein_coding	Fbxo45
ENSMUSG00000022797.16	protein_coding	Tfrc
ENSMUSG00000060636.14	protein_coding	Rpl35a
ENSMUSG00000022817.15	protein_coding	Itgb5
ENSMUSG00000022848.8	protein_coding	Slc49a4
ENSMUSG00000022905.12	protein_coding	Kpna1
ENSMUSG00000034379.9	protein_coding	Wdr5b
ENSMUSG00000116908.1	TEC	Gm49599
ENSMUSG00000034206.15	protein_coding	Polq
ENSMUSG00000034064.14	protein_coding	Poglut1
ENSMUSG00000116965.1	lncRNA	Gm36742
ENSMUSG00000022705.5	protein_coding	Drd3
ENSMUSG00000036208.13	protein_coding	Nepro
ENSMUSG00000022663.3	protein_coding	Atg3
ENSMUSG00000058550.15	protein_coding	Dppa4
ENSMUSG00000022752.9	protein_coding	Tomm70a
ENSMUSG00000022749.8	protein_coding	Tbc1d23
ENSMUSG00000022748.8	protein_coding	Cmss1
ENSMUSG00000054604.7	protein_coding	Cggbp1
ENSMUSG00000022867.11	protein_coding	Usp25
ENSMUSG00000022865.14	protein_coding	Cxadr
ENSMUSG00000022863.15	protein_coding	Btg3
ENSMUSG00000022864.14	protein_coding	D16Ertd472e
ENSMUSG00000116909.1	TEC	Gm49559
ENSMUSG00000008976.16	protein_coding	Gabpa
ENSMUSG00000116972.1	processed_pseudogene	Gm6278
ENSMUSG00000044442.11	protein_coding	N6amt1
ENSMUSG00000025612.5	protein_coding	Bach1
ENSMUSG00000022964.14	protein_coding	Tmem50b
ENSMUSG00000022962.15	protein_coding	Gart
ENSMUSG00000022956.11	protein_coding	Atp5o
ENSMUSG00000039680.10	protein_coding	Mrps6
ENSMUSG00000089774.2	protein_coding	Slc5a3
ENSMUSG00000086331.1	lncRNA	Gm16310
ENSMUSG00000005251.15	protein_coding	Ripk4
ENSMUSG00000014039.18	protein_coding	Prdm15
ENSMUSG00000051639.3	processed_pseudogene	Gm5812
ENSMUSG00000052031.8	protein_coding	Tagap1
ENSMUSG00000023830.14	protein_coding	Igf2r
ENSMUSG00000073460.5	protein_coding	Pnldc1
ENSMUSG00000006818.5	protein_coding	Sod2
ENSMUSG00000050088.9	protein_coding	1600012H06Rik
ENSMUSG00000079710.10	protein_coding	Gm3448
ENSMUSG00000051977.16	protein_coding	Prdm9
ENSMUSG00000023852.14	protein_coding	Chd1
ENSMUSG00000023882.15	protein_coding	Zfp54
ENSMUSG00000057409.7	protein_coding	Zfp53
ENSMUSG00000051341.6	protein_coding	Zfp52
ENSMUSG00000067931.6	protein_coding	Zfp948
ENSMUSG00000023903.8	protein_coding	Mmp25
ENSMUSG00000023905.15	protein_coding	Tnfrsf12a
ENSMUSG00000023906.3	protein_coding	Cldn6
ENSMUSG00000040097.16	protein_coding	Flywch1
ENSMUSG00000023911.12	protein_coding	Flywch2
ENSMUSG00000055839.6	protein_coding	Elob
ENSMUSG00000073437.10	lncRNA	D330041H03Rik
ENSMUSG00000024132.6	protein_coding	Eci1
ENSMUSG00000024137.9	protein_coding	E4f1
ENSMUSG00000043445.7	protein_coding	Pgp
ENSMUSG00000033597.9	protein_coding	Caskin1
ENSMUSG00000093565.1	lncRNA	Rab26os
ENSMUSG00000032855.6	protein_coding	Pkd1
ENSMUSG00000040688.16	protein_coding	Tbl3
ENSMUSG00000044533.15	protein_coding	Rps2
ENSMUSG00000002500.15	protein_coding	Rpl3l
ENSMUSG00000075705.12	protein_coding	Msrb1
ENSMUSG00000024160.16	protein_coding	Spsb3
ENSMUSG00000038880.13	protein_coding	Mrps34
ENSMUSG00000038002.9	protein_coding	Cramp1l
ENSMUSG00000024170.15	protein_coding	Telo2
ENSMUSG00000114245.1	protein_coding	Gm38655
ENSMUSG00000067722.4	protein_coding	BC003965
ENSMUSG00000019214.14	protein_coding	Chtf18
ENSMUSG00000041199.3	protein_coding	Rpusd1
ENSMUSG00000002280.11	protein_coding	Ciao3
ENSMUSG00000025730.14	protein_coding	Rab40c
ENSMUSG00000037326.10	protein_coding	Capn15
ENSMUSG00000036775.13	protein_coding	Decr2
ENSMUSG00000073433.11	protein_coding	Arhgdig
ENSMUSG00000024186.15	protein_coding	Rgs11
ENSMUSG00000024301.10	protein_coding	Kifc5b
ENSMUSG00000079605.5	protein_coding	Zbtb9
ENSMUSG00000042644.9	protein_coding	Itpr3
ENSMUSG00000024213.14	protein_coding	Nudt3
ENSMUSG00000052146.16	protein_coding	Rps10
ENSMUSG00000024217.10	protein_coding	Snrpc
ENSMUSG00000062859.15	protein_coding	Tcp11
ENSMUSG00000037805.15	protein_coding	Rpl10a
ENSMUSG00000037446.14	protein_coding	Tulp1
ENSMUSG00000023067.14	protein_coding	Cdkn1a
ENSMUSG00000024007.15	protein_coding	Ppil1
ENSMUSG00000117592.1	lncRNA	Gm46603
ENSMUSG00000024014.8	protein_coding	Pim1
ENSMUSG00000117534.1	lncRNA	Gm20161
ENSMUSG00000024018.18	protein_coding	Ccdc167
ENSMUSG00000117835.1	lncRNA	Gm50250
ENSMUSG00000024036.16	protein_coding	Slc37a1
ENSMUSG00000024037.13	protein_coding	Wdr4
ENSMUSG00000118071.1	lncRNA	Gm50455
ENSMUSG00000006705.13	protein_coding	Pknox1
ENSMUSG00000118239.1	lncRNA	Gm50107
ENSMUSG00000097217.2	lncRNA	Gm26549
ENSMUSG00000024045.6	protein_coding	Akap8
ENSMUSG00000024298.15	protein_coding	Zfp871
ENSMUSG00000059208.15	protein_coding	Hnrnpm
ENSMUSG00000042099.16	protein_coding	Kank3
ENSMUSG00000067288.13	protein_coding	Rps28
ENSMUSG00000002308.16	protein_coding	Cd320
ENSMUSG00000092349.1	protein_coding	Smim40
ENSMUSG00000024309.15	protein_coding	Pfdn6
ENSMUSG00000067370.4	protein_coding	B3galt4
ENSMUSG00000008668.15	protein_coding	Rps18
ENSMUSG00000024335.20	protein_coding	Brd2
ENSMUSG00000015461.15	protein_coding	Atf6b
ENSMUSG00000061207.11	protein_coding	Stk19
ENSMUSG00000040482.16	protein_coding	Dxo
ENSMUSG00000013787.15	protein_coding	Ehmt2
ENSMUSG00000007038.5	protein_coding	Neu1
ENSMUSG00000092203.7	lncRNA	1110038B12Rik
ENSMUSG00000091971.3	protein_coding	Hspa1a
ENSMUSG00000092417.3	protein_coding	Gpank1
ENSMUSG00000043311.7	protein_coding	D17H6S53E
ENSMUSG00000024391.7	protein_coding	Apom
ENSMUSG00000024392.17	protein_coding	Bag6
ENSMUSG00000073412.6	protein_coding	Lst1
ENSMUSG00000024402.5	protein_coding	Lta
ENSMUSG00000019432.15	protein_coding	Ddx39b
ENSMUSG00000091655.3	processed_pseudogene	Gm8741
ENSMUSG00000079505.2	lncRNA	Gm11131
ENSMUSG00000035929.11	protein_coding	H2-Q4
ENSMUSG00000055413.12	polymorphic_pseudogene	H2-Q5
ENSMUSG00000073409.12	protein_coding	H2-Q6
ENSMUSG00000060550.16	protein_coding	H2-Q7
ENSMUSG00000067235.14	protein_coding	H2-Q10
ENSMUSG00000050410.15	protein_coding	Tcf19
ENSMUSG00000040312.14	protein_coding	Cchcr1
ENSMUSG00000001524.14	protein_coding	Gtf2h4
ENSMUSG00000003534.17	protein_coding	Ddr1
ENSMUSG00000092604.1	lncRNA	Gm20508
ENSMUSG00000056116.18	protein_coding	H2-T22
ENSMUSG00000048231.14	protein_coding	H2-M10.4
ENSMUSG00000036315.13	protein_coding	Znrd1
ENSMUSG00000076439.12	protein_coding	Mog
ENSMUSG00000024462.17	protein_coding	Gabbr1
ENSMUSG00000097971.3	lncRNA	Gm26917
ENSMUSG00000098030.1	processed_pseudogene	Gm6771
ENSMUSG00000117001.1	processed_pseudogene	Gm49858
ENSMUSG00000117217.1	processed_pseudogene	Gm4766
ENSMUSG00000097119.2	lncRNA	B230354K17Rik
ENSMUSG00000037089.11	protein_coding	Slc35b2
ENSMUSG00000058626.16	protein_coding	Capn11
ENSMUSG00000023951.17	protein_coding	Vegfa
ENSMUSG00000034509.9	protein_coding	Mad2l1bp
ENSMUSG00000023953.9	protein_coding	Polh
ENSMUSG00000067148.15	protein_coding	Polr1c
ENSMUSG00000114244.1	lncRNA	Gm47119
ENSMUSG00000040658.7	protein_coding	Dnph1
ENSMUSG00000040327.16	protein_coding	Cul9
ENSMUSG00000023972.10	protein_coding	Ptk7
ENSMUSG00000038545.13	protein_coding	Cul7
ENSMUSG00000023971.9	protein_coding	Rrp36
ENSMUSG00000002763.16	protein_coding	Pex6
ENSMUSG00000023973.13	protein_coding	Cnpy3
ENSMUSG00000036430.8	protein_coding	Tbcc
ENSMUSG00000023982.8	protein_coding	Guca1a
ENSMUSG00000034382.14	protein_coding	AI661453
ENSMUSG00000023988.8	protein_coding	Bysl
ENSMUSG00000023984.17	protein_coding	Gm20517
ENSMUSG00000033475.15	protein_coding	Tomm6
ENSMUSG00000023990.18	protein_coding	Tfeb
ENSMUSG00000017831.8	protein_coding	Rab5a
ENSMUSG00000000708.14	protein_coding	Kat2b
ENSMUSG00000002833.11	protein_coding	Hdgfl2
ENSMUSG00000001229.9	protein_coding	Dpp9
ENSMUSG00000043683.4	protein_coding	Fem1a
ENSMUSG00000047123.8	protein_coding	Ticam1
ENSMUSG00000071054.12	protein_coding	Safb
ENSMUSG00000002379.7	protein_coding	Ndufa11
ENSMUSG00000024209.9	protein_coding	Acsbg3
ENSMUSG00000024212.9	protein_coding	Mllt1
ENSMUSG00000002660.8	protein_coding	Clpp
ENSMUSG00000011486.14	protein_coding	Slc25a41
ENSMUSG00000085492.7	lncRNA	Trmt61b
ENSMUSG00000024069.14	protein_coding	Slc30a6
ENSMUSG00000061062.5	processed_pseudogene	Gm10093
ENSMUSG00000024097.11	protein_coding	Srsf7
ENSMUSG00000117440.1	lncRNA	Gm50087
ENSMUSG00000024241.7	protein_coding	Sos1
ENSMUSG00000024131.8	protein_coding	Slc3a1
ENSMUSG00000024150.12	protein_coding	Mcfd2
ENSMUSG00000045394.9	protein_coding	Epcam
ENSMUSG00000095193.2	lncRNA	Gm20939
ENSMUSG00000063889.16	protein_coding	Crem
ENSMUSG00000096528.1	TEC	G430049J08Rik
ENSMUSG00000024232.2	protein_coding	Bambi
ENSMUSG00000073647.4	processed_pseudogene	Gm10557
ENSMUSG00000073640.3	processed_pseudogene	Rpl27-ps3
ENSMUSG00000024283.15	protein_coding	Wac
ENSMUSG00000117552.1	processed_pseudogene	Gm5686
ENSMUSG00000024410.15	protein_coding	Rmc1
ENSMUSG00000054321.7	protein_coding	Taf4b
ENSMUSG00000033107.6	protein_coding	Rnf125
ENSMUSG00000047989.11	protein_coding	Ino80c
ENSMUSG00000049357.11	protein_coding	Brd8dc
ENSMUSG00000044201.10	protein_coding	Cdc25c
ENSMUSG00000038773.11	protein_coding	Kdm3b
ENSMUSG00000073600.5	protein_coding	Prob1
ENSMUSG00000024349.10	protein_coding	Tmem173
ENSMUSG00000046727.13	protein_coding	Cystm1
ENSMUSG00000024486.6	protein_coding	Hbegf
ENSMUSG00000014294.4	protein_coding	Ndufa2
ENSMUSG00000042660.8	protein_coding	Wdr55
ENSMUSG00000019143.15	protein_coding	Hars2
ENSMUSG00000052102.15	protein_coding	Gnpda1
ENSMUSG00000118140.1	processed_pseudogene	Gm4949
ENSMUSG00000056671.7	protein_coding	Prelid2
ENSMUSG00000118282.1	processed_pseudogene	Gm4840
ENSMUSG00000033319.5	protein_coding	Fem1c
ENSMUSG00000057561.10	protein_coding	Eif1a
ENSMUSG00000024505.16	protein_coding	Dtwd2
ENSMUSG00000085939.3	transcribed_processed_pseudogene	Cd63-ps
ENSMUSG00000032900.15	protein_coding	Tex43
ENSMUSG00000118275.1	processed_pseudogene	Gm50289
ENSMUSG00000032656.14	protein_coding	March3
ENSMUSG00000024597.11	protein_coding	Slc12a2
ENSMUSG00000024608.11	protein_coding	Rps14
ENSMUSG00000024610.15	protein_coding	Cd74
ENSMUSG00000024575.16	protein_coding	Pde6a
ENSMUSG00000091957.3	transcribed_processed_pseudogene	Rps2-ps10
ENSMUSG00000118133.1	transcribed_processed_pseudogene	Gm6978
ENSMUSG00000024521.8	protein_coding	Pmaip1
ENSMUSG00000024525.7	protein_coding	Impa2
ENSMUSG00000024537.5	protein_coding	Psmg2
ENSMUSG00000060534.16	protein_coding	Dcc
ENSMUSG00000025880.11	protein_coding	Smad7
ENSMUSG00000090000.2	protein_coding	Ier3ip1
ENSMUSG00000117759.1	transcribed_processed_pseudogene	AA684185
ENSMUSG00000118176.1	processed_pseudogene	Gm50179
ENSMUSG00000117949.1	processed_pseudogene	Gm50180
ENSMUSG00000024571.15	protein_coding	Gm16286
ENSMUSG00000048410.17	protein_coding	Zfp407
ENSMUSG00000024644.17	protein_coding	Cndp2
ENSMUSG00000034391.12	protein_coding	Fbxo15
ENSMUSG00000118241.1	processed_pseudogene	Gm5824
ENSMUSG00000024614.7	protein_coding	Tmx3
ENSMUSG00000024900.5	protein_coding	Cpt1a
ENSMUSG00000045098.19	protein_coding	Kmt5b
ENSMUSG00000117779.1	processed_pseudogene	Gm19209
ENSMUSG00000024843.15	protein_coding	Chka
ENSMUSG00000059734.7	protein_coding	Ndufs8
ENSMUSG00000058216.13	protein_coding	Gstp3
ENSMUSG00000075289.5	protein_coding	Carns1
ENSMUSG00000040247.6	protein_coding	Tbc1d10c
ENSMUSG00000040385.7	protein_coding	Ppp1ca
ENSMUSG00000024824.7	protein_coding	Rad9a
ENSMUSG00000024858.14	protein_coding	Grk2
ENSMUSG00000071691.11	protein_coding	Gm960
ENSMUSG00000067889.6	protein_coding	Sptbn2
ENSMUSG00000103651.1	TEC	Gm37206
ENSMUSG00000006464.9	protein_coding	Bbs1
ENSMUSG00000024891.6	protein_coding	Slc29a2
ENSMUSG00000024875.5	protein_coding	Yif1a
ENSMUSG00000049562.6	protein_coding	Ap5b1
ENSMUSG00000079478.9	protein_coding	Znrd2
ENSMUSG00000092341.3	lncRNA	Malat1
ENSMUSG00000044390.5	protein_coding	Tigd3
ENSMUSG00000024826.15	protein_coding	Dpf2
ENSMUSG00000110156.2	lncRNA	Gm42067
ENSMUSG00000037451.8	protein_coding	Slc22a20
ENSMUSG00000007338.10	protein_coding	Mrpl49
ENSMUSG00000075227.6	protein_coding	Znhit2
ENSMUSG00000100621.2	protein_coding	Gm28374
ENSMUSG00000024790.8	protein_coding	Sac3d1
ENSMUSG00000024769.7	protein_coding	Cdc42bpg
ENSMUSG00000032648.14	protein_coding	Pygm
ENSMUSG00000047810.9	protein_coding	Ccdc88b
ENSMUSG00000024955.15	protein_coding	Esrra
ENSMUSG00000024959.14	protein_coding	Bad
ENSMUSG00000024962.13	protein_coding	Vegfb
ENSMUSG00000024968.14	protein_coding	Rcor2
ENSMUSG00000024759.14	protein_coding	Atl3
ENSMUSG00000060675.13	protein_coding	Plaat3
ENSMUSG00000108414.1	lncRNA	Snhg1
ENSMUSG00000042729.11	protein_coding	Wdr74
ENSMUSG00000090840.2	protein_coding	1700092M07Rik
ENSMUSG00000117924.1	protein_coding	Tmem223
ENSMUSG00000003680.16	protein_coding	Taf6l
ENSMUSG00000071661.7	protein_coding	Zbtb3
ENSMUSG00000071656.7	protein_coding	Lrrn4cl
ENSMUSG00000071655.12	protein_coding	Ubxn1
ENSMUSG00000071654.6	protein_coding	Uqcc3
ENSMUSG00000071652.8	protein_coding	Ints5
ENSMUSG00000071649.6	protein_coding	B3gat3
ENSMUSG00000071647.5	protein_coding	Eml3
ENSMUSG00000071646.9	protein_coding	Mta2
ENSMUSG00000099998.1	processed_pseudogene	Gm6501
ENSMUSG00000118491.1	protein_coding	Zfp91
ENSMUSG00000057503.6	protein_coding	Olfr1459
ENSMUSG00000024640.9	protein_coding	Psat1
ENSMUSG00000038843.18	protein_coding	Gcnt1
ENSMUSG00000047044.7	protein_coding	D030056L22Rik
ENSMUSG00000118167.1	lncRNA	Gm50216
ENSMUSG00000033863.2	protein_coding	Klf9
ENSMUSG00000098010.1	processed_pseudogene	Gm21542
ENSMUSG00000024867.14	protein_coding	Pip5k1b
ENSMUSG00000024878.9	protein_coding	Cbwd1
ENSMUSG00000024935.11	protein_coding	Slc1a1
ENSMUSG00000024785.7	protein_coding	Rcl1
ENSMUSG00000046138.15	protein_coding	9930021J03Rik
ENSMUSG00000024827.10	protein_coding	Gldc
ENSMUSG00000053536.7	protein_coding	Cstf2t
ENSMUSG00000118064.1	lncRNA	Gm50210
ENSMUSG00000062456.4	protein_coding	Rpl9-ps6
ENSMUSG00000024896.9	protein_coding	Minpp1
ENSMUSG00000024774.16	protein_coding	Ankrd22
ENSMUSG00000024805.16	protein_coding	Pcgf5
ENSMUSG00000114409.1	processed_pseudogene	Gm9042
ENSMUSG00000117988.1	processed_pseudogene	Gm8663
ENSMUSG00000048720.8	protein_coding	Tbc1d12
ENSMUSG00000067199.4	protein_coding	Frat1
ENSMUSG00000047604.3	protein_coding	Frat2
ENSMUSG00000035049.4	protein_coding	Rrp12
ENSMUSG00000011752.7	protein_coding	Pgam1
ENSMUSG00000025171.2	protein_coding	Ubtd1
ENSMUSG00000025178.9	protein_coding	Pi4k2a
ENSMUSG00000044345.9	protein_coding	Marveld1
ENSMUSG00000018820.13	protein_coding	Zfyve27
ENSMUSG00000040414.8	protein_coding	Slc25a28
ENSMUSG00000025192.13	protein_coding	Entpd7
ENSMUSG00000025196.4	protein_coding	Cpn1
ENSMUSG00000025197.9	protein_coding	Cyp2c23
ENSMUSG00000025203.6	protein_coding	Scd2
ENSMUSG00000037071.3	protein_coding	Scd1
ENSMUSG00000025208.9	protein_coding	Mrpl43
ENSMUSG00000025209.5	protein_coding	Twnk
ENSMUSG00000055491.14	protein_coding	Pprc1
ENSMUSG00000015176.11	protein_coding	Nolc1
ENSMUSG00000025226.11	protein_coding	Fbxl15
ENSMUSG00000036748.16	protein_coding	Cuedc2
ENSMUSG00000025034.9	protein_coding	Trim8
ENSMUSG00000025036.7	protein_coding	Sfxn2
ENSMUSG00000025047.9	protein_coding	Pdcd11
ENSMUSG00000094219.1	protein_coding	Calhm3
ENSMUSG00000118206.1	lncRNA	Gm50358
ENSMUSG00000118128.1	lncRNA	Gm50331
ENSMUSG00000025027.18	protein_coding	Xpnpep1
ENSMUSG00000034765.6	protein_coding	Dusp5
ENSMUSG00000118178.1	lncRNA	Gm32932
ENSMUSG00000067038.6	processed_pseudogene	Rps12-ps3
ENSMUSG00000024991.8	protein_coding	Eif3a
ENSMUSG00000094649.1	protein_coding	Gm7102
ENSMUSG00000051396.15	protein_coding	Gm45902
ENSMUSG00000086445.1	lncRNA	Gm13191
ENSMUSG00000025816.15	protein_coding	Sec61a2
ENSMUSG00000045319.13	protein_coding	Proser2
ENSMUSG00000026773.19	protein_coding	Pfkfb3
ENSMUSG00000082164.1	processed_pseudogene	Gm13360
ENSMUSG00000085477.7	lncRNA	Gm13335
ENSMUSG00000025716.14	protein_coding	Myo3a
ENSMUSG00000026775.9	protein_coding	Yme1l1
ENSMUSG00000102875.1	TEC	Gm37139
ENSMUSG00000026975.10	protein_coding	Dph7
ENSMUSG00000087028.7	lncRNA	Gm13387
ENSMUSG00000078202.3	protein_coding	Nrarp
ENSMUSG00000013465.19	protein_coding	Nelfb
ENSMUSG00000115018.2	protein_coding	Ndor1
ENSMUSG00000048707.9	protein_coding	Tprn
ENSMUSG00000026959.13	protein_coding	Grin1
ENSMUSG00000036646.13	protein_coding	Man1b1
ENSMUSG00000026956.15	protein_coding	Uap1l1
ENSMUSG00000026955.13	protein_coding	Sapcd2
ENSMUSG00000015094.16	protein_coding	Npdc1
ENSMUSG00000026942.13	protein_coding	Traf2
ENSMUSG00000015092.9	protein_coding	Edf1
ENSMUSG00000036327.18	protein_coding	Qsox2
ENSMUSG00000036281.13	protein_coding	Snapc4
ENSMUSG00000026926.14	protein_coding	Pmpca
ENSMUSG00000036160.13	protein_coding	Surf6
ENSMUSG00000014873.15	protein_coding	Surf2
ENSMUSG00000052406.14	protein_coding	Rexo4
ENSMUSG00000009614.16	protein_coding	Sardh
ENSMUSG00000026816.14	protein_coding	Gtf3c5
ENSMUSG00000035666.14	protein_coding	Gtf3c4
ENSMUSG00000026806.15	protein_coding	Ddx31
ENSMUSG00000026803.17	protein_coding	Ttf1
ENSMUSG00000039826.13	protein_coding	Trub2
ENSMUSG00000026798.10	protein_coding	Coq4
ENSMUSG00000059316.2	protein_coding	Slc27a4
ENSMUSG00000069020.9	protein_coding	Urm1
ENSMUSG00000039715.8	protein_coding	Wdr34
ENSMUSG00000054766.13	protein_coding	Set
ENSMUSG00000026785.14	protein_coding	Pkn3
ENSMUSG00000015337.5	protein_coding	Endog
ENSMUSG00000075419.4	protein_coding	Dolk
ENSMUSG00000026858.18	protein_coding	Miga2
ENSMUSG00000026856.14	protein_coding	Dolpp1
ENSMUSG00000044320.14	protein_coding	1700001O22Rik
ENSMUSG00000026857.9	protein_coding	Ntmt1
ENSMUSG00000039483.10	protein_coding	Asb6
ENSMUSG00000026848.14	protein_coding	Tor1b
ENSMUSG00000001864.13	protein_coding	Aif1l
ENSMUSG00000081480.1	processed_pseudogene	Gm13608
ENSMUSG00000039262.16	protein_coding	Prrc2b
ENSMUSG00000026819.15	protein_coding	Slc25a25
ENSMUSG00000039164.2	protein_coding	Naif1
ENSMUSG00000039157.12	protein_coding	Fam102a
ENSMUSG00000079442.12	protein_coding	St6galnac4
ENSMUSG00000026811.18	protein_coding	St6galnac6
ENSMUSG00000009555.16	protein_coding	Cdk9
ENSMUSG00000059013.12	protein_coding	Sh2d3c
ENSMUSG00000009563.16	protein_coding	Tor2a
ENSMUSG00000053746.8	protein_coding	Ptrh1
ENSMUSG00000038987.8	protein_coding	Cfap157
ENSMUSG00000026792.16	protein_coding	Lrsam1
ENSMUSG00000038900.17	protein_coding	Rpl12
ENSMUSG00000026791.14	protein_coding	Slc2a8
ENSMUSG00000026788.13	protein_coding	Zbtb43
ENSMUSG00000035949.15	protein_coding	Fbxw2
ENSMUSG00000075376.10	protein_coding	Rc3h2
ENSMUSG00000085755.1	lncRNA	Gm13496
ENSMUSG00000026754.16	protein_coding	Golga1
ENSMUSG00000083270.1	processed_pseudogene	Gm13498
ENSMUSG00000026946.9	protein_coding	Nmi
ENSMUSG00000082127.2	processed_pseudogene	Gm13577
ENSMUSG00000027108.15	protein_coding	Ola1
ENSMUSG00000075284.10	protein_coding	Wipf1
ENSMUSG00000075273.4	protein_coding	Ttc30b
ENSMUSG00000075272.4	protein_coding	Ttc30a2
ENSMUSG00000075271.4	protein_coding	Ttc30a1
ENSMUSG00000042369.8	protein_coding	Rbm45
ENSMUSG00000042359.18	protein_coding	Osbpl6
ENSMUSG00000027087.11	protein_coding	Itgav
ENSMUSG00000094125.1	protein_coding	Gm13698
ENSMUSG00000094336.1	protein_coding	Gm13693
ENSMUSG00000096484.1	protein_coding	Gm13696
ENSMUSG00000096337.1	protein_coding	Gm13694
ENSMUSG00000095824.1	protein_coding	Gm13697
ENSMUSG00000079247.2	protein_coding	Gm13691
ENSMUSG00000086598.9	protein_coding	Btbd18
ENSMUSG00000027079.15	protein_coding	Clp1
ENSMUSG00000023224.12	protein_coding	Serping1
ENSMUSG00000025839.3	protein_coding	Pramel7
ENSMUSG00000025838.12	protein_coding	Pramel6
ENSMUSG00000027282.17	protein_coding	Mtch2
ENSMUSG00000040794.5	protein_coding	C1qtnf4
ENSMUSG00000063235.16	protein_coding	Ptpmt1
ENSMUSG00000082108.3	processed_pseudogene	Gm13777
ENSMUSG00000002108.10	protein_coding	Nr1h3
ENSMUSG00000027255.14	protein_coding	Arfgap2
ENSMUSG00000083832.1	processed_pseudogene	Gm13771
ENSMUSG00000027244.14	protein_coding	Atg13
ENSMUSG00000027222.14	protein_coding	Pex16
ENSMUSG00000068742.11	protein_coding	Cry2
ENSMUSG00000075015.3	protein_coding	Gm10801
ENSMUSG00000075014.1	protein_coding	Gm10800
ENSMUSG00000027177.14	protein_coding	Hipk3
ENSMUSG00000027175.10	protein_coding	Tcp11l1
ENSMUSG00000050199.13	protein_coding	Lgr4
ENSMUSG00000034216.12	protein_coding	Vps18
ENSMUSG00000072980.3	protein_coding	Oip5
ENSMUSG00000027305.9	protein_coding	Ndufaf1
ENSMUSG00000027298.17	protein_coding	Tyro3
ENSMUSG00000033943.15	protein_coding	Mga
ENSMUSG00000027285.13	protein_coding	Haus2
ENSMUSG00000033705.17	protein_coding	Stard9
ENSMUSG00000027284.16	protein_coding	Cdan1
ENSMUSG00000074890.4	protein_coding	Lcmt2
ENSMUSG00000027229.5	protein_coding	Terb2
ENSMUSG00000079966.2	processed_pseudogene	Gm14058
ENSMUSG00000027227.7	protein_coding	Sord
ENSMUSG00000027364.14	protein_coding	Usp50
ENSMUSG00000027395.15	protein_coding	Polr1b
ENSMUSG00000074804.3	processed_pseudogene	AU015228
ENSMUSG00000027404.15	protein_coding	Snrpb
ENSMUSG00000037773.14	protein_coding	Pced1a
ENSMUSG00000027411.17	protein_coding	Vps16
ENSMUSG00000037740.8	protein_coding	Mrps26
ENSMUSG00000037703.14	protein_coding	Lzts3
ENSMUSG00000074797.11	protein_coding	Itpa
ENSMUSG00000074796.10	protein_coding	Slc4a11
ENSMUSG00000081445.1	processed_pseudogene	Rpl23a-ps4
ENSMUSG00000039033.11	protein_coding	Tasp1
ENSMUSG00000080006.4	processed_pseudogene	Rps19-ps7
ENSMUSG00000045624.15	protein_coding	Esf1
ENSMUSG00000027423.15	protein_coding	Snx5
ENSMUSG00000065725.1	snoRNA	Gm26165
ENSMUSG00000037279.13	protein_coding	Ovol2
ENSMUSG00000068129.5	protein_coding	Cst7
ENSMUSG00000033096.7	protein_coding	Apmap
ENSMUSG00000032715.9	protein_coding	Trib3
ENSMUSG00000081434.3	processed_pseudogene	Gm14165
ENSMUSG00000059361.6	protein_coding	Nrsn2
ENSMUSG00000051817.8	protein_coding	Sox12
ENSMUSG00000042814.8	protein_coding	Mcts2
ENSMUSG00000027472.14	protein_coding	Pdrg1
ENSMUSG00000056941.17	protein_coding	Commd7
ENSMUSG00000083097.3	processed_pseudogene	Gm14494
ENSMUSG00000027488.12	protein_coding	Snta1
ENSMUSG00000027489.15	protein_coding	Necab3
ENSMUSG00000038467.15	protein_coding	Chmp4b
ENSMUSG00000027602.9	protein_coding	Map1lc3a
ENSMUSG00000080237.2	processed_pseudogene	Gm14239
ENSMUSG00000027605.18	protein_coding	Acss2
ENSMUSG00000027612.7	protein_coding	Mmp24
ENSMUSG00000038259.4	protein_coding	Gdf5
ENSMUSG00000074643.12	protein_coding	Cpne1
ENSMUSG00000103285.1	TEC	Gm37274
ENSMUSG00000085546.1	lncRNA	Gm14252
ENSMUSG00000102869.2	lncRNA	2900097C17Rik
ENSMUSG00000055485.6	protein_coding	Soga1
ENSMUSG00000074627.11	protein_coding	Mroh8
ENSMUSG00000063019.5	protein_coding	Manbal
ENSMUSG00000027646.15	protein_coding	Src
ENSMUSG00000027651.16	protein_coding	Rprd1b
ENSMUSG00000085385.7	lncRNA	Snhg17
ENSMUSG00000044349.16	protein_coding	Snhg11
ENSMUSG00000037761.16	protein_coding	Actr5
ENSMUSG00000037754.13	protein_coding	Ppp1r16b
ENSMUSG00000016921.14	protein_coding	Srsf6
ENSMUSG00000099632.1	lncRNA	2900093K20Rik
ENSMUSG00000017707.9	protein_coding	Serinc3
ENSMUSG00000045503.16	protein_coding	Sys1
ENSMUSG00000017734.15	protein_coding	Dbndd2
ENSMUSG00000017300.9	protein_coding	Tnnc2
ENSMUSG00000017307.16	protein_coding	Acot8
ENSMUSG00000039873.4	protein_coding	Neurl2
ENSMUSG00000017760.16	protein_coding	Ctsa
ENSMUSG00000039834.17	protein_coding	Zfp335
ENSMUSG00000042854.9	protein_coding	Trp53rkb
ENSMUSG00000017999.16	protein_coding	Ddx27
ENSMUSG00000047030.15	protein_coding	Spata2
ENSMUSG00000042821.7	protein_coding	Snai1
ENSMUSG00000090213.1	protein_coding	Tmem189
ENSMUSG00000027540.13	protein_coding	Ptpn1
ENSMUSG00000074577.9	protein_coding	Ripor3
ENSMUSG00000051149.15	protein_coding	Adnp
ENSMUSG00000093752.1	protein_coding	Gm20716
ENSMUSG00000074576.4	protein_coding	Mocs3
ENSMUSG00000052056.14	protein_coding	Zfp217
ENSMUSG00000039263.16	protein_coding	Npepl1
ENSMUSG00000016256.10	protein_coding	Ctsz
ENSMUSG00000080888.3	unprocessed_pseudogene	Gm14387
ENSMUSG00000084858.1	unprocessed_pseudogene	Gm1980
ENSMUSG00000085704.1	lncRNA	4921531C22Rik
ENSMUSG00000039001.12	protein_coding	Rps21
ENSMUSG00000038705.13	protein_coding	Gmeb2
ENSMUSG00000027581.12	protein_coding	Stmn3
ENSMUSG00000038671.15	protein_coding	Arfrp1
ENSMUSG00000027582.16	protein_coding	Zgpat
ENSMUSG00000090077.9	protein_coding	Lime1
ENSMUSG00000069114.8	protein_coding	Zbtb10
ENSMUSG00000103735.1	processed_pseudogene	Gm38317
ENSMUSG00000078784.8	protein_coding	Rbis
ENSMUSG00000050192.8	protein_coding	Eif5a2
ENSMUSG00000074655.1	protein_coding	Gm1527
ENSMUSG00000104243.1	processed_pseudogene	Gm38153
ENSMUSG00000027660.16	protein_coding	Skil
ENSMUSG00000103039.1	TEC	Gm37123
ENSMUSG00000027667.13	protein_coding	Zfp639
ENSMUSG00000027677.17	protein_coding	Ttc14
ENSMUSG00000033883.11	protein_coding	Zfp267
ENSMUSG00000100755.1	processed_pseudogene	Rps23-ps1
ENSMUSG00000097583.2	lncRNA	6430590A07Rik
ENSMUSG00000025762.15	protein_coding	Larp1b
ENSMUSG00000025764.14	protein_coding	Jade1
ENSMUSG00000103313.1	TEC	Gm38357
ENSMUSG00000037016.11	protein_coding	Frem2
ENSMUSG00000104831.1	processed_pseudogene	B020017C02Rik
ENSMUSG00000027803.14	protein_coding	Wwtr1
ENSMUSG00000103700.1	processed_pseudogene	Gm6555
ENSMUSG00000027782.10	protein_coding	Kpna4
ENSMUSG00000061175.12	protein_coding	Fnip2
ENSMUSG00000028081.6	protein_coding	Rps3a1
ENSMUSG00000074506.4	processed_pseudogene	Gm10705
ENSMUSG00000003382.18	protein_coding	Etv3
ENSMUSG00000004895.9	protein_coding	Prcc
ENSMUSG00000004897.16	protein_coding	Hdgf
ENSMUSG00000048039.8	protein_coding	Isg20l2
ENSMUSG00000028069.16	protein_coding	Gpatch4
ENSMUSG00000001420.13	protein_coding	Tmem79
ENSMUSG00000001415.10	protein_coding	Smg5
ENSMUSG00000050144.13	protein_coding	Slc25a44
ENSMUSG00000041355.13	protein_coding	Ssr2
ENSMUSG00000068922.14	protein_coding	Msto1
ENSMUSG00000059743.12	protein_coding	Fdps
ENSMUSG00000028051.10	protein_coding	Hcn3
ENSMUSG00000028048.11	protein_coding	Gba
ENSMUSG00000027952.16	protein_coding	Pmvk
ENSMUSG00000027947.11	protein_coding	Il6ra
ENSMUSG00000027940.18	protein_coding	Tpm3
ENSMUSG00000090733.6	protein_coding	Rps27
ENSMUSG00000027935.14	protein_coding	Rab13
ENSMUSG00000052310.9	protein_coding	Slc39a1
ENSMUSG00000096879.2	protein_coding	Tdpoz8
ENSMUSG00000052415.5	protein_coding	Tchh
ENSMUSG00000103406.1	unprocessed_pseudogene	Gm5541
ENSMUSG00000103362.1	protein_coding	Tdpoz2
ENSMUSG00000094084.2	protein_coding	Tdpoz1
ENSMUSG00000103350.1	protein_coding	Tdpoz6
ENSMUSG00000103210.1	unprocessed_pseudogene	Gm5852
ENSMUSG00000068879.4	protein_coding	Gm5773
ENSMUSG00000060256.1	protein_coding	Tdpoz4
ENSMUSG00000058005.3	protein_coding	Tdpoz3
ENSMUSG00000102169.1	unprocessed_pseudogene	Gm9113
ENSMUSG00000102933.1	unprocessed_pseudogene	Gm9116
ENSMUSG00000095822.2	protein_coding	Gm9117
ENSMUSG00000094163.1	protein_coding	Tdpoz5
ENSMUSG00000104460.1	unprocessed_pseudogene	Gm9121
ENSMUSG00000094328.2	protein_coding	Tdpoz9
ENSMUSG00000095251.1	protein_coding	Tdpoz7
ENSMUSG00000102462.1	unprocessed_pseudogene	Gm5542
ENSMUSG00000104338.1	unprocessed_pseudogene	Gm9131
ENSMUSG00000102311.1	unprocessed_pseudogene	Gm5543
ENSMUSG00000074424.3	protein_coding	Spopfm2
ENSMUSG00000090268.1	protein_coding	Spopfm3
ENSMUSG00000089689.1	unprocessed_pseudogene	Gm4982
ENSMUSG00000089893.1	unprocessed_pseudogene	Gm9141
ENSMUSG00000089696.3	protein_coding	Spopfm1
ENSMUSG00000038861.14	protein_coding	Pi4kb
ENSMUSG00000028126.16	protein_coding	Pip5k1a
ENSMUSG00000053769.5	protein_coding	Lysmd1
ENSMUSG00000013707.3	protein_coding	Tnfaip8l2
ENSMUSG00000038766.16	protein_coding	Gabpb2
ENSMUSG00000068860.5	protein_coding	Gm128
ENSMUSG00000015714.11	protein_coding	Cers2
ENSMUSG00000103900.1	TEC	Gm37500
ENSMUSG00000097532.2	transcribed_unprocessed_pseudogene	Gm4349
ENSMUSG00000028109.14	protein_coding	Hormad1
ENSMUSG00000106383.1	TEC	E330034L11Rik
ENSMUSG00000038612.16	protein_coding	Mcl1
ENSMUSG00000038543.13	protein_coding	BC028528
ENSMUSG00000015749.12	protein_coding	Anp32e
ENSMUSG00000015943.11	protein_coding	Bola1
ENSMUSG00000063689.4	protein_coding	H2ac21
ENSMUSG00000068855.3	protein_coding	H2ac20
ENSMUSG00000118406.1	lncRNA	Terc
ENSMUSG00000064796.1	misc_RNA	Terc
ENSMUSG00000038354.13	protein_coding	Ankrd35
ENSMUSG00000028101.18	protein_coding	Pias3
ENSMUSG00000033285.15	protein_coding	Wdr3
ENSMUSG00000027854.12	protein_coding	Sike1
ENSMUSG00000007379.15	protein_coding	Dennd2c
ENSMUSG00000054379.7	pseudogene	2410024N13Rik
ENSMUSG00000008730.17	protein_coding	Hipk1
ENSMUSG00000105229.1	lncRNA	Gm43149
ENSMUSG00000085754.7	lncRNA	Gm15886
ENSMUSG00000104874.1	lncRNA	Gm43387
ENSMUSG00000027845.15	protein_coding	Dclre1b
ENSMUSG00000032952.11	protein_coding	Ap4b1
ENSMUSG00000105053.1	protein_coding	Gm43064
ENSMUSG00000027905.15	protein_coding	Ddx20
ENSMUSG00000000561.14	protein_coding	Wdr77
ENSMUSG00000074340.9	protein_coding	Ovgp1
ENSMUSG00000014601.13	protein_coding	Strip1
ENSMUSG00000088185.1	scaRNA	Scarna2
ENSMUSG00000068732.5	protein_coding	Tmem167b
ENSMUSG00000049300.11	protein_coding	Prmt6
ENSMUSG00000000340.10	protein_coding	Dbt
ENSMUSG00000089911.4	protein_coding	Mfsd14a
ENSMUSG00000033386.10	protein_coding	Frrs1
ENSMUSG00000106037.1	processed_pseudogene	Gm4332
ENSMUSG00000028132.15	protein_coding	Tmem56
ENSMUSG00000093392.1	transcribed_processed_pseudogene	Gm6061
ENSMUSG00000104960.1	lncRNA	Snhg8
ENSMUSG00000027967.8	protein_coding	Neurog2
ENSMUSG00000041220.10	protein_coding	Elovl6
ENSMUSG00000106092.1	TEC	Gm43072
ENSMUSG00000027997.9	protein_coding	Casp6
ENSMUSG00000062006.12	protein_coding	Rpl34
ENSMUSG00000028172.5	protein_coding	Tacr3
ENSMUSG00000046818.7	protein_coding	Ddit4l
ENSMUSG00000037894.13	protein_coding	H2az1
ENSMUSG00000074212.7	protein_coding	Dnajb14
ENSMUSG00000028158.14	protein_coding	Mttp
ENSMUSG00000005813.12	protein_coding	Metap1
ENSMUSG00000105777.1	lncRNA	Gm43049
ENSMUSG00000105388.1	processed_pseudogene	Rpl36a-ps2
ENSMUSG00000028191.11	protein_coding	Bcl10
ENSMUSG00000047676.6	processed_pseudogene	Rpsa-ps10
ENSMUSG00000054942.13	protein_coding	Miga1
ENSMUSG00000025437.15	protein_coding	Usp33
ENSMUSG00000104546.1	TEC	Gm43858
ENSMUSG00000038975.14	protein_coding	Rabggtb
ENSMUSG00000106632.1	lncRNA	Gm33466
ENSMUSG00000105643.1	TEC	Gm42611
ENSMUSG00000028233.6	protein_coding	Tgs1
ENSMUSG00000028234.6	protein_coding	Rps20
ENSMUSG00000068240.5	protein_coding	Gm11808
ENSMUSG00000083068.1	processed_pseudogene	Gm11800
ENSMUSG00000049969.3	protein_coding	Plekhf2
ENSMUSG00000083246.1	processed_pseudogene	Gm11839
ENSMUSG00000081593.1	processed_pseudogene	Gm11841
ENSMUSG00000082676.1	processed_pseudogene	Gm11843
ENSMUSG00000023151.9	protein_coding	Lrrc69
ENSMUSG00000041153.9	protein_coding	Osgin2
ENSMUSG00000058006.12	protein_coding	Mdn1
ENSMUSG00000028274.17	protein_coding	Rngtt
ENSMUSG00000039967.14	protein_coding	Zfp292
ENSMUSG00000046593.3	protein_coding	Tmem215
ENSMUSG00000028413.13	protein_coding	B4galt1
ENSMUSG00000028416.12	protein_coding	Bag1
ENSMUSG00000082186.2	processed_pseudogene	Gm12403
ENSMUSG00000046312.4	protein_coding	Myorg
ENSMUSG00000036002.12	protein_coding	Fam214b
ENSMUSG00000115420.1	lncRNA	Rmrp
ENSMUSG00000028480.14	protein_coding	Glipr2
ENSMUSG00000049657.9	protein_coding	Zbtb5
ENSMUSG00000028318.14	protein_coding	Polr1e
ENSMUSG00000078713.8	protein_coding	Tomm5
ENSMUSG00000028330.8	protein_coding	Ncbp1
ENSMUSG00000070990.2	protein_coding	Foxe1
ENSMUSG00000039813.14	protein_coding	Tbc1d2
ENSMUSG00000060206.11	protein_coding	Zfp462
ENSMUSG00000003032.8	protein_coding	Klf4
ENSMUSG00000086952.1	lncRNA	Gm12596
ENSMUSG00000028385.14	protein_coding	Snx30
ENSMUSG00000066148.3	protein_coding	Prpf4
ENSMUSG00000028392.15	protein_coding	Bspry
ENSMUSG00000095935.1	protein_coding	Gm11238
ENSMUSG00000094116.1	protein_coding	Gm11237
ENSMUSG00000096700.1	protein_coding	Gm11236
ENSMUSG00000095048.7	protein_coding	Gm11239
ENSMUSG00000095341.1	protein_coding	Gm428
ENSMUSG00000096750.7	protein_coding	Gm11757
ENSMUSG00000028397.13	protein_coding	Kdm4c
ENSMUSG00000028483.13	protein_coding	Snapc3
ENSMUSG00000028494.12	protein_coding	Plin2
ENSMUSG00000028495.14	protein_coding	Rps6
ENSMUSG00000038007.14	protein_coding	Acer2
ENSMUSG00000070902.5	protein_coding	Zfp352
ENSMUSG00000087128.7	lncRNA	Gm12655
ENSMUSG00000028578.8	protein_coding	Caap1
ENSMUSG00000087166.9	protein_coding	L1td1
ENSMUSG00000035407.8	protein_coding	Kank4
ENSMUSG00000073794.3	protein_coding	I0C0044D17Rik
ENSMUSG00000035201.15	protein_coding	B020004J07Rik
ENSMUSG00000037028.7	protein_coding	Gm12800
ENSMUSG00000070890.3	protein_coding	Gm12794
ENSMUSG00000078626.2	protein_coding	Gm12790
ENSMUSG00000078625.10	protein_coding	Gm12789
ENSMUSG00000082264.1	processed_pseudogene	Gm12799
ENSMUSG00000083128.1	processed_pseudogene	Gm12723
ENSMUSG00000034926.3	protein_coding	Dhcr24
ENSMUSG00000034853.16	protein_coding	Acot11
ENSMUSG00000028618.11	protein_coding	Tmem59
ENSMUSG00000028610.16	protein_coding	Dmrtb1
ENSMUSG00000028601.18	protein_coding	Echdc2
ENSMUSG00000034645.14	protein_coding	Zyg11a
ENSMUSG00000028597.11	protein_coding	Gpx7
ENSMUSG00000034610.14	protein_coding	Tut4
ENSMUSG00000073775.4	protein_coding	Kti12
ENSMUSG00000028557.10	protein_coding	Rnf11
ENSMUSG00000028718.16	protein_coding	Stil
ENSMUSG00000055900.14	protein_coding	Tmem69
ENSMUSG00000028688.13	protein_coding	Toe1
ENSMUSG00000043155.4	protein_coding	Hpdl
ENSMUSG00000075390.5	processed_pseudogene	Rpl36-ps8
ENSMUSG00000028680.14	protein_coding	Plk3
ENSMUSG00000047675.15	protein_coding	Rps8
ENSMUSG00000108127.1	protein_coding	Gm12845
ENSMUSG00000028540.6	protein_coding	Dph2
ENSMUSG00000033253.18	protein_coding	Szt2
ENSMUSG00000033191.14	protein_coding	Tie1
ENSMUSG00000028729.15	protein_coding	Ebna1bp2
ENSMUSG00000028636.14	protein_coding	Ppcs
ENSMUSG00000087385.8	protein_coding	Frg2f1
ENSMUSG00000049878.13	protein_coding	Rlf
ENSMUSG00000023075.9	protein_coding	Akirin1
ENSMUSG00000043333.12	protein_coding	Rhbdl2
ENSMUSG00000090125.3	protein_coding	Pou3f1
ENSMUSG00000032643.12	protein_coding	Fhl3
ENSMUSG00000028889.17	protein_coding	Yrdc
ENSMUSG00000042763.9	protein_coding	Maneal
ENSMUSG00000044730.17	protein_coding	9930104L06Rik
ENSMUSG00000050213.6	protein_coding	Snip1
ENSMUSG00000042677.7	protein_coding	Zc3h12a
ENSMUSG00000028859.14	protein_coding	Csf3r
ENSMUSG00000042616.8	protein_coding	Oscp1
ENSMUSG00000042558.16	protein_coding	Adprhl2
ENSMUSG00000073755.4	protein_coding	5730409E04Rik
ENSMUSG00000087470.2	lncRNA	A630031M04Rik
ENSMUSG00000028811.11	protein_coding	Yars
ENSMUSG00000050390.12	protein_coding	C77080
ENSMUSG00000001333.9	protein_coding	Sync
ENSMUSG00000028807.2	protein_coding	Zbtb8a
ENSMUSG00000047945.6	protein_coding	Marcksl1
ENSMUSG00000028800.15	protein_coding	Hdac1
ENSMUSG00000000409.14	protein_coding	Lck
ENSMUSG00000028797.20	protein_coding	Tmem234
ENSMUSG00000028790.13	protein_coding	Khdrbs1
ENSMUSG00000028580.15	protein_coding	Pum1
ENSMUSG00000040025.17	protein_coding	Ythdf2
ENSMUSG00000089687.2	protein_coding	Rab42
ENSMUSG00000086290.9	lncRNA	Snhg12
ENSMUSG00000085241.7	lncRNA	Snhg3
ENSMUSG00000065353.1	snoRNA	Snora73b
ENSMUSG00000028893.8	protein_coding	Sesn2
ENSMUSG00000037731.5	protein_coding	Themis2
ENSMUSG00000028882.13	protein_coding	Ppp1r8
ENSMUSG00000028878.11	protein_coding	Fam76a
ENSMUSG00000028850.2	protein_coding	Gpatch3
ENSMUSG00000047281.3	protein_coding	Sfn
ENSMUSG00000012126.16	protein_coding	Ubxn11
ENSMUSG00000043924.16	protein_coding	Ncmap
ENSMUSG00000028672.13	protein_coding	Hmgcl
ENSMUSG00000028668.5	protein_coding	Eloa
ENSMUSG00000028756.12	protein_coding	Pink1
ENSMUSG00000078235.3	protein_coding	Fam43b
ENSMUSG00000078517.12	protein_coding	Emc1
ENSMUSG00000086159.1	lncRNA	Gm13025
ENSMUSG00000040860.16	protein_coding	Crocc
ENSMUSG00000028923.14	protein_coding	Necap2
ENSMUSG00000006215.12	protein_coding	Zbtb17
ENSMUSG00000006219.12	protein_coding	Fblim1
ENSMUSG00000028917.14	protein_coding	Plekhm2
ENSMUSG00000040659.3	protein_coding	Efhd2
ENSMUSG00000041805.3	protein_coding	Pramel1
ENSMUSG00000070616.13	protein_coding	Gm13040
ENSMUSG00000070618.10	protein_coding	BC080695
ENSMUSG00000066688.4	protein_coding	Gm13083
ENSMUSG00000046435.7	protein_coding	Gm13078
ENSMUSG00000078512.8	protein_coding	Pramef6
ENSMUSG00000078511.3	protein_coding	Pramef25
ENSMUSG00000073724.12	protein_coding	Pramel4
ENSMUSG00000073723.10	protein_coding	Gm13102
ENSMUSG00000036749.15	protein_coding	Pramel5
ENSMUSG00000078508.1	protein_coding	Gm13128
ENSMUSG00000070619.5	protein_coding	Gm13119
ENSMUSG00000082082.1	transcribed_unprocessed_pseudogene	Gm13230
ENSMUSG00000052912.7	transcribed_processed_pseudogene	Smarca5-ps
ENSMUSG00000081885.1	processed_pseudogene	Gm13231
ENSMUSG00000096233.1	processed_pseudogene	Gm13238
ENSMUSG00000078500.3	protein_coding	Zfp986
ENSMUSG00000082195.3	processed_pseudogene	Gm13034
ENSMUSG00000073716.6	processed_pseudogene	Gm13241
ENSMUSG00000056300.14	protein_coding	Zfp981
ENSMUSG00000063245.11	protein_coding	Zfp993
ENSMUSG00000083027.1	processed_pseudogene	Gm13140
ENSMUSG00000087207.8	transcribed_unprocessed_pseudogene	Gm13147
ENSMUSG00000082925.1	processed_pseudogene	Gm13135
ENSMUSG00000078498.5	protein_coding	Zfp988
ENSMUSG00000081179.1	processed_pseudogene	Gm13136
ENSMUSG00000070583.1	protein_coding	Fv1
ENSMUSG00000044496.6	protein_coding	2510039O18Rik
ENSMUSG00000029009.17	protein_coding	Mthfr
ENSMUSG00000055401.14	protein_coding	Fbxo6
ENSMUSG00000028961.15	protein_coding	Pgd
ENSMUSG00000028996.9	protein_coding	Rbp7
ENSMUSG00000028992.13	protein_coding	Nmnat1
ENSMUSG00000085403.1	lncRNA	Gm13068
ENSMUSG00000073700.3	protein_coding	Klhl21
ENSMUSG00000028950.3	protein_coding	Tas1r1
ENSMUSG00000028948.16	protein_coding	Nol9
ENSMUSG00000039713.17	protein_coding	Plekhg5
ENSMUSG00000039662.16	protein_coding	Icmt
ENSMUSG00000039546.9	protein_coding	Ajap1
ENSMUSG00000029055.17	protein_coding	Plch2
ENSMUSG00000029053.16	protein_coding	Prkcz
ENSMUSG00000078490.10	protein_coding	Cfap74
ENSMUSG00000042202.15	protein_coding	Slc35e2
ENSMUSG00000029066.12	protein_coding	Mrpl20
ENSMUSG00000029071.16	protein_coding	Dvl1
ENSMUSG00000029072.3	protein_coding	Tas1r3
ENSMUSG00000029073.9	protein_coding	Cptp
ENSMUSG00000029034.9	protein_coding	Ints11
ENSMUSG00000051557.15	protein_coding	Pusl1
ENSMUSG00000029033.16	protein_coding	Acap3
ENSMUSG00000023286.16	protein_coding	Ube2j2
ENSMUSG00000050796.4	protein_coding	B3galt6
ENSMUSG00000029076.14	protein_coding	Sdf4
ENSMUSG00000110404.1	protein_coding	Rnf223
ENSMUSG00000041936.18	protein_coding	Agrn
ENSMUSG00000095567.8	protein_coding	Noc2l
ENSMUSG00000001467.5	protein_coding	Cyp51
ENSMUSG00000104941.1	lncRNA	Gm8953
ENSMUSG00000106004.4	lncRNA	Gm43391
ENSMUSG00000094230.5	lncRNA	Gm21847
ENSMUSG00000089871.1	lncRNA	Speer4cos
ENSMUSG00000039968.9	protein_coding	Rsbn1l
ENSMUSG00000105987.4	lncRNA	AI506816
ENSMUSG00000097180.5	lncRNA	2700038G22Rik
ENSMUSG00000028986.12	protein_coding	Klhl7
ENSMUSG00000038181.16	protein_coding	Chpf2
ENSMUSG00000038044.8	protein_coding	Cct8l1
ENSMUSG00000001569.10	protein_coding	Nom1
ENSMUSG00000038803.7	protein_coding	Ost4
ENSMUSG00000006641.12	protein_coding	Slc5a6
ENSMUSG00000013622.15	protein_coding	Atraid
ENSMUSG00000013629.16	protein_coding	Cad
ENSMUSG00000107283.3	protein_coding	Mpv17
ENSMUSG00000101678.3	protein_coding	Gm29609
ENSMUSG00000029147.11	protein_coding	Ppm1g
ENSMUSG00000106717.1	TEC	Gm42798
ENSMUSG00000105429.1	TEC	Gm43692
ENSMUSG00000019295.8	protein_coding	Tmem129
ENSMUSG00000054252.18	protein_coding	Fgfr3
ENSMUSG00000059866.13	protein_coding	Tnip2
ENSMUSG00000052783.16	protein_coding	Grk4
ENSMUSG00000050677.2	protein_coding	Ccdc96
ENSMUSG00000046572.10	protein_coding	Zfp518b
ENSMUSG00000039782.15	protein_coding	Cpeb2
ENSMUSG00000104660.1	TEC	Gm43601
ENSMUSG00000031558.15	protein_coding	Slit2
ENSMUSG00000029186.12	protein_coding	Pi4k2b
ENSMUSG00000029188.14	protein_coding	Slc34a2
ENSMUSG00000029108.14	protein_coding	Pcdh7
ENSMUSG00000029178.14	protein_coding	Klf3
ENSMUSG00000047215.14	protein_coding	Rpl9
ENSMUSG00000029199.11	protein_coding	Lias
ENSMUSG00000107362.1	TEC	Gm40309
ENSMUSG00000029202.12	protein_coding	Pds5a
ENSMUSG00000029206.13	protein_coding	Nsun7
ENSMUSG00000037736.20	protein_coding	Limch1
ENSMUSG00000106747.1	TEC	Gm43025
ENSMUSG00000046808.17	polymorphic_pseudogene	Atp10d
ENSMUSG00000067219.9	protein_coding	Nipal1
ENSMUSG00000106943.2	lncRNA	Dancr
ENSMUSG00000029246.14	protein_coding	Ppat
ENSMUSG00000053030.11	protein_coding	Spink2
ENSMUSG00000036285.10	protein_coding	Noa1
ENSMUSG00000029366.10	protein_coding	Dck
ENSMUSG00000034842.16	protein_coding	Art3
ENSMUSG00000053208.10	processed_pseudogene	Kat2b-ps
ENSMUSG00000096044.4	protein_coding	Gm16427
ENSMUSG00000107392.1	protein_coding	Gm7792
ENSMUSG00000096259.2	protein_coding	Gm3106
ENSMUSG00000095718.2	protein_coding	Gm6502
ENSMUSG00000095074.4	protein_coding	Gm3139
ENSMUSG00000095503.4	protein_coding	Gm3147
ENSMUSG00000095954.4	protein_coding	Gm3183
ENSMUSG00000095996.4	protein_coding	Gm16513
ENSMUSG00000079423.6	protein_coding	Gm3286
ENSMUSG00000094043.2	protein_coding	Gm7971
ENSMUSG00000107092.1	processed_pseudogene	Gm7993
ENSMUSG00000050640.16	protein_coding	Tmem150c
ENSMUSG00000087611.1	lncRNA	4930458D05Rik
ENSMUSG00000063406.11	protein_coding	Tmed5
ENSMUSG00000029265.4	protein_coding	Dr1
ENSMUSG00000029490.4	protein_coding	Mfsd7a
ENSMUSG00000062234.14	protein_coding	Gak
ENSMUSG00000004815.12	protein_coding	Dgkq
ENSMUSG00000033540.18	protein_coding	Idua
ENSMUSG00000008090.14	protein_coding	Fgfrl1
ENSMUSG00000033434.15	protein_coding	Gtpbp6
ENSMUSG00000087439.1	lncRNA	Gm15788
ENSMUSG00000007080.14	protein_coding	Pole
ENSMUSG00000043323.17	protein_coding	Fbrsl1
ENSMUSG00000105482.1	lncRNA	Gm42596
ENSMUSG00000029507.16	protein_coding	Pus1
ENSMUSG00000029512.11	protein_coding	Ulk1
ENSMUSG00000029521.7	protein_coding	Chek2
ENSMUSG00000050017.11	protein_coding	Pitpnb
ENSMUSG00000029345.13	protein_coding	Tfip11
ENSMUSG00000053334.6	protein_coding	Ficd
ENSMUSG00000041939.14	protein_coding	Mvk
ENSMUSG00000002486.15	protein_coding	Tchp
ENSMUSG00000092183.1	lncRNA	4930515G01Rik
ENSMUSG00000029559.15	protein_coding	2210016L21Rik
ENSMUSG00000029550.11	protein_coding	Sppl3
ENSMUSG00000029545.13	protein_coding	Acads
ENSMUSG00000046562.5	protein_coding	Unc119b
ENSMUSG00000086368.2	lncRNA	Gm13830
ENSMUSG00000067274.10	protein_coding	Rplp0
ENSMUSG00000018604.18	protein_coding	Tbx3
ENSMUSG00000032754.14	protein_coding	Slc8b1
ENSMUSG00000029599.13	protein_coding	Ddx54
ENSMUSG00000106940.1	TEC	Gm42930
ENSMUSG00000029614.13	protein_coding	Rpl6
ENSMUSG00000072647.6	protein_coding	Adam1a
ENSMUSG00000029454.15	protein_coding	Mapkapk5
ENSMUSG00000106590.1	TEC	Gm42879
ENSMUSG00000044134.9	protein_coding	Pheta1
ENSMUSG00000004455.16	protein_coding	Ppp1cc
ENSMUSG00000029464.10	protein_coding	Gpn3
ENSMUSG00000029438.9	protein_coding	Bcl7a
ENSMUSG00000104818.1	lncRNA	Gm43661
ENSMUSG00000029394.11	protein_coding	Cdk2ap1
ENSMUSG00000038095.15	protein_coding	Sbno1
ENSMUSG00000029401.8	protein_coding	Rilpl2
ENSMUSG00000029402.8	protein_coding	Snrnp35
ENSMUSG00000008348.9	protein_coding	Ubc
ENSMUSG00000029480.13	protein_coding	Dhx37
ENSMUSG00000037905.13	protein_coding	Bri3bp
ENSMUSG00000029482.4	protein_coding	Aacs
ENSMUSG00000029430.13	protein_coding	Ran
ENSMUSG00000029447.11	protein_coding	Cct6a
ENSMUSG00000025537.12	protein_coding	Phkg1
ENSMUSG00000066735.8	protein_coding	Vkorc1l1
ENSMUSG00000107118.1	TEC	Gm42986
ENSMUSG00000106757.1	TEC	Gm43482
ENSMUSG00000025534.17	protein_coding	Gusb
ENSMUSG00000025533.15	protein_coding	Asl
ENSMUSG00000025340.14	protein_coding	Rabgef1
ENSMUSG00000106067.1	processed_pseudogene	Gm7902
ENSMUSG00000061979.8	protein_coding	Rcc1l
ENSMUSG00000060261.15	protein_coding	Gtf2i
ENSMUSG00000040751.12	protein_coding	Lat2
ENSMUSG00000040557.14	protein_coding	Mettl27
ENSMUSG00000007207.10	protein_coding	Stx1a
ENSMUSG00000043614.13	protein_coding	Vps37d
ENSMUSG00000005374.13	protein_coding	Tbl2
ENSMUSG00000049551.2	protein_coding	Fzd9
ENSMUSG00000000916.15	protein_coding	Nsun5
ENSMUSG00000005514.14	protein_coding	Por
ENSMUSG00000039886.8	protein_coding	Tmem120a
ENSMUSG00000019179.10	protein_coding	Mdh2
ENSMUSG00000004951.10	protein_coding	Hspb1
ENSMUSG00000039754.10	protein_coding	Alkbh4
ENSMUSG00000005057.13	protein_coding	Sh2b2
ENSMUSG00000097908.7	lncRNA	4933404O12Rik
ENSMUSG00000004846.10	protein_coding	Plod3
ENSMUSG00000105408.1	processed_pseudogene	Gm7285
ENSMUSG00000029720.9	protein_coding	Gm20605
ENSMUSG00000082088.1	unprocessed_pseudogene	Gm15753
ENSMUSG00000045348.16	protein_coding	Nyap1
ENSMUSG00000019494.14	protein_coding	Cops6
ENSMUSG00000019518.11	protein_coding	Ap4m1
ENSMUSG00000086873.1	lncRNA	Gm15672
ENSMUSG00000036817.14	protein_coding	Sun1
ENSMUSG00000053581.13	protein_coding	Zfand2a
ENSMUSG00000106056.1	lncRNA	4930500L23Rik
ENSMUSG00000029546.12	protein_coding	Uncx
[truncated: 774 more rows]

## Sheet: EPI genes
gene_id	gene_type	gene_name	category
ENSMUSG00000027985.14	protein_coding	Lef1	early
ENSMUSG00000024209.9	protein_coding	Acsbg3	early
ENSMUSG00000022652.7	protein_coding	Morc1	early
ENSMUSG00000050917.5	protein_coding	Fgf4	early
ENSMUSG00000032495.8	protein_coding	Lrrc2	early
ENSMUSG00000031609.3	protein_coding	Sap30	early
ENSMUSG00000096917.2	lncRNA	2500002B13Rik	early
ENSMUSG00000043629.12	protein_coding	1700019D03Rik	early
ENSMUSG00000040428.19	protein_coding	Plekha4	early
ENSMUSG00000074637.7	protein_coding	Sox2	early
ENSMUSG00000110489.1	lncRNA	Gm31659	early
ENSMUSG00000032494.12	protein_coding	Tdgf1	early
ENSMUSG00000030117.5	protein_coding	Gdf3	early
ENSMUSG00000030268.17	protein_coding	Bcat1	early
ENSMUSG00000046711.16	protein_coding	Hmga1	early
ENSMUSG00000030672.12	protein_coding	Mylpf	early
ENSMUSG00000032348.6	protein_coding	Gsta4	early
ENSMUSG00000032249.14	protein_coding	Anp32a	early
ENSMUSG00000049422.7	protein_coding	Chchd10	early
ENSMUSG00000036202.16	protein_coding	Rif1	early
ENSMUSG00000020027.18	protein_coding	Socs2	early
ENSMUSG00000064264.14	protein_coding	Zfp428	early
ENSMUSG00000020477.10	protein_coding	Mrps24	early
ENSMUSG00000018666.13	protein_coding	Cbx1	early
ENSMUSG00000031950.7	protein_coding	Gabarapl2	early
ENSMUSG00000021255.17	protein_coding	Esrrb	early
ENSMUSG00000031762.7	protein_coding	Mt2	early
ENSMUSG00000029223.12	protein_coding	Uchl1	early
ENSMUSG00000031490.6	protein_coding	Eif4ebp1	early
ENSMUSG00000038172.14	protein_coding	Ttc39b	early
ENSMUSG00000060591.9	protein_coding	Ifitm2	early
ENSMUSG00000033107.6	protein_coding	Rnf125	early
ENSMUSG00000030359.14	protein_coding	Pzp	early
ENSMUSG00000024642.17	protein_coding	Tle4	early
ENSMUSG00000051257.3	protein_coding	Trap1a	early
ENSMUSG00000029922.15	protein_coding	Mkrn1	early
ENSMUSG00000024067.14	protein_coding	Dpy30	early
ENSMUSG00000040850.17	protein_coding	Psme4	early
ENSMUSG00000087166.9	protein_coding	L1td1	early
ENSMUSG00000071708.11	protein_coding	Sms	early
ENSMUSG00000028179.12	protein_coding	Cth	early
ENSMUSG00000039191.12	protein_coding	Rbpj	early
ENSMUSG00000038518.15	protein_coding	Jarid2	early
ENSMUSG00000022286.16	protein_coding	Grhl2	early
ENSMUSG00000092622.8	protein_coding	Khdc3	early
ENSMUSG00000012396.12	protein_coding	Nanog	early
ENSMUSG00000022474.15	protein_coding	Pmm1	early
ENSMUSG00000002844.9	protein_coding	Adprh	early
ENSMUSG00000028691.12	protein_coding	Prdx1	early
ENSMUSG00000021953.14	protein_coding	Tdh	early
ENSMUSG00000022346.15	protein_coding	Myc	early
ENSMUSG00000032267.8	protein_coding	Usp28	early
ENSMUSG00000072235.6	protein_coding	Tuba1a	early
ENSMUSG00000024406.16	protein_coding	Pou5f1	early
ENSMUSG00000039985.14	protein_coding	Sinhcaf	early
ENSMUSG00000031229.16	protein_coding	Atrx	early
ENSMUSG00000030970.16	protein_coding	Ctbp2	early
ENSMUSG00000081766.3	transcribed_processed_pseudogene	2210409E12Rik	early
ENSMUSG00000047146.17	protein_coding	Tet1	early
ENSMUSG00000043535.13	protein_coding	Setx	early
ENSMUSG00000053470.13	protein_coding	Kdm3a	early
ENSMUSG00000020634.12	protein_coding	Ubxn2a	early
ENSMUSG00000092029.1	processed_pseudogene	Gm9027	early
ENSMUSG00000022995.16	protein_coding	Enah	early
ENSMUSG00000099370.1	lncRNA	Platr10	early
ENSMUSG00000078497.9	protein_coding	Zfp978	early
ENSMUSG00000005370.4	protein_coding	Msh6	early
ENSMUSG00000115338.2	protein_coding	Pnp	early
ENSMUSG00000028398.8	protein_coding	Dmac1	early
ENSMUSG00000003873.11	protein_coding	Bax	early
ENSMUSG00000024968.14	protein_coding	Rcor2	early
ENSMUSG00000036036.15	protein_coding	Zfp57	early
ENSMUSG00000102252.5	protein_coding	Snrpn	early
ENSMUSG00000013089.15	protein_coding	Etv5	early
ENSMUSG00000024177.9	protein_coding	Nme4	early
ENSMUSG00000026193.15	protein_coding	Fn1	early
ENSMUSG00000025001.11	protein_coding	Hells	early
ENSMUSG00000022394.14	protein_coding	L3mbtl2	early
ENSMUSG00000053559.13	protein_coding	Smagp	early
ENSMUSG00000000948.16	protein_coding	Gm38393	early
ENSMUSG00000074830.4	transcribed_processed_pseudogene	Zfp640	early
ENSMUSG00000042207.17	protein_coding	Kdm5b	early
ENSMUSG00000005204.12	protein_coding	Senp3	early
ENSMUSG00000113123.2	lncRNA	Gm40864	early
ENSMUSG00000037712.16	protein_coding	Fermt2	early
ENSMUSG00000003824.12	protein_coding	Syce2	early
ENSMUSG00000022129.4	protein_coding	Dct	early
ENSMUSG00000010362.9	protein_coding	Rdm1	early
ENSMUSG00000035246.16	protein_coding	Pcyt1b	early
ENSMUSG00000115801.1	lncRNA	AC160336.1	early
ENSMUSG00000005566.14	protein_coding	Trim28	early
ENSMUSG00000081752.3	processed_pseudogene	Sms-ps	early
ENSMUSG00000029249.15	protein_coding	Rest	early
ENSMUSG00000056300.14	protein_coding	Zfp981	early
ENSMUSG00000062691.10	protein_coding	Cebpzos	early
ENSMUSG00000021759.14	protein_coding	Plpp1	early
ENSMUSG00000011256.16	protein_coding	Adam19	early
ENSMUSG00000006678.6	protein_coding	Pola1	early
ENSMUSG00000028583.14	protein_coding	Pdpn	early
ENSMUSG00000027671.14	protein_coding	Actl6a	early
ENSMUSG00000021182.16	protein_coding	Ccdc88c	early
ENSMUSG00000018076.12	protein_coding	Med13l	early
ENSMUSG00000057534.13	protein_coding	Elobl	early
ENSMUSG00000026565.18	protein_coding	Pou2f1	early
ENSMUSG00000106133.1	processed_pseudogene	Gm3724	early
ENSMUSG00000036880.10	protein_coding	Acaa2	early
ENSMUSG00000071451.10	protein_coding	Psmg4	early
ENSMUSG00000027573.11	protein_coding	Gid8	early
ENSMUSG00000031388.14	protein_coding	Naa10	early
ENSMUSG00000024726.10	protein_coding	Carnmt1	early
ENSMUSG00000003812.13	protein_coding	Dnase2a	early
ENSMUSG00000038644.14	protein_coding	Pold1	early
ENSMUSG00000046323.8	protein_coding	Dppa3	early
ENSMUSG00000061062.5	processed_pseudogene	Gm10093	early
ENSMUSG00000001642.18	protein_coding	Akr1b3	early
ENSMUSG00000037876.17	protein_coding	Jmjd1c	early
ENSMUSG00000017861.11	protein_coding	Mybl2	early
ENSMUSG00000029833.17	protein_coding	Trim24	early
ENSMUSG00000115907.1	lncRNA	Gm49432	late
ENSMUSG00000063632.6	protein_coding	Sox11	late
ENSMUSG00000111149.1	lncRNA	Gm26564	late
ENSMUSG00000024459.18	protein_coding	H2-M5	late
ENSMUSG00000097113.7	lncRNA	Gm19705	late
ENSMUSG00000042751.14	protein_coding	Nmnat2	late
ENSMUSG00000040430.18	protein_coding	Pitpnc1	late
ENSMUSG00000035186.6	protein_coding	Ubd	late
ENSMUSG00000022012.9	protein_coding	Enox1	late
ENSMUSG00000043251.6	protein_coding	Exoc3l	late
ENSMUSG00000001604.14	protein_coding	Tcea3	late
ENSMUSG00000005892.4	protein_coding	Trh	late
ENSMUSG00000112819.1	lncRNA	Gm46332	late
ENSMUSG00000046402.10	protein_coding	Rbp1	late
ENSMUSG00000034168.7	protein_coding	Irf2bpl	late
ENSMUSG00000047501.3	protein_coding	Cldn4	late
ENSMUSG00000095834.2	processed_pseudogene	Tdgf1-ps1	late
ENSMUSG00000031160.4	protein_coding	Eras	late
ENSMUSG00000021848.16	protein_coding	Otx2	late
ENSMUSG00000039323.18	protein_coding	Igfbp2	late
ENSMUSG00000031297.14	protein_coding	Slc7a3	late
ENSMUSG00000000486.13	protein_coding	Sept1	late
ENSMUSG00000043687.15	protein_coding	1190005I06Rik	late
ENSMUSG00000115483.1	protein_coding	Gm9732	late
ENSMUSG00000038916.7	protein_coding	Soga3	late
ENSMUSG00000032946.16	protein_coding	Rasgrp2	late
ENSMUSG00000050435.2	protein_coding	Ube2dnl1	late
ENSMUSG00000034336.3	protein_coding	Ina	late
ENSMUSG00000008206.16	protein_coding	Cers4	late
ENSMUSG00000045333.15	protein_coding	Zfp423	late
ENSMUSG00000031325.15	transcribed_unitary_pseudogene	4930519F16Rik	late
ENSMUSG00000040669.14	protein_coding	Phc1	late
ENSMUSG00000000731.15	protein_coding	Aire	late
ENSMUSG00000025491.14	protein_coding	Ifitm1	late
ENSMUSG00000068417.8	protein_coding	Pnp2	late
ENSMUSG00000021196.14	protein_coding	Pfkp	late
ENSMUSG00000087193.7	lncRNA	Gm14820	late
ENSMUSG00000009585.18	protein_coding	Apobec3	late
ENSMUSG00000030060.14	protein_coding	Hmces	late
ENSMUSG00000001288.15	protein_coding	Rarg	late
ENSMUSG00000031139.15	protein_coding	Mcf2	late
ENSMUSG00000044835.15	protein_coding	Ankrd45	late
ENSMUSG00000028164.15	protein_coding	Manba	late
ENSMUSG00000040296.15	protein_coding	Ddx58	late
ENSMUSG00000036098.15	protein_coding	Myrf	late
ENSMUSG00000002228.7	protein_coding	Ppm1j	late
ENSMUSG00000002006.12	protein_coding	Pdzd4	late
ENSMUSG00000022353.10	protein_coding	Mtss1	late
ENSMUSG00000049775.16	protein_coding	Tmsb4x	late
ENSMUSG00000028093.15	protein_coding	Acp6	late
ENSMUSG00000060206.11	protein_coding	Zfp462	late
ENSMUSG00000070348.5	protein_coding	Ccnd1	late
ENSMUSG00000001435.15	protein_coding	Col18a1	late
ENSMUSG00000019989.8	protein_coding	Enpp3	late
ENSMUSG00000005681.12	protein_coding	Apoa2	late
ENSMUSG00000073403.11	transcribed_unprocessed_pseudogene	Gm10499	late
ENSMUSG00000025056.4	protein_coding	Nr0b1	late
ENSMUSG00000009145.6	protein_coding	Dqx1	late
ENSMUSG00000023044.2	protein_coding	Csad	late
ENSMUSG00000002504.15	protein_coding	Slc9a3r2	late
ENSMUSG00000068079.5	protein_coding	Tcf15	late
ENSMUSG00000032515.8	protein_coding	Csrnp1	late
ENSMUSG00000041817.14	protein_coding	Fam169a	late
ENSMUSG00000025492.6	protein_coding	Ifitm3	late
ENSMUSG00000100826.6	lncRNA	Snhg14	late
ENSMUSG00000024376.7	protein_coding	Epb41l4a	late
ENSMUSG00000069769.13	protein_coding	Msi2	late
ENSMUSG00000028986.12	protein_coding	Klhl7	late
ENSMUSG00000042439.13	protein_coding	Zfp532	late
ENSMUSG00000028354.13	protein_coding	Fmn2	late
ENSMUSG00000031155.16	protein_coding	Pim2	late
ENSMUSG00000044986.10	protein_coding	Tst	late

## Sheet: PrE genes
gene_id	gene_type	gene_name	category
ENSMUSG00000029231.15	protein_coding	Pdgfra	early
ENSMUSG00000031503.13	protein_coding	Col4a2	early
ENSMUSG00000026726.10	protein_coding	Cubn	early
ENSMUSG00000022150.16	protein_coding	Dab2	early
ENSMUSG00000038503.15	protein_coding	Mesd	early
ENSMUSG00000002900.16	protein_coding	Lamb1	early
ENSMUSG00000029103.16	protein_coding	Lrpap1	early
ENSMUSG00000070436.12	protein_coding	Serpinh1	early
ENSMUSG00000018593.13	protein_coding	Sparc	early
ENSMUSG00000021477.9	protein_coding	Ctsl	early
ENSMUSG00000031502.11	protein_coding	Col4a1	early
ENSMUSG00000034484.8	protein_coding	Snx2	early
ENSMUSG00000005836.10	protein_coding	Gata6	early
ENSMUSG00000032374.14	protein_coding	Plod2	early
ENSMUSG00000027447.6	protein_coding	Cst3	early
ENSMUSG00000046841.5	protein_coding	Ckap4	early
ENSMUSG00000014867.9	protein_coding	Surf4	early
ENSMUSG00000032383.7	protein_coding	Ppib	early
ENSMUSG00000041688.16	protein_coding	Amot	early
ENSMUSG00000016256.10	protein_coding	Ctsz	early
ENSMUSG00000026864.13	protein_coding	Hspa5	early
ENSMUSG00000025130.11	protein_coding	P4hb	early
ENSMUSG00000020048.13	protein_coding	Hsp90b1	early
ENSMUSG00000019943.10	protein_coding	Atp2b1	early
ENSMUSG00000031633.4	protein_coding	Slc25a4	early
ENSMUSG00000019916.14	protein_coding	P4ha1	early
ENSMUSG00000001175.15	protein_coding	Calm1	early
ENSMUSG00000026600.12	protein_coding	Soat1	early
ENSMUSG00000026478.14	protein_coding	Lamc1	early
ENSMUSG00000042682.9	protein_coding	Selenok	early
ENSMUSG00000027828.12	protein_coding	Ssr3	early
ENSMUSG00000050732.9	protein_coding	Vamp8	early
ENSMUSG00000021728.8	protein_coding	Emb	early
ENSMUSG00000020571.12	protein_coding	Pdia6	early
ENSMUSG00000075701.9	protein_coding	Selenos	early
ENSMUSG00000019998.6	protein_coding	Stx7	early
ENSMUSG00000021732.14	protein_coding	Fgf10	early
ENSMUSG00000028480.14	protein_coding	Glipr2	early
ENSMUSG00000070780.11	protein_coding	Rbm47	early
ENSMUSG00000031904.5	protein_coding	Slc7a6	early
ENSMUSG00000079111.3	protein_coding	Kdelr2	early
ENSMUSG00000025351.14	protein_coding	Cd63	early
ENSMUSG00000031447.7	protein_coding	Lamp1	early
ENSMUSG00000021484.8	protein_coding	Lman2	early
ENSMUSG00000018906.14	protein_coding	P4ha2	early
ENSMUSG00000051159.16	protein_coding	Cited1	early
ENSMUSG00000031021.13	protein_coding	Tmem9b	early
ENSMUSG00000003814.8	protein_coding	Calr	early
ENSMUSG00000024661.7	protein_coding	Fth1	early
ENSMUSG00000022108.8	protein_coding	Itm2b	early
ENSMUSG00000042684.8	protein_coding	Npl	early
ENSMUSG00000026411.17	protein_coding	Tmem9	early
ENSMUSG00000052310.9	protein_coding	Slc39a1	early
ENSMUSG00000021190.14	protein_coding	Lgmn	early
ENSMUSG00000040726.10	protein_coding	Hesx1	early
ENSMUSG00000027956.11	protein_coding	Tmem144	early
ENSMUSG00000029781.7	protein_coding	Fkbp9	early
ENSMUSG00000030762.11	protein_coding	Aqp8	early
ENSMUSG00000041084.8	protein_coding	Ostc	early
ENSMUSG00000025935.10	protein_coding	Tram1	early
ENSMUSG00000028063.15	protein_coding	Lmna	early
ENSMUSG00000040413.15	protein_coding	Timd2	early
ENSMUSG00000020057.2	protein_coding	Dram1	early
ENSMUSG00000021286.8	protein_coding	Zfyve21	early
ENSMUSG00000004771.12	protein_coding	Rab11a	early
ENSMUSG00000047126.17	protein_coding	Cltc	early
ENSMUSG00000004460.17	protein_coding	Dnajb11	early
ENSMUSG00000027006.13	protein_coding	Dnajc10	early
ENSMUSG00000030587.5	protein_coding	2200002D01Rik	early
ENSMUSG00000032575.16	protein_coding	Manf	early
ENSMUSG00000030062.7	protein_coding	Rpn1	early
ENSMUSG00000053799.8	protein_coding	Exoc6	early
ENSMUSG00000024663.20	protein_coding	Rab3il1	early
ENSMUSG00000021427.10	protein_coding	Ssr1	early
ENSMUSG00000020570.15	protein_coding	Sypl	early
ENSMUSG00000020149.17	protein_coding	Rab1a	early
ENSMUSG00000021794.16	protein_coding	Glud1	early
ENSMUSG00000030560.17	protein_coding	Ctsc	early
ENSMUSG00000034158.9	protein_coding	Lrrc58	early
ENSMUSG00000029616.9	protein_coding	Erp29	early
ENSMUSG00000024644.17	protein_coding	Cndp2	early
ENSMUSG00000025823.9	protein_coding	Pdia4	early
ENSMUSG00000019302.16	protein_coding	Atp6v0a1	early
ENSMUSG00000031838.8	lncRNA	Ifi30	early
ENSMUSG00000036894.3	protein_coding	Rap2b	early
ENSMUSG00000051154.11	protein_coding	Commd3	early
ENSMUSG00000033184.14	protein_coding	Tmed7	early
ENSMUSG00000042357.2	protein_coding	Gjb5	early
ENSMUSG00000027775.9	protein_coding	Mfsd1	early
ENSMUSG00000020440.13	protein_coding	Arf5	early
ENSMUSG00000028757.4	protein_coding	Ddost	early
ENSMUSG00000019579.13	protein_coding	Mydgf	early
ENSMUSG00000028567.8	protein_coding	Txndc12	early
ENSMUSG00000025196.4	protein_coding	Cpn1	early
ENSMUSG00000021338.17	protein_coding	Carmil1	early
ENSMUSG00000028136.15	protein_coding	Snx27	early
ENSMUSG00000001247.16	protein_coding	Lsr	early
ENSMUSG00000089832.8	protein_coding	Shkbp1	early
ENSMUSG00000020078.16	protein_coding	Vps26a	early
ENSMUSG00000025232.8	protein_coding	Hexa	early
ENSMUSG00000021939.8	protein_coding	Ctsb	early
ENSMUSG00000035104.14	protein_coding	Eva1a	early
ENSMUSG00000025016.11	protein_coding	Tm9sf3	early
ENSMUSG00000061186.15	protein_coding	Sfmbt2	early
ENSMUSG00000028760.16	protein_coding	Eif4g3	early
ENSMUSG00000038400.15	protein_coding	Pmepa1	early
ENSMUSG00000023272.4	protein_coding	Creld2	early
ENSMUSG00000020484.19	protein_coding	Xbp1	early
ENSMUSG00000031696.9	protein_coding	Vps35	early
ENSMUSG00000037072.15	protein_coding	Selenof	early
ENSMUSG00000019188.16	protein_coding	H13	early
ENSMUSG00000051934.5	protein_coding	Spats2	early
ENSMUSG00000032381.5	protein_coding	Ciao2a	early
ENSMUSG00000025137.15	protein_coding	Pcyt2	early
ENSMUSG00000025544.13	protein_coding	Tm9sf2	early
ENSMUSG00000028773.8	protein_coding	Fabp3	early
ENSMUSG00000034320.14	protein_coding	Slc26a2	early
ENSMUSG00000026249.10	protein_coding	Serpine2	early
ENSMUSG00000055723.6	protein_coding	Rras2	early
ENSMUSG00000022742.6	protein_coding	Cpox	early
ENSMUSG00000021930.14	protein_coding	Spryd7	early
ENSMUSG00000022365.6	protein_coding	Derl1	early
ENSMUSG00000021877.12	protein_coding	Arf4	early
ENSMUSG00000038828.13	protein_coding	Tmem214	early
ENSMUSG00000031591.14	protein_coding	Asah1	early
ENSMUSG00000052428.10	protein_coding	Tmco1	early
ENSMUSG00000022769.9	protein_coding	Sdf2l1	early
ENSMUSG00000027134.4	protein_coding	Lpcat4	early
ENSMUSG00000042747.12	protein_coding	Krtcap2	early
ENSMUSG00000031532.6	protein_coding	Saraf	early
ENSMUSG00000055912.8	protein_coding	Tmem150a	early
ENSMUSG00000024194.16	protein_coding	Cuta	early
ENSMUSG00000029992.14	protein_coding	Gfpt1	early
ENSMUSG00000017639.13	protein_coding	Rab11fip4	early
ENSMUSG00000023830.14	protein_coding	Igf2r	early
ENSMUSG00000041488.16	protein_coding	Stx3	early
ENSMUSG00000018481.9	protein_coding	Appbp2	early
ENSMUSG00000032418.15	protein_coding	Me1	early
ENSMUSG00000032458.6	protein_coding	Copb2	early
ENSMUSG00000028413.13	protein_coding	B4galt1	early
ENSMUSG00000096145.2	protein_coding	Vkorc1	early
ENSMUSG00000031799.10	protein_coding	Tpm4	early
ENSMUSG00000040158.12	protein_coding	Tax1bp3	early
ENSMUSG00000021192.16	protein_coding	Golga5	early
ENSMUSG00000053398.11	protein_coding	Phgdh	early
ENSMUSG00000003559.8	protein_coding	As3mt	early
ENSMUSG00000035000.8	protein_coding	Dpp4	early
ENSMUSG00000039168.15	protein_coding	Dap	early
ENSMUSG00000036391.16	protein_coding	Sec24a	early
ENSMUSG00000013622.15	protein_coding	Atraid	early
ENSMUSG00000017009.3	protein_coding	Sdc4	early
ENSMUSG00000033379.13	protein_coding	Atp6v0b	early
ENSMUSG00000021944.15	protein_coding	Gata4	late
ENSMUSG00000029553.10	protein_coding	Tfec	late
ENSMUSG00000051379.12	protein_coding	Flrt3	late
ENSMUSG00000032265.14	protein_coding	Tent5a	late
ENSMUSG00000021278.7	protein_coding	Amn	late
ENSMUSG00000020679.11	protein_coding	Hnf1b	late
ENSMUSG00000027070.14	protein_coding	Lrp2	late
ENSMUSG00000020098.7	protein_coding	Pcbd1	late
ENSMUSG00000020077.14	protein_coding	Srgn	late
ENSMUSG00000030934.9	protein_coding	Oat	late
ENSMUSG00000032796.8	protein_coding	Lama1	late
ENSMUSG00000028545.13	protein_coding	Bend5	late
ENSMUSG00000024868.8	protein_coding	Dkk1	late
ENSMUSG00000006205.13	protein_coding	Htra1	late
ENSMUSG00000034738.8	protein_coding	Nostrin	late
ENSMUSG00000004317.14	protein_coding	Clcn5	late
ENSMUSG00000032492.14	protein_coding	Pth1r	late
ENSMUSG00000019539.11	protein_coding	Rcn3	late
ENSMUSG00000023959.10	protein_coding	Clic5	late
ENSMUSG00000035314.10	protein_coding	Gdpd5	late
ENSMUSG00000038415.10	protein_coding	Foxq1	late
ENSMUSG00000027955.16	protein_coding	Gask1b	late
ENSMUSG00000009646.13	protein_coding	Pla2g12b	late
ENSMUSG00000041362.17	protein_coding	Shtn1	late
ENSMUSG00000033577.18	protein_coding	Myo6	late
ENSMUSG00000029195.10	protein_coding	Klb	late
ENSMUSG00000032020.15	protein_coding	Ubash3b	late
ENSMUSG00000058070.14	protein_coding	Eml1	late
ENSMUSG00000022952.17	protein_coding	Runx1	late
ENSMUSG00000022951.16	protein_coding	Rcan1	late
ENSMUSG00000042215.8	protein_coding	Bag2	late
ENSMUSG00000062991.9	protein_coding	Nrg1	late
ENSMUSG00000022136.8	protein_coding	Dnajc3	late
ENSMUSG00000024503.3	protein_coding	Spink1	late
ENSMUSG00000038648.5	protein_coding	Creb3l2	late
ENSMUSG00000063060.6	protein_coding	Sox7	late
ENSMUSG00000030761.16	protein_coding	Myo7a	late
ENSMUSG00000004846.10	protein_coding	Plod3	late
ENSMUSG00000038141.11	protein_coding	Tmem181a	late
ENSMUSG00000023827.8	protein_coding	Agpat4	late
ENSMUSG00000031827.13	protein_coding	Cotl1	late
ENSMUSG00000025885.18	protein_coding	Myo5b	late
ENSMUSG00000061082.11	protein_coding	Plac1	late
ENSMUSG00000022265.7	protein_coding	Ank	late
ENSMUSG00000038843.18	protein_coding	Gcnt1	late
ENSMUSG00000032359.14	protein_coding	Ctsh	late
ENSMUSG00000020277.10	protein_coding	Pfkl	late
ENSMUSG00000027784.10	protein_coding	Ppm1l	late
ENSMUSG00000115426.1	lncRNA	Gm19510	late
ENSMUSG00000021792.15	protein_coding	Prxl2a	late
ENSMUSG00000005873.6	protein_coding	Reep5	late
ENSMUSG00000023092.16	protein_coding	Fhl1	late
ENSMUSG00000025075.14	protein_coding	Habp2	late
ENSMUSG00000028389.12	protein_coding	Zfp37	late
ENSMUSG00000004633.17	protein_coding	Chn2	late
ENSMUSG00000034903.18	protein_coding	Cobll1	late
ENSMUSG00000030352.15	protein_coding	Tspan9	late
ENSMUSG00000048376.6	protein_coding	F2r	late
ENSMUSG00000039910.10	protein_coding	Cited2	late
ENSMUSG00000010830.8	protein_coding	Kdelr3	late
ENSMUSG00000031963.8	protein_coding	Bmper	late
ENSMUSG00000023045.13	protein_coding	Soat2	late
ENSMUSG00000031770.16	protein_coding	Herpud1	late
ENSMUSG00000006390.15	protein_coding	Elovl1	late
ENSMUSG00000043300.2	protein_coding	B3galnt1	late
ENSMUSG00000026604.17	protein_coding	Ptpn14	late
ENSMUSG00000028007.13	protein_coding	Snx7	late
ENSMUSG00000031217.8	protein_coding	Efnb1	late
ENSMUSG00000027082.15	protein_coding	Tfpi	late
ENSMUSG00000026688.5	protein_coding	Mgst3	late
ENSMUSG00000038170.15	protein_coding	Pde4dip	late
ENSMUSG00000042510.7	protein_coding	AA986860	late
ENSMUSG00000048058.17	protein_coding	Ldlrad3	late
ENSMUSG00000072889.9	protein_coding	Nfxl1	late
ENSMUSG00000024378.9	protein_coding	Stard4	late
ENSMUSG00000022237.17	protein_coding	Ankrd33b	late
ENSMUSG00000030747.5	protein_coding	Dgat2	late
ENSMUSG00000005973.6	protein_coding	Rcn1	late
ENSMUSG00000003153.10	protein_coding	Slc2a3	late
ENSMUSG00000035778.17	protein_coding	Ggta1	late
ENSMUSG00000024738.6	protein_coding	Pga5	late
ENSMUSG00000024391.7	protein_coding	Apom	late
ENSMUSG00000024556.4	protein_coding	Me2	late
ENSMUSG00000039831.16	protein_coding	Arhgap29	late
ENSMUSG00000026482.13	protein_coding	Rgl1	late
ENSMUSG00000022270.16	protein_coding	Retreg1	late
ENSMUSG00000031451.6	protein_coding	Gas6	late
ENSMUSG00000022973.18	protein_coding	Synj1	late
ENSMUSG00000028763.18	protein_coding	Hspg2	late
ENSMUSG00000042745.9	protein_coding	Id1	late
ENSMUSG00000037025.11	protein_coding	Foxa2	late
ENSMUSG00000037573.5	protein_coding	Tob1	late
ENSMUSG00000061808.4	protein_coding	Ttr	late
ENSMUSG00000041420.18	protein_coding	Meis3	late
ENSMUSG00000021384.14	protein_coding	Susd3	late
ENSMUSG00000067377.12	protein_coding	Tspan6	late
ENSMUSG00000019082.18	protein_coding	Slc25a22	late
ENSMUSG00000015766.14	protein_coding	Eps8	late
ENSMUSG00000060681.15	protein_coding	Slc9a6	late
ENSMUSG00000038991.17	protein_coding	Txndc5	late
