# Supplementary material for: The transcription factor GABPA is a master regulator of naive pluripotency
Source: Nat Cell Biol. 2025 Jan 2;27(1):48–58. doi: 10.1038/s41556-024-01554-0 (PMC11735382; doi:10.1038/s41556-024-01554-0)
Supplement: Supplementary file 3 — DEGs of late two-cell stage treated with GABPA dTAG13 versus that treated with DMSO. [file 41556_2024_1554_MOESM3_ESM.xlsx]

## Sheet: DOWN
Table S2. Differential expressed genes of late 2-cell treated with GABPA dTAG13 versus that treated with DMSO.
gene_id	gene_type	gene_name	padj	log2FoldChange	DMSO_rep1	DMSO_rep2	DMSO_rep3	dTAG_rep1	dTAG_rep2	dTAG_rep3	Promoter GABPA binding
ENSMUSG00000113149.1	protein_coding	Gm49383	5.1377e-92	-4.75192	46.48	47.7	48.36	1.5	2.42	1.49	Yes
ENSMUSG00000106918.3	protein_coding	Mrpl33	2.4002e-91	-5.32638	100.07	86.75	86.62	2.47	2.04	2.46
ENSMUSG00000005779.12	protein_coding	Psmb4	5.15515e-87	-3.61888	209.73	248.25	186.7	17.28	14.59	22.31	Yes
ENSMUSG00000014873.15	protein_coding	Surf2	1.25151e-84	-5.42987	92.09	103.73	96.78	1.2	2.18	3.6	Yes
ENSMUSG00000007656.13	protein_coding	Arpp19	3.81772e-70	-2.91866	227.79	189.94	220.2	23.44	28.91	34.45
ENSMUSG00000021550.6	protein_coding	2210016F16Rik	1.99864e-68	-3.16941	28.14	36.16	26.29	3.43	3.17	3.78	Yes
ENSMUSG00000021891.8	protein_coding	Mettl6	3.08298e-68	-2.59373	118.29	141.86	120.16	19.38	21.48	24.11	Yes
ENSMUSG00000073775.4	protein_coding	Kti12	8.03212e-68	-2.2519	112.32	97.64	106.31	20.82	23.79	23.81	Yes
ENSMUSG00000074797.11	protein_coding	Itpa	1.76956e-66	-2.54995	69.32	78.24	67.58	12.85	13.01	11.95	Yes
ENSMUSG00000025484.9	protein_coding	Bet1l	3.74517e-63	-5.06633	57.28	33.72	43.33	2.02	1.28	0.86	Yes
ENSMUSG00000062822.8	protein_coding	4833420G17Rik	4.29994e-63	-2.28423	42.82	38.71	40.49	8.5	8	9.34	Yes
ENSMUSG00000034152.6	protein_coding	Exoc3	9.0388e-62	-3.79958	23.27	24.34	18.09	1.53	1.75	1.58	Yes
ENSMUSG00000036199.9	protein_coding	Ndufa13	4.96386e-61	-2.30909	77.52	69.56	70.76	16.01	15.23	14.01	Yes
ENSMUSG00000029918.9	protein_coding	Mrps33	3.0732e-59	-1.72129	283.25	271.51	285.65	90.52	84.54	88.25	Yes
ENSMUSG00000018848.4	protein_coding	Rars	3.33256e-58	-2.24268	216.27	243.44	238.48	48.06	44.09	60.12	Yes
ENSMUSG00000001380.7	protein_coding	Hars	6.03238e-58	-2.28637	55.68	52.88	49.48	10.38	11.82	11.13	Yes
ENSMUSG00000015790.16	protein_coding	Surf1	1.23777e-56	-3.65479	47.44	70.74	59.44	4.71	4.05	5.71	Yes
ENSMUSG00000023967.9	protein_coding	Mrps18a	5.77931e-53	-3.21068	40.79	45.25	45.67	4.77	4.11	5.73	Yes
ENSMUSG00000031917.12	protein_coding	Nip7	1.56532e-50	-1.75031	278.91	302.14	326.08	93.7	84.09	100.66	Yes
ENSMUSG00000025208.9	protein_coding	Mrpl43	1.0437e-49	-2.30147	115.84	115.24	115.73	20.26	23.18	28.9	Yes
ENSMUSG00000021178.9	protein_coding	Psmc1	1.16798e-49	-2.95012	143.95	152.25	150.36	14.8	17.71	26.74	Yes
ENSMUSG00000091512.5	protein_coding	Lamtor3	1.79308e-48	-2.28295	65.58	63.39	77.51	14.32	15.59	13.66
ENSMUSG00000026926.14	protein_coding	Pmpca	1.65327e-47	-3.70849	23.56	26.16	23.84	2.67	1.13	1.99	Yes
ENSMUSG00000032078.17	protein_coding	Zpr1	1.65327e-47	-2.13904	60.6	57.74	55.94	12.82	11.77	16.18	Yes
ENSMUSG00000113786.1	protein_coding	Gm49384	8.0909e-47	-2.61411	51.48	55.86	51.05	9.35	7.41	9.83	Yes
ENSMUSG00000028729.15	protein_coding	Ebna1bp2	1.0048e-46	-1.69408	338.28	363.53	394.99	110.3	112.46	126.82	Yes
ENSMUSG00000027804.13	protein_coding	Ppid	1.20523e-46	-2.31576	154.02	157.05	191.84	28.46	38.42	36.56	Yes
ENSMUSG00000006392.16	protein_coding	Med8	7.6029e-46	-2.23986	114.38	112.61	117.39	30.6	21.93	22.43	Yes
ENSMUSG00000041355.13	protein_coding	Ssr2	7.7956e-46	-2.00077	221.28	267.33	237.74	57.36	67.76	61.58
ENSMUSG00000047721.8	protein_coding	Bola2	8.74088e-46	-1.55354	442.64	412.63	455.47	149.57	156.89	153.94	Yes
ENSMUSG00000025487.15	protein_coding	Psmd13	1.89044e-45	-2.05586	65.07	60.03	61.25	14.46	16.73	14.89	Yes
ENSMUSG00000030615.12	protein_coding	Tmem126a	2.03085e-45	-4.31583	41.27	36.81	58.92	2.58	1.69	2.82	Yes
ENSMUSG00000049957.14	protein_coding	Ccdc137	2.91342e-45	-2.46586	70.82	60.58	72.22	11.11	14.51	12.11	Yes
ENSMUSG00000039209.12	protein_coding	Rpl39l	3.43423e-44	-1.6316	411.83	430.7	431.84	143.77	126.32	154.42	Yes
ENSMUSG00000026281.15	protein_coding	Dtymk	1.54083e-43	-1.81599	182.94	187.17	176.11	48.4	51.21	60.17	Yes
ENSMUSG00000029840.8	protein_coding	Mtpn	2.07897e-43	-1.55788	40.51	42.42	41.65	14.47	13.83	15.37	Yes
ENSMUSG00000035762.11	protein_coding	Tmem161b	2.07897e-43	-2.18513	28.65	26.53	26.53	5.6	6.62	6.21	Yes
ENSMUSG00000024841.8	protein_coding	Eif1ad	8.54435e-43	-1.78253	59.31	58.15	63.04	18.13	16.02	19.93	Yes
ENSMUSG00000078784.8	protein_coding	Rbis	2.06963e-42	-1.95823	471.16	557.94	540.65	152.16	118.03	146.02	Yes
ENSMUSG00000036721.14	protein_coding	Zscan12	3.17389e-41	-2.92749	11.7	11.22	10.22	1.66	1.51	1.28	Yes
ENSMUSG00000075486.10	protein_coding	Commd6	6.32631e-41	-2.14862	110.48	127.48	113.65	26.86	23.62	31.07	Yes
ENSMUSG00000027131.3	protein_coding	Emc4	8.82765e-41	-1.58339	355.89	396.09	377.29	142.6	117.01	129.26	Yes
ENSMUSG00000028322.11	protein_coding	Exosc3	1.27696e-40	-3.13553	154.68	148.74	162.85	10.93	22.2	20.79	Yes
ENSMUSG00000032330.7	protein_coding	Cox7a2	8.57851e-40	-1.49519	982.58	1117.13	1144.99	414.8	372.21	400.26	Yes
ENSMUSG00000021576.6	protein_coding	Pdcd6	8.96212e-40	-4.3725	70.17	50.67	48.3	4.74	1.58	1.96
ENSMUSG00000079179.9	lncRNA	Rab10os	1.12053e-39	-2.00097	70.01	67.56	65.51	17.22	15.32	19.69	Yes
ENSMUSG00000002741.9	protein_coding	Ykt6	3.55913e-39	-3.71691	9.26	11.27	8.58	0.83	0.88	0.52	Yes
ENSMUSG00000030037.9	protein_coding	Mrpl53	5.67626e-39	-2.98078	45.52	60.84	53.31	7.62	6.85	6.1	Yes
ENSMUSG00000028869.13	protein_coding	Gnl2	1.22574e-38	-2.25841	56.23	40.04	52.8	10.94	11.63	9.54
ENSMUSG00000027404.15	protein_coding	Snrpb	1.53461e-38	-1.69152	126.65	143.1	126.78	40.66	40.04	45.74	Yes
ENSMUSG00000028478.18	protein_coding	Clta	1.74818e-38	-1.94726	142.55	130.92	125.05	36.4	39.17	30.34
ENSMUSG00000032459.9	protein_coding	Mrps22	4.67385e-38	-1.56897	150.16	145.05	150.46	50.47	46.8	57.57	Yes
ENSMUSG00000008226.14	protein_coding	Scrn3	5.749e-37	-2.34537	44.3	45.64	39.9	7.74	9.62	8.75	Yes
ENSMUSG00000003421.13	protein_coding	Nosip	1.07896e-36	-1.47867	79.83	72	75.78	28.99	27.43	27.71	Yes
ENSMUSG00000027099.9	protein_coding	Mtx2	5.43079e-36	-3.22059	32.09	19.62	30.12	2.42	2.49	3.98	Yes
ENSMUSG00000027170.12	protein_coding	Eif3m	1.19462e-35	-1.84758	256.43	288.98	302.12	79.39	67.32	95.53	Yes
ENSMUSG00000054226.13	protein_coding	Tprkb	2.95183e-35	-2.41171	60.65	44.95	54.07	11.99	9.35	9.4
ENSMUSG00000033031.13	protein_coding	Cip2a	3.46414e-35	-1.66714	79.04	82.12	83.4	22.51	27.49	29.1	Yes
ENSMUSG00000020075.8	protein_coding	Ddx21	8.83724e-35	-1.44444	40.76	39.5	37.38	15.47	13.34	15.74	Yes
ENSMUSG00000020088.10	protein_coding	Sar1a	2.45401e-34	-1.5424	304.24	332.66	280.92	109.83	98.56	116.23	Yes
ENSMUSG00000100691.1	lncRNA	2010320M18Rik	8.52823e-34	-2.27761	33.91	36.26	35.54	8.05	7.4	6.71	Yes
ENSMUSG00000021917.16	protein_coding	Spcs1	2.71709e-33	-1.70099	121.99	129.55	135.73	43.07	41.85	37.33	Yes
ENSMUSG00000028932.7	protein_coding	Psmc2	3.13047e-33	-1.79063	199.93	239.76	194.1	54.26	64.83	68.88	Yes
ENSMUSG00000032199.13	protein_coding	Polr2m	3.13047e-33	-2.16308	39.74	29.27	39.37	7.94	7.23	9.56	Yes
ENSMUSG00000032316.8	protein_coding	Clk3	4.50176e-33	-2.29252	34.58	32.05	28.16	6.5	5.19	8.12
ENSMUSG00000036873.13	protein_coding	2410004B18Rik	1.00862e-32	-1.46915	146.88	160.59	170.4	60.23	55.39	62.12	Yes
ENSMUSG00000003868.14	protein_coding	Ruvbl2	1.4141e-32	-1.88494	53.35	51.79	68.73	16.23	15.97	16	Yes
ENSMUSG00000028798.16	protein_coding	Eif3i	1.81682e-32	-1.56026	213.12	225.48	232.45	71.28	73.28	89.47	Yes
ENSMUSG00000013701.13	protein_coding	Timm23	2.66499e-32	-1.56349	726.19	722.46	798.27	226.19	255.6	299.17	Yes
ENSMUSG00000026254.17	protein_coding	Eif4e2	5.71434e-32	-1.39286	209.76	188.26	206.91	75.42	74.63	87.09	Yes
ENSMUSG00000025917.9	protein_coding	Cops5	8.37112e-32	-1.67159	83.52	83.79	81.1	23.26	27.51	29.17	Yes
ENSMUSG00000021890.6	protein_coding	Eaf1	9.55763e-32	-3.12484	15.23	13.53	11.3	1.68	0.96	2.06	Yes
ENSMUSG00000030264.14	protein_coding	Thumpd3	1.14257e-31	-2.56511	73.81	103.88	69.18	11.47	14.8	16.22	Yes
ENSMUSG00000022365.6	protein_coding	Derl1	1.63599e-31	-2.74659	13.49	13.11	13.87	2.53	1.4	2.2	Yes
ENSMUSG00000037376.14	protein_coding	Trmt6	2.26153e-31	-1.70883	62.62	53.35	62.32	21.1	18.23	16.63	Yes
ENSMUSG00000024829.12	protein_coding	Mrpl21	2.64332e-31	-2.02734	162.85	174.99	164.92	35.98	37.51	53.13	Yes
ENSMUSG00000090935.10	protein_coding	Synj2bp	2.90391e-31	-4.55049	14.54	18.83	15.22	0.95	0.22	0.93	Yes
ENSMUSG00000045854.4	protein_coding	Lyrm2	2.98754e-31	-2.51149	60.74	50.78	55.96	8.59	10.31	10.96	Yes
ENSMUSG00000027531.16	protein_coding	Impa1	6.38262e-31	-3.45335	7.87	6.75	7.89	0.63	0.72	0.69
ENSMUSG00000028842.15	protein_coding	Ago3	8.98219e-31	-1.27962	103.13	104.89	98.16	43	42.21	44.8	Yes
ENSMUSG00000046516.10	protein_coding	Cox17	1.16258e-30	-1.82863	411.35	370.91	354.22	99.98	125.81	101.01	Yes
ENSMUSG00000024181.9	protein_coding	Mrpl28	1.18759e-30	-1.63549	168.5	198.94	155.67	55.86	56.23	60.85	Yes
ENSMUSG00000117098.1	protein_coding	Gm49909	2.13918e-30	-2.60617	56.51	48.39	47.32	7.23	7.98	10.21	Yes
ENSMUSG00000030007.8	protein_coding	Cct7	4.86751e-30	-1.45853	64.75	63.09	59.08	22.86	24.96	22.02	Yes
ENSMUSG00000011114.18	protein_coding	Tbrg1	7.5284e-30	-2.98149	149.92	110.26	160.59	16.71	10.64	26.66	Yes
ENSMUSG00000071229.3	protein_coding	Timm8a2	7.88198e-30	-2.17555	73.33	76.54	60.25	19.12	13.96	14.41	Yes
ENSMUSG00000027018.11	protein_coding	Hat1	1.80774e-29	-1.39319	116.03	125.15	119.77	51.39	41.69	48.44	Yes
ENSMUSG00000034259.8	protein_coding	Exosc4	1.90486e-29	-2.48501	29.75	38.66	26.86	4.67	5.77	6.88	Yes
ENSMUSG00000046675.7	protein_coding	Tmem251	1.93355e-29	-1.61625	26.74	30.27	26.65	10.41	8.71	8.9	Yes
ENSMUSG00000014856.12	protein_coding	Tmem208	2.88885e-29	-1.6138	189.72	196.51	199.05	77.34	57.89	61.14	Yes
ENSMUSG00000007050.17	protein_coding	Lsm2	3.73248e-29	-1.47765	344.51	365.73	356.79	141.97	137.56	113.7	Yes
ENSMUSG00000004771.12	protein_coding	Rab11a	5.12583e-29	-2.01466	264.78	409.37	311.85	92.7	82.7	73.84	Yes
ENSMUSG00000036751.7	protein_coding	Cox6b1	5.98265e-29	-1.62327	335.59	306.43	364.33	124.37	114.16	96.08	Yes
ENSMUSG00000022538.20	protein_coding	Lsg1	6.92474e-29	-1.22208	193.46	173.99	182.82	75.78	80.83	86.23	Yes
ENSMUSG00000071252.6	protein_coding	2210408I21Rik	7.95717e-29	-2.94843	8.98	6.3	6.41	1.02	0.81	1.02	Yes
ENSMUSG00000025439.5	protein_coding	Clns1a	2.02412e-28	-1.37931	330.76	334.22	312.13	123.39	115.47	148.16	Yes
ENSMUSG00000027406.13	protein_coding	Idh3b	2.35339e-28	-2.62615	25.93	35.95	34.61	6.42	5.36	4.07	Yes
ENSMUSG00000029649.10	protein_coding	Pomp	2.60753e-28	-2.04148	156.17	187.24	173.9	32.83	42.15	53.31	Yes
ENSMUSG00000021024.14	protein_coding	Psma6	3.6289e-28	-1.34428	626.94	718.88	661.92	247.7	280.47	287.04
ENSMUSG00000019877.10	protein_coding	Serinc1	6.21983e-28	-1.8766	92.12	85.23	77.95	18.28	25.35	27.3	Yes
ENSMUSG00000065990.12	protein_coding	Aurkaip1	6.51379e-28	-1.81756	97.98	111.15	96.23	28.46	25.02	35.29	Yes
ENSMUSG00000091803.7	protein_coding	Cox16	8.47904e-28	-2.90342	91.63	66.26	83.05	10.65	7.28	14.74	Yes
ENSMUSG00000021840.17	protein_coding	Mapk1ip1l	1.04832e-27	-1.83039	23.77	28.36	22.83	6.66	8.13	6.75	Yes
ENSMUSG00000022427.4	protein_coding	Tomm22	1.12326e-27	-1.48428	590.96	630.85	642.94	198.63	218.75	266.85	Yes
ENSMUSG00000038880.13	protein_coding	Mrps34	1.5454e-27	-3.50435	27.46	31.16	20.53	1.84	1.81	3.38	Yes
ENSMUSG00000019761.10	protein_coding	Krt10	2.3908e-27	-2.62072	32.71	38.53	33.6	5.65	5.67	5.95
ENSMUSG00000030980.17	protein_coding	Knop1	2.56684e-27	-1.49364	109.81	118.22	114.63	37.89	39.35	47.78	Yes
ENSMUSG00000079478.9	protein_coding	Znrd2	2.62054e-27	-2.73069	214.44	186.79	256.23	35	19.69	45.79	Yes
ENSMUSG00000041360.8	protein_coding	Pum3	2.92518e-27	-1.2424	281.17	288.57	311.63	118.42	134.36	130.1	Yes
ENSMUSG00000025138.14	protein_coding	Sirt7	6.27431e-27	-1.71599	40.6	43.74	43.93	13.77	14.66	11.46	Yes
ENSMUSG00000021660.14	protein_coding	Btf3	6.44535e-27	-1.44964	613.41	630.64	609.66	199.77	258.36	239.34	Yes
ENSMUSG00000021645.16	protein_coding	Smn1	7.09354e-27	-1.93513	116.24	124.55	166.28	30.81	36.7	40.99	Yes
ENSMUSG00000059920.9	protein_coding	4930453N24Rik	1.60711e-26	-1.16633	179.47	183.17	160.64	79.78	79.95	80.38	Yes
ENSMUSG00000020133.8	protein_coding	2310011J03Rik	2.59328e-26	-2.13612	19.81	17.02	16.21	3.94	3.89	4.45	Yes
ENSMUSG00000078713.8	protein_coding	Tomm5	3.0225e-26	-1.23862	1477.07	1240.6	1365.46	548.81	613.39	615.02	Yes
ENSMUSG00000038510.12	protein_coding	Rpf2	3.0441e-26	-1.56855	290.54	289.59	322.77	85.44	108.41	117.61	Yes
ENSMUSG00000027162.7	protein_coding	Lin7c	3.25898e-26	-1.55753	73.26	86.22	81.05	24.18	28.79	30.77	Yes
ENSMUSG00000000001.4	protein_coding	Gnai3	4.73761e-26	-1.56118	42.57	49.41	39.45	14.67	16.34	14.21	Yes
ENSMUSG00000024048.15	protein_coding	Myl12a	5.88084e-26	-2.20542	193.72	202.57	232.42	33.99	42.14	62.4	Yes
ENSMUSG00000028180.18	protein_coding	Zranb2	7.12576e-26	-1.30117	98.37	105.25	110.3	40.43	44.97	45.43	Yes
ENSMUSG00000102869.2	lncRNA	2900097C17Rik	1.02727e-25	-2.04657	21.96	18.25	18.42	4.41	3.79	6.27	Yes
ENSMUSG00000020372.15	protein_coding	Rack1	2.32366e-25	-1.27992	112.84	124	130.64	50.76	51.34	53.44	Yes
ENSMUSG00000020612.16	protein_coding	Prkar1a	2.39453e-25	-1.58166	45.95	38.71	38.37	15.73	14.03	12.25
ENSMUSG00000036398.13	protein_coding	Ppp1r11	3.18596e-25	-1.73512	127.06	104.38	101.43	29.95	34.81	37.27	Yes
ENSMUSG00000070697.4	protein_coding	Utp3	3.61475e-25	-1.2551	109.95	105.84	111.01	45.09	43.26	52.48	Yes
ENSMUSG00000012422.14	protein_coding	Tmem167	3.80428e-25	-1.35155	64.59	58.68	58.36	27.77	21.04	24.32	Yes
ENSMUSG00000090733.6	protein_coding	Rps27	8.3446e-25	-1.2704	1023.07	1073.2	1171.23	449.64	497.27	442.93	Yes
ENSMUSG00000033628.15	protein_coding	Pik3c3	8.65736e-25	-2.25455	12.78	12.9	14.64	3.73	2.61	2.22	Yes
ENSMUSG00000003660.10	protein_coding	Snrnp200	2.53979e-24	-2.44502	9.88	8.28	7.66	1.36	1.27	2.2	Yes
ENSMUSG00000032977.9	protein_coding	Fam207a	3.05921e-24	-1.84227	39.31	39.46	49.11	12.57	12.32	11.43	Yes
ENSMUSG00000026767.12	protein_coding	Mindy3	4.86028e-24	-1.7071	48.59	39.37	53.06	13.7	13.99	16.37	Yes
ENSMUSG00000019054.13	protein_coding	Fis1	6.17261e-24	-1.36513	123.4	106.14	118.99	48.44	42.83	47.5
ENSMUSG00000000171.5	protein_coding	Sdhd	6.22606e-24	-1.47232	55.16	52.91	57.65	18.6	20.51	22.03	Yes
ENSMUSG00000113450.1	protein_coding	Gm49359	9.08445e-24	-1.63239	31.22	26.68	36.28	10.45	9.49	11.08	Yes
ENSMUSG00000091931.5	protein_coding	Gon7	2.3181e-23	-1.29564	228.53	283.09	262.61	103.6	106.48	113.75	Yes
ENSMUSG00000037601.11	protein_coding	Nme1	2.83114e-23	-1.25298	135.29	150.41	130.41	65.87	56.19	57.21	Yes
ENSMUSG00000021598.9	protein_coding	Med10	3.05188e-23	-1.05668	796.48	836.3	791.97	428.93	361.35	410.71
ENSMUSG00000059552.13	protein_coding	Trp53	6.65113e-23	-1.93731	21.91	27.57	24.08	7.06	5.29	7.21	Yes
ENSMUSG00000004268.11	protein_coding	Emg1	7.58759e-23	-1.08929	617.58	689.2	607.95	313.16	290.26	323.62	Yes
ENSMUSG00000032309.15	protein_coding	Fbxo22	1.16365e-22	-2.93917	8.64	12.01	14.5	1.12	1.75	1.74	Yes
ENSMUSG00000035378.17	protein_coding	Shq1	1.62951e-22	-3.6175	7.53	10.14	6.5	0.85	0.6	0.53	Yes
ENSMUSG00000020660.6	protein_coding	Pomc	1.8314e-22	-3.41016	15.3	22.81	13.99	1.8	1.65	1.39
ENSMUSG00000042472.11	protein_coding	Zfp410	2.04299e-22	-1.27765	84.93	69.71	77.66	34.04	33.82	30.3	Yes
ENSMUSG00000027076.10	protein_coding	Timm10	2.646e-22	-1.39367	387.86	402.9	426.25	189.55	142.74	142.61	Yes
ENSMUSG00000025747.12	protein_coding	Tyms	2.85126e-22	-2.1159	140.23	166.32	146.34	34.59	24.31	47.37
ENSMUSG00000004100.12	protein_coding	Ppan	4.11796e-22	-2.55505	54.79	55.65	53.16	7.28	6.27	14.48	Yes
ENSMUSG00000020522.13	protein_coding	Mfap3	6.84644e-22	-2.16266	30.42	24.01	23.9	7.19	6.39	4.13	Yes
ENSMUSG00000024309.15	protein_coding	Pfdn6	1.25255e-21	-1.05165	444.98	478.27	481.36	223.48	228.82	244.93	Yes
ENSMUSG00000053565.10	protein_coding	Eif3k	1.34324e-21	-1.09299	224.46	199.77	219.23	101.95	101.71	106.35	Yes
ENSMUSG00000024414.13	protein_coding	Mrpl27	1.85169e-21	-2.08544	78.33	71.52	85.05	15.25	15.94	24.93	Yes
ENSMUSG00000034868.9	protein_coding	Myl12b	2.34194e-21	-1.6059	73.86	61.95	71.45	20.11	25.74	23.51
ENSMUSG00000029066.12	protein_coding	Mrpl20	2.37034e-21	-1.13501	362.76	414.9	413.43	182.39	190.19	184.43	Yes
ENSMUSG00000014402.15	protein_coding	Tsg101	5.06139e-21	-1.5387	105.71	94.61	139.6	42.13	38.11	39.04	Yes
ENSMUSG00000018858.15	protein_coding	Mrpl58	6.45017e-21	-1.90716	73.25	76.9	56.68	17.16	18.13	20.67	Yes
ENSMUSG00000034163.10	protein_coding	Zfc3h1	7.30235e-21	-1.29996	38.29	36.24	32.89	15.31	13.51	15.9	Yes
ENSMUSG00000022035.6	protein_coding	Ccdc25	7.9964e-21	-1.18187	164.98	166.99	184.37	75.47	85.84	72.39	Yes
ENSMUSG00000015092.9	protein_coding	Edf1	1.48628e-20	-1.1482	254.95	269.64	249.47	128.06	120.11	110.25
ENSMUSG00000018293.4	protein_coding	Pfn1	2.03032e-20	-1.65493	125.46	149.59	115.5	47.29	43.84	35.04	Yes
ENSMUSG00000020224.15	protein_coding	Llph	2.10348e-20	-1.20909	123.82	103.9	105.58	50.39	51.27	45.86	Yes
ENSMUSG00000089847.8	protein_coding	Timm10b	2.49062e-20	-2.17565	41.96	42.58	47.88	11.12	8.37	10.08	Yes
ENSMUSG00000054312.6	protein_coding	Mrps21	2.92317e-20	-1.81455	105.48	121.78	100.73	34.43	26.84	33.51	Yes
ENSMUSG00000042729.11	protein_coding	Wdr74	4.4345e-20	-1.03009	229	251.51	230.73	115.86	117.03	125.34	Yes
ENSMUSG00000035726.8	protein_coding	Supt16	4.83332e-20	-1.5344	19.91	20.13	15.02	6.89	6.4	6.09	Yes
ENSMUSG00000031711.7	protein_coding	Zfp330	5.3145e-20	-1.54914	45.7	44.94	45.88	15.74	12.8	19.09	Yes
ENSMUSG00000031527.7	protein_coding	Eri1	6.08479e-20	-1.87384	21.81	25.22	23.08	4.68	7.57	7.13
ENSMUSG00000019210.10	protein_coding	Atp6v1e1	7.06507e-20	-1.42232	149.45	183.09	152.07	68.25	63.74	52.51	Yes
ENSMUSG00000002395.14	protein_coding	Use1	1.42132e-19	-1.92358	33.92	41.46	45.19	10.9	11.66	9.53	Yes
ENSMUSG00000054414.4	protein_coding	Slc30a7	1.5975e-19	-4.64857	5.19	2.05	4.55	0.27	0.04	0.16
ENSMUSG00000024999.7	protein_coding	Noc3l	1.87267e-19	-1.07913	37.91	33.53	37.32	19.09	16.47	17.3	Yes
ENSMUSG00000042682.9	protein_coding	Selenok	4.98711e-19	-1.3744	343.5	396.19	358.96	168.5	144.8	119.45	Yes
ENSMUSG00000024666.6	protein_coding	Tmem138	6.03583e-19	-1.38911	43.63	46.99	40.65	17.21	17.94	15.94	Yes
ENSMUSG00000004535.12	protein_coding	Tax1bp1	9.92974e-19	-1.02221	178.47	172.73	162.27	95.61	83.46	80.74	Yes
ENSMUSG00000034748.16	protein_coding	Sirt6	1.3567e-18	-2.58241	9.68	13.7	11.75	2.08	1.34	2.47	Yes
ENSMUSG00000028447.11	protein_coding	Dctn3	1.47592e-18	-1.66145	59.61	47.41	68.38	20.96	17.13	18.14	Yes
ENSMUSG00000020706.13	protein_coding	Ftsj3	1.53142e-18	-1.13308	42.23	44.98	44.04	19.86	22.14	19.26	Yes
ENSMUSG00000032905.5	protein_coding	Atg12	2.18332e-18	-1.01837	29.66	30.14	27.38	15.04	14.46	14.72	Yes
ENSMUSG00000024581.13	protein_coding	Napg	2.72468e-18	-1.25356	43.03	43.75	41.77	18.84	18.55	17.72	Yes
ENSMUSG00000021040.15	protein_coding	Slirp	2.73161e-18	-1.50916	216.33	174.38	190.95	64.87	60.65	82.73	Yes
ENSMUSG00000033808.16	protein_coding	Tmem87a	3.56289e-18	-1.34444	48.82	48.33	46.76	22.04	17.12	18.81	Yes
ENSMUSG00000020022.17	protein_coding	Ndufa12	3.65884e-18	-1.73611	146.01	114.19	141.66	33.85	37.18	51.15	Yes
ENSMUSG00000024844.15	protein_coding	Banf1	7.19049e-18	-1.05685	249.8	278.61	280.66	125.28	132.93	140.84	Yes
ENSMUSG00000106831.1	processed_pseudogene	Ube2n-ps1	8.067e-18	-1.39086	322.16	391.45	347.19	118.8	152.68	139.99
ENSMUSG00000027618.17	protein_coding	Nfs1	1.21807e-17	-1.61389	63.17	63.38	45.55	21.15	18.98	16.93	Yes
ENSMUSG00000029014.14	protein_coding	Dnajc2	1.31479e-17	-1.17203	95.19	98.61	81.06	40.39	39.32	45.19	Yes
ENSMUSG00000074781.5	protein_coding	Ube2n	1.34419e-17	-1.23627	400.58	428.8	443.3	152.5	200	198.3	Yes
ENSMUSG00000026927.17	protein_coding	Entr1	1.54475e-17	-2.46458	37.15	32.21	35	3.3	6.73	8.79	Yes
ENSMUSG00000027835.11	protein_coding	Pdcd10	1.62038e-17	-1.10018	226.86	278.71	260.62	127.3	124.39	115.15	Yes
ENSMUSG00000022865.14	protein_coding	Cxadr	1.82246e-17	-1.45111	72.01	75.27	78.89	23.72	25.06	35.44	Yes
ENSMUSG00000023919.7	protein_coding	Cenpq	1.941e-17	-1.15612	90.22	76.73	93.75	41.94	35.19	42.66	Yes
ENSMUSG00000016252.7	protein_coding	Atp5e	2.6155e-17	-1.21243	241.98	252.74	241.67	99.87	115.92	108.68	Yes
ENSMUSG00000024423.6	protein_coding	Impact	3.35419e-17	-2.18323	20.57	16.72	15.66	5.19	3.96	2.56	Yes
ENSMUSG00000041859.10	protein_coding	Mcm3	3.81228e-17	-1.33558	32.58	27.93	32.59	11.82	11.81	13.98	Yes
ENSMUSG00000018287.12	protein_coding	Spag7	4.75958e-17	-1.13179	74.89	76.79	67.75	33.43	33.9	35.17	Yes
ENSMUSG00000022313.10	protein_coding	Utp23	6.93062e-17	-1.09724	416.65	482.84	452.78	205.42	237.96	205.4	Yes
ENSMUSG00000022354.4	protein_coding	Ndufb9	7.06982e-17	-1.97835	108.94	83.52	89.59	28.63	27.01	16.12	Yes
ENSMUSG00000020946.13	protein_coding	Gosr2	7.65272e-17	-1.96882	38.16	35.48	24.24	6.72	9.6	8.74	Yes
ENSMUSG00000042814.8	protein_coding	Mcts2	1.18874e-16	-1.8869	91.49	105.45	75.26	25.65	17.33	31.46	Yes
ENSMUSG00000027166.14	protein_coding	Dnajc24	1.60914e-16	-2.65791	19.57	16.84	20.81	2.86	4.06	2.01	Yes
ENSMUSG00000044783.16	protein_coding	Hjurp	1.97519e-16	-1.42039	29.83	23.88	24.7	8.97	8.68	12.16	Yes
ENSMUSG00000005262.13	protein_coding	Ufd1	2.0283e-16	-1.44772	63.12	55.31	57.89	19.3	19.16	27.25	Yes
ENSMUSG00000047989.11	protein_coding	Ino80c	3.82434e-16	-1.14997	45.51	52.4	48.71	21.9	20.67	24.78	Yes
ENSMUSG00000095990.1	protein_coding	Zfp97	4.76511e-16	-1.15514	24.21	21.92	25.95	11.49	10.16	11.44
ENSMUSG00000041716.7	protein_coding	Gm20604	5.93429e-16	-1.33964	19.68	17.65	23.35	8.49	8.21	7.67	Yes
ENSMUSG00000009549.14	protein_coding	Srp14	7.82605e-16	-1.02686	552.98	637.98	618.32	311.45	320.85	276.77	Yes
ENSMUSG00000091625.8	protein_coding	Lsm5	8.07951e-16	-1.46894	147.03	122.94	154.37	57.12	41.74	56.95	Yes
ENSMUSG00000002728.14	protein_coding	Naa20	1.1361e-15	-1.05318	135.55	136.72	136.84	69.03	57.95	74.82	Yes
ENSMUSG00000028016.9	protein_coding	Ints12	1.36795e-15	-1.49425	24.14	21.22	19.36	6.36	7.63	9.26	Yes
ENSMUSG00000032557.13	protein_coding	Uba5	2.49182e-15	-1.51114	22.46	23.55	28.58	9.24	6.97	10.33	Yes
ENSMUSG00000039233.12	protein_coding	Tbce	2.5243e-15	-1.64165	35.42	42.6	33.89	13.51	9.42	13.41	Yes
ENSMUSG00000022487.14	protein_coding	Gtsf1	2.55254e-15	-1.56972	69.17	70	57.31	19.23	25.75	21.82	Yes
ENSMUSG00000026577.13	protein_coding	Blzf1	2.77177e-15	-2.77724	17.89	17.07	14.39	3.33	2.75	0.96	Yes
ENSMUSG00000028651.12	protein_coding	Ppie	2.86208e-15	-1.21455	39.55	35.36	38.69	16.6	16.23	17.05	Yes
ENSMUSG00000028797.20	protein_coding	Tmem234	2.87122e-15	-1.53546	28.65	23.17	27.94	8.78	8.97	10.05	Yes
ENSMUSG00000027305.9	protein_coding	Ndufaf1	2.97096e-15	-2.21967	36.58	46.15	40.48	5.13	11.71	9.42	Yes
ENSMUSG00000024683.6	protein_coding	Mrpl16	3.42463e-15	-1.30399	56	56.74	51.16	19.98	21.4	26.19	Yes
ENSMUSG00000005078.16	protein_coding	Jkamp	4.02567e-15	-1.96115	32.32	23.52	33.65	8.87	5.12	9.08	Yes
ENSMUSG00000010406.12	protein_coding	Mrpl52	5.10064e-15	-2.16262	92.43	56.62	68.73	18.63	16.75	13.01	Yes
ENSMUSG00000028886.15	protein_coding	Eya3	6.36509e-15	-1.35448	24.86	20.47	20.57	9.8	8.69	7.64	Yes
ENSMUSG00000042211.7	protein_coding	Fbxo38	8.67595e-15	-2.0596	6.07	6.12	3.85	1.31	1.19	1.34	Yes
ENSMUSG00000040013.11	protein_coding	Fkbp6	9.65326e-15	-1.76576	45.25	49.9	45.43	16.28	15.83	9.36	Yes
ENSMUSG00000058706.5	protein_coding	0610030E20Rik	1.0084e-14	-3.96838	3.33	3.87	3.3	0.11	0.11	0.48	Yes
ENSMUSG00000041718.16	protein_coding	Alg13	1.49089e-14	-1.22583	133.77	146.39	151.79	60.43	51.66	76.57	Yes
ENSMUSG00000026784.14	protein_coding	Pdss1	1.61168e-14	-1.42875	37.37	32.46	34.81	13.44	10.48	15.5	Yes
ENSMUSG00000029152.13	protein_coding	Ociad1	1.86303e-14	-1.17149	110.81	139.77	130.39	51.22	58.37	62.76	Yes
ENSMUSG00000072694.8	protein_coding	1500011B03Rik	2.18828e-14	-1.30518	166.53	191.16	138.34	77.24	65.06	61.78
ENSMUSG00000034789.8	protein_coding	Rab24	2.20573e-14	-2.17142	36.09	35.17	28.01	6.32	10.21	5.33	Yes
ENSMUSG00000024583.3	protein_coding	Txnl1	2.4645e-14	-1.07228	59.43	64.9	64.27	28.58	28.91	34.17
ENSMUSG00000005609.16	protein_coding	Ctr9	2.56469e-14	-1.09585	30.74	30.52	32.27	17.08	12.87	14.78	Yes
ENSMUSG00000056429.4	protein_coding	Tgoln1	3.30693e-14	-1.02995	56.72	62.81	48.66	28.33	28.49	27.39	Yes
ENSMUSG00000039615.9	protein_coding	Stub1	3.52423e-14	-1.52275	52.32	34.95	50.45	16.86	17.42	13.98	Yes
ENSMUSG00000020163.12	protein_coding	Uqcr11	3.53215e-14	-1.70144	236.8	147.66	240.2	65.57	72.81	53.92	Yes
ENSMUSG00000030138.8	protein_coding	Bms1	3.78942e-14	-1.07915	22.21	22.06	19.55	11.08	8.97	10.84	Yes
ENSMUSG00000037938.4	protein_coding	Chchd5	6.4289e-14	-3.37192	9.62	8.63	9	0.43	0.67	1.5	Yes
ENSMUSG00000092607.9	protein_coding	Scnm1	6.75122e-14	-1.34656	157.33	195.24	135.52	60.41	69.57	64.51	Yes
ENSMUSG00000090136.4	transcribed_processed_pseudogene	Gm10177	7.22305e-14	-1.11243	340.08	380.51	430.21	180.99	177.83	183.85
ENSMUSG00000022814.6	protein_coding	Umps	7.82248e-14	-1.02863	49.18	53.02	42.23	25.37	22.18	24.91	Yes
ENSMUSG00000040374.13	protein_coding	Pex2	9.66151e-14	-2.34773	11.17	7.28	8.01	1.29	1.96	1.87	Yes
ENSMUSG00000045455.8	transcribed_processed_pseudogene	Gm9797	1.15109e-13	-1.06727	153	141.55	177.34	75.43	76.18	77.96
ENSMUSG00000024767.11	protein_coding	Otub1	1.2493e-13	-1.17928	25.67	27.72	27.34	13.17	11.21	11.78	Yes
ENSMUSG00000020973.7	protein_coding	Dnaaf2	1.38752e-13	-2.39101	8.33	6.82	9.29	1.57	0.81	2.23	Yes
ENSMUSG00000004264.17	protein_coding	Phb2	1.52925e-13	-1.20695	67.5	62.07	68.16	26.7	25.15	35.17	Yes
ENSMUSG00000025147.7	protein_coding	Mob2	1.52925e-13	-1.85489	25.84	22.78	29.74	5.13	6.94	9.59	Yes
ENSMUSG00000016833.14	protein_coding	Mrps18c	1.54996e-13	-1.01038	209.84	243.49	220.36	117.5	103.64	120.87	Yes
ENSMUSG00000009640.11	protein_coding	Dmap1	1.62744e-13	-1.54563	21.67	16.5	20.47	7.62	6.82	5.75	Yes
ENSMUSG00000022503.10	protein_coding	Nubp1	1.62744e-13	-4.87886	4.33	5.56	5.67	0	0.07	0.42	Yes
ENSMUSG00000004788.11	protein_coding	Eif2b2	2.29584e-13	-1.4237	65.01	59.09	54.55	22.52	26.53	18.03	Yes
ENSMUSG00000050150.16	protein_coding	Slc9b1	2.60675e-13	-1.77842	39.97	34.05	25.09	11.89	7.54	9.53	Yes
ENSMUSG00000029551.13	protein_coding	Psmg3	2.89621e-13	-1.19412	61.01	63.12	56.02	25.61	25.03	29.41	Yes
ENSMUSG00000021621.15	protein_coding	Zcchc9	2.90563e-13	-1.55431	16.65	15.93	15.61	5.47	6.21	4.78	Yes
ENSMUSG00000021681.8	protein_coding	Aggf1	2.92607e-13	-1.67181	47.24	25.8	45.23	11.63	10.54	15.02	Yes
ENSMUSG00000055371.17	protein_coding	Stam2	3.09231e-13	-1.18946	41.7	40.95	38.4	21.67	14.75	17.39	Yes
ENSMUSG00000008668.15	protein_coding	Rps18	3.76442e-13	-1.14557	259.76	249.77	299.04	147.27	108.49	116.46	Yes
ENSMUSG00000022752.9	protein_coding	Tomm70a	5.07423e-13	-1.36234	12.46	8.3	11.44	3.87	4.31	4.45	Yes
ENSMUSG00000113204.1	lncRNA	Gm46430	5.6696e-13	-1.24757	42.78	37.96	36.62	14.19	18.71	17.11	Yes
ENSMUSG00000078497.9	protein_coding	Zfp978	5.67661e-13	-1.00831	208.69	159.86	162.69	92.03	86.8	90.69
ENSMUSG00000027222.14	protein_coding	Pex16	6.39001e-13	-1.00392	60.88	61.67	56.11	32.39	29.99	28.54	Yes
ENSMUSG00000017307.16	protein_coding	Acot8	8.49129e-13	-1.34931	35.16	40.99	41.92	13.93	15.51	17.4	Yes
ENSMUSG00000039195.4	protein_coding	1110008P14Rik	8.86392e-13	-1.33945	61.19	53.22	67.28	27.73	22.46	22.41
ENSMUSG00000026273.13	protein_coding	Mterf4	1.00881e-12	-1.37103	19.14	22.92	20.56	7.6	8.43	8.42	Yes
ENSMUSG00000035365.15	protein_coding	Parpbp	1.10709e-12	-1.39166	34.62	32.77	31	13.4	11.31	13.2	Yes
ENSMUSG00000025209.5	protein_coding	Twnk	1.18203e-12	-1.5858	10.11	8.74	12	3.26	3.81	3.22	Yes
ENSMUSG00000011958.17	protein_coding	Bnip2	2.32874e-12	-1.63457	14.56	19.61	19.7	5.11	6.72	5.51
ENSMUSG00000014763.8	protein_coding	Fam120b	3.49584e-12	-4.42204	2.06	1.13	1.36	0.11	0	0.09	Yes
ENSMUSG00000026005.15	protein_coding	Rpe	3.85312e-12	-1.31662	27.33	36.69	25.97	11.33	12.82	12.31	Yes
ENSMUSG00000019188.16	protein_coding	H13	3.98762e-12	-1.312	13.31	14.32	14.59	6.37	5.28	5.54	Yes
ENSMUSG00000059486.11	protein_coding	Kbtbd2	4.09208e-12	-1.8571	11.91	14.79	14.75	5.65	3.01	2.74	Yes
ENSMUSG00000028466.15	protein_coding	Creb3	4.14434e-12	-1.19025	31.55	29.56	37.03	15.58	15.32	12.62	Yes
ENSMUSG00000012429.9	protein_coding	Mplkip	6.79208e-12	-1.02444	42.89	42.94	41.7	21.78	20.63	21.44	Yes
ENSMUSG00000083364.4	processed_pseudogene	Llph-ps2	6.82929e-12	-1.2666	209.86	170.93	151.55	71.27	77.25	74.8
ENSMUSG00000031897.9	protein_coding	Psmb10	8.80697e-12	-1.51644	47	53.81	53.38	20.07	18.39	15.56	Yes
ENSMUSG00000008301.11	protein_coding	Phax	1.08362e-11	-1.07118	83.46	107.79	109.1	52.95	45.96	46.48
ENSMUSG00000021911.16	protein_coding	Parg	1.13308e-11	-1.45952	29.3	23.87	22.23	6.82	10.96	9.65	Yes
ENSMUSG00000078931.4	protein_coding	Pdf	1.21539e-11	-2.24877	14.18	11.65	9.61	1.72	3.22	2.34
ENSMUSG00000062963.10	protein_coding	Ufc1	1.40838e-11	-1.13983	47.58	50	47.91	19.88	21.17	25.55	Yes
ENSMUSG00000021248.9	protein_coding	Tmed10	1.44817e-11	-1.05995	85.95	67.99	84.09	33.95	41.46	40.41	Yes
ENSMUSG00000033047.5	protein_coding	Eif3l	1.45948e-11	-1.00253	118.11	135.89	121.17	68.14	51.97	71.08	Yes
ENSMUSG00000015290.15	protein_coding	Ubl4a	1.46502e-11	-1.15726	63.23	50.75	68.56	26.81	28.86	27.1	Yes
ENSMUSG00000034243.17	protein_coding	Golgb1	1.75193e-11	-1.01538	62.46	54.45	63.53	28.39	30.08	32.26	Yes
ENSMUSG00000046441.5	protein_coding	Cmtr2	1.90796e-11	-1.89428	3.67	3.01	4.24	1.03	0.84	1.04
ENSMUSG00000064068.14	protein_coding	Mtx1	1.97805e-11	-1.37038	52.04	63.1	47.34	20.6	20.91	21.7
ENSMUSG00000087107.8	lncRNA	AI662270	2.03319e-11	-1.85374	27.52	19.28	28.6	9.74	5.4	5.54
ENSMUSG00000019039.14	protein_coding	Dalrd3	2.5411e-11	-1.38494	50.59	34.4	40.26	13.73	17.76	16.59	Yes
ENSMUSG00000003039.9	protein_coding	Fam32a	2.61337e-11	-1.00151	46.12	49.42	44.84	21.57	21.83	28.05	Yes
ENSMUSG00000035351.16	protein_coding	Nup37	2.85663e-11	-1.1614	50.13	52.85	55.26	27.43	24.58	19.55	Yes
ENSMUSG00000049387.10	protein_coding	Cox7b2	3.18915e-11	-4.37728	15.52	14.72	12.91	1.22	0	0.71	Yes
ENSMUSG00000017288.15	protein_coding	Vps53	4.26796e-11	-2.25909	12.3	13.53	16.73	3.81	3.18	1.69	Yes
ENSMUSG00000006050.12	protein_coding	Sra1	4.82263e-11	-2.4423	24.32	27.87	26.06	5.53	1.99	6.58
ENSMUSG00000024276.7	protein_coding	Zfp397	7.37477e-11	-1.61541	4.62	4.03	5.5	1.46	1.29	1.84	Yes
ENSMUSG00000061633.3	protein_coding	1700029P11Rik	7.59519e-11	-2.83019	7.94	12.45	9.22	1.65	1.63	0.69
ENSMUSG00000051232.13	protein_coding	Tmem199	7.66262e-11	-1.29002	41.24	39.8	37.62	14.08	20.08	14.54	Yes
ENSMUSG00000026112.7	protein_coding	Coa5	8.78635e-11	-2.08795	5.01	5.33	4.74	0.91	0.79	1.79	Yes
ENSMUSG00000021474.9	protein_coding	Sfxn1	9.87438e-11	-2.83743	2.58	2.55	1.93	0.38	0.36	0.2
ENSMUSG00000026248.9	protein_coding	Mrpl44	1.03155e-10	-1.24394	55.91	50.63	45.03	17.17	25.19	21.93	Yes
ENSMUSG00000028890.13	protein_coding	Mtf1	1.03381e-10	-1.40289	204.15	250.72	177.25	90.72	92.49	55.94	Yes
ENSMUSG00000104225.1	lncRNA	4930517L18Rik	1.05146e-10	-2.45142	18.69	26.69	24.06	4.59	4.47	3.24	Yes
ENSMUSG00000069844.12	protein_coding	Sco1	1.15791e-10	-1.68561	10.69	7.79	8.99	2.66	2.16	3.67	Yes
ENSMUSG00000018209.15	protein_coding	Stk4	1.19363e-10	-1.04381	90.5	73.01	68.25	38.08	41.03	34.25	Yes
ENSMUSG00000032673.5	protein_coding	Prorsd1	1.25399e-10	-1.26356	66.78	45.96	55.99	26.57	23.65	20.4	Yes
ENSMUSG00000029815.12	protein_coding	Malsu1	1.43274e-10	-1.12069	28.46	24.13	28.47	13.44	10.45	13.86	Yes
ENSMUSG00000028857.16	protein_coding	Tmem222	1.48578e-10	-1.50598	19.26	15.75	20.57	6.42	5.16	8	Yes
ENSMUSG00000022760.17	protein_coding	Thap7	1.61843e-10	-1.24359	35.34	43.92	32.44	15.72	15.67	16.16	Yes
ENSMUSG00000001774.8	protein_coding	Chordc1	1.77113e-10	-1.26256	30.09	23.62	26.79	9.24	11.52	12.96	Yes
ENSMUSG00000031513.8	protein_coding	Leprotl1	1.89534e-10	-2.7981	3.65	5.02	2.53	0.74	0.52	0.27
ENSMUSG00000038039.13	protein_coding	Gcc2	2.25454e-10	-1.23221	75.16	75.6	51.6	31.95	26.04	28.77	Yes
ENSMUSG00000035171.9	protein_coding	1110059E24Rik	2.42882e-10	-1.09288	59.54	47.94	68.78	28.29	24.48	30.82	Yes
ENSMUSG00000030471.17	protein_coding	Zdhhc13	2.49329e-10	-1.85633	18.83	10.74	16.18	5.56	2.72	4.17	Yes
ENSMUSG00000027447.6	protein_coding	Cst3	2.50183e-10	-2.51512	58.42	64.24	37.63	16.58	5.31	5.21
ENSMUSG00000039449.14	protein_coding	Prpf18	2.898e-10	-1.15229	58.69	91.1	79.02	34.84	36.69	32.41	Yes
ENSMUSG00000024896.9	protein_coding	Minpp1	2.95028e-10	-1.97231	5.95	5.13	6.75	0.98	1.83	1.62	Yes
ENSMUSG00000020948.9	protein_coding	Klhl28	3.35274e-10	-1.07269	17.05	18.15	14.83	7.24	7.58	9.3	Yes
ENSMUSG00000025968.16	protein_coding	Ndufs1	3.38304e-10	-1.49702	16.83	16.25	23.2	5.12	7.08	7.63	Yes
ENSMUSG00000091080.2	protein_coding	Prr23a1	4.07792e-10	-1.3933	137.23	110.75	156.38	39.75	44.77	69.36	Yes
ENSMUSG00000096458.7	protein_coding	Moap1	4.56027e-10	-1.84198	11.21	19.89	15.8	3.69	4.18	5.05	Yes
ENSMUSG00000020523.14	protein_coding	Fam114a2	6.15508e-10	-1.39634	8.2	7.32	9.7	3.59	2.81	3.18	Yes
ENSMUSG00000050668.10	protein_coding	Gpatch11	6.15508e-10	-1.13974	46.48	60.33	65.24	28.85	24.3	25.62
ENSMUSG00000026142.15	protein_coding	Rhbdd1	6.44146e-10	-2.03658	3.53	3.06	2.89	0.65	1.02	0.58	Yes
ENSMUSG00000026333.14	protein_coding	Gin1	7.54132e-10	-1.59426	14.85	15.07	13.27	4.11	3.84	6.26	Yes
ENSMUSG00000033938.5	protein_coding	Ndufb7	7.86141e-10	-1.03356	140.17	128.15	132.4	78.91	62.84	56.4
ENSMUSG00000040174.14	protein_coding	Alkbh3	7.88616e-10	-2.83508	11.53	7.19	15.64	1.25	1.47	1.92	Yes
ENSMUSG00000046180.11	protein_coding	4930550L24Rik	8.46634e-10	-4.00113	1.87	3.3	3.4	0.18	0.21	0.1
ENSMUSG00000025132.13	protein_coding	Arhgdia	9.37602e-10	-1.27947	13.53	13.23	14.55	6.19	6.18	4.66	Yes
ENSMUSG00000063281.9	protein_coding	Zfp35	9.37602e-10	-1.51844	8.91	5.7	7.57	2.39	2.28	3.02
ENSMUSG00000057103.11	protein_coding	Nat8f1	9.38926e-10	-2.4118	16.64	11.78	12.91	1.7	1.84	4.06	Yes
ENSMUSG00000056260.15	protein_coding	Lrif1	9.41702e-10	-1.01615	28.7	26.41	26.66	15.84	10.96	14.26
ENSMUSG00000032834.11	protein_coding	Pwp2	1.29832e-09	-1.35542	7.97	6.29	6.88	3.47	2.39	2.4	Yes
ENSMUSG00000024592.15	protein_coding	C330018D20Rik	1.66427e-09	-1.94572	6.89	11.47	6.16	1.81	2.28	2.12	Yes
ENSMUSG00000078779.4	protein_coding	Zfp59	1.82856e-09	-1.8901	2.67	2.85	3.01	0.64	0.93	0.67	Yes
ENSMUSG00000025196.4	protein_coding	Cpn1	1.88862e-09	-1.3109	15.68	15.29	16.52	7.29	6.95	4.84
ENSMUSG00000035248.9	protein_coding	Tut7	2.0423e-09	-1.13799	32.86	34.81	23.23	14.83	13.5	13.26	Yes
ENSMUSG00000097277.7	lncRNA	2900076A07Rik	2.1538e-09	-2.53084	20.66	28.45	37.71	3.25	8.02	2.87	Yes
ENSMUSG00000025956.10	protein_coding	Mettl21a	2.16144e-09	-2.112	4.02	4.57	3.41	1.02	0.83	0.86	Yes
ENSMUSG00000000600.15	protein_coding	Krit1	2.25765e-09	-1.25531	8.84	6.79	7.44	3.48	3.38	2.81	Yes
ENSMUSG00000040370.13	protein_coding	Etfrf1	2.31766e-09	-1.71818	17.47	11.37	13.9	4.71	3.16	4.9	Yes
ENSMUSG00000087497.7	lncRNA	2810001G20Rik	2.60989e-09	-1.13231	27.53	30.37	30.31	14.41	12.63	13.47	Yes
ENSMUSG00000020476.14	protein_coding	Dbnl	2.73013e-09	-1.66237	11.91	9.13	8.73	2.9	2.27	4.13	Yes
ENSMUSG00000068749.9	protein_coding	Psma5	2.74158e-09	-1.00813	145.69	171.3	146.15	74.73	91.63	65.36	Yes
ENSMUSG00000022711.16	protein_coding	Pmm2	2.84869e-09	-1.44773	38.76	42.91	47.96	12.6	12.01	22.71	Yes
ENSMUSG00000055826.5	protein_coding	Tescl	4.19072e-09	-3.58115	14.54	6.58	6.08	0.24	0.98	0.85	Yes
ENSMUSG00000020170.4	protein_coding	Frs2	4.26043e-09	-1.27164	5	4.01	4.13	1.93	1.66	1.85	Yes
ENSMUSG00000050213.6	protein_coding	Snip1	4.96644e-09	-1.04072	18.36	16.55	21.84	9.83	8.21	9.83	Yes
ENSMUSG00000003808.18	protein_coding	Farsa	5.06704e-09	-1.2634	25.03	17.55	22.49	10.77	7.2	9.13	Yes
ENSMUSG00000050088.9	protein_coding	1600012H06Rik	5.96771e-09	-1.1134	49.3	54.83	44.97	25.15	17.27	27.13	Yes
ENSMUSG00000031490.6	protein_coding	Eif4ebp1	6.04763e-09	-1.01918	96.86	83.31	107.02	40.53	46.28	56.21
ENSMUSG00000084957.3	protein_coding	Bbip1	6.89096e-09	-1.01044	83.27	93.64	80.9	41.92	36.48	51.12	Yes
ENSMUSG00000026201.12	protein_coding	Stk16	7.22051e-09	-1.19238	46.46	62.57	64.35	21.34	24.9	29.89	Yes
ENSMUSG00000040112.9	protein_coding	Mrps35	1.03292e-08	-2.59181	18.07	8.63	15.2	1.94	1.5	3.18	Yes
ENSMUSG00000020993.9	protein_coding	Trappc6b	1.03769e-08	-1.20232	37.92	31.28	38.47	12.26	16.04	18.5	Yes
ENSMUSG00000067365.10	protein_coding	Tmem128	1.0811e-08	-1.14985	40.06	32.92	40.27	14.87	19.96	16.17	Yes
ENSMUSG00000028455.15	protein_coding	Stoml2	1.18615e-08	-1.12957	42.83	50.33	45.06	20.86	24.61	17.83	Yes
ENSMUSG00000030036.8	protein_coding	Mogs	1.32933e-08	-4.50484	1.68	1.21	0.96	0.02	0.05	0.09	Yes
ENSMUSG00000020736.12	protein_coding	Nt5c	2.02939e-08	-2.38628	14.06	24.65	16.92	2.04	5.48	2.53
ENSMUSG00000067931.6	protein_coding	Zfp948	2.30162e-08	-1.15	93.11	97.73	77.31	45.56	27.3	48.62
ENSMUSG00000040354.14	protein_coding	Mars	2.48377e-08	-1.47842	18.33	11.86	14.68	4.68	5.1	5.98	Yes
ENSMUSG00000068165.3	processed_pseudogene	Gm10233	2.74147e-08	-1.402	40.71	33.45	43.64	11.68	14.39	18.09
ENSMUSG00000089803.3	processed_pseudogene	Gm10171	2.74147e-08	-1.402	40.71	33.45	43.64	11.68	14.39	18.09
ENSMUSG00000054408.9	protein_coding	Spcs3	3.1075e-08	-1.15698	5.75	4.98	6.09	2.58	2.59	2.36
ENSMUSG00000061461.11	protein_coding	Smim20	3.45446e-08	-1.6377	39.24	23.09	33.77	6.87	12.6	10.56	Yes
ENSMUSG00000041632.7	protein_coding	Mrps27	4.46041e-08	-1.47788	11.41	8.62	7.97	2.77	3.37	3.74	Yes
ENSMUSG00000039128.13	protein_coding	Cdc123	4.47962e-08	-1.26693	39.4	38.83	37.91	21.15	13.43	13.48	Yes
ENSMUSG00000073155.12	protein_coding	1810058I24Rik	4.64852e-08	-1.02841	87.6	79.63	79.66	35.82	34.68	51.33	Yes
ENSMUSG00000019966.18	protein_coding	Kitl	4.6642e-08	-1.37225	9.72	9.13	8.02	2.59	3.46	4.21
ENSMUSG00000021932.13	protein_coding	Rnaseh2b	5.38363e-08	-3.2069	9.3	9.65	7.43	0.76	0.09	1.81
ENSMUSG00000024477.4	protein_coding	Pggt1b	5.38363e-08	-2.2827	6.66	10.39	8.08	1.58	2.57	0.68	Yes
ENSMUSG00000019969.14	protein_coding	Psen1	5.40364e-08	-1.10078	8.5	10.87	9.42	4.69	4.15	4.63	Yes
ENSMUSG00000020308.6	protein_coding	Tpgs1	5.73034e-08	-1.03887	23.24	24.86	24	12.82	10.28	12.21	Yes
ENSMUSG00000019471.10	protein_coding	Cdc37	5.89132e-08	-1.13359	39.06	38.97	37.21	13.09	21.9	17.36	Yes
ENSMUSG00000047710.8	protein_coding	Champ1	5.9984e-08	-1.22086	10.83	10.2	11.79	3.3	5.23	5.46	Yes
ENSMUSG00000003402.14	protein_coding	Prkcsh	6.09451e-08	-1.31145	12.14	11.44	8.65	4.98	4.24	3.64	Yes
ENSMUSG00000003382.18	protein_coding	Etv3	6.23839e-08	-3.4392	1.1	0.72	1.31	0.17	0.06	0.06
ENSMUSG00000079009.8	protein_coding	Gm14139	6.91265e-08	-1.99183	11.76	11.76	13.33	2.03	1.81	5.08
ENSMUSG00000044145.2	protein_coding	1810024B03Rik	6.94993e-08	-2.37091	4.29	3.53	2.9	0.48	0.99	0.48	Yes
ENSMUSG00000030822.15	protein_coding	Prr14	7.13285e-08	-1.08427	32.42	22.81	35.32	14.87	14.03	13.76
ENSMUSG00000006169.20	protein_coding	Clint1	7.20382e-08	-1.82289	8.25	4.66	7.37	2.8	1.39	1.34
ENSMUSG00000033174.17	protein_coding	Mgll	7.96438e-08	-1.69057	13.58	11.84	16.08	5.31	2.66	4.6
ENSMUSG00000067795.13	protein_coding	4930444P10Rik	8.23349e-08	-1.53274	28.04	18.03	28.54	8.68	6.15	10.45
ENSMUSG00000030469.10	protein_coding	Zfp719	9.20927e-08	-1.69773	7.58	9.07	4.7	2.83	2.17	1.38
ENSMUSG00000018733.10	protein_coding	Pex12	1.30687e-07	-1.4194	10.22	16	13.72	6.33	4.63	3.68	Yes
ENSMUSG00000024983.10	protein_coding	Vti1a	1.34648e-07	-1.30866	9.29	11	13.28	4.36	4.59	4.43	Yes
ENSMUSG00000043702.9	protein_coding	Pde12	1.50769e-07	-1.02149	4.04	3.94	3.12	1.87	1.85	1.77	Yes
ENSMUSG00000029028.14	protein_coding	Lrrc47	1.91897e-07	-1.55603	9.07	7.54	12.68	2.24	3.79	3.64	Yes
ENSMUSG00000047824.13	protein_coding	Pygo2	2.18903e-07	-1.90383	4.47	3.36	4.32	1.09	1.41	0.58	Yes
ENSMUSG00000049516.9	protein_coding	Spty2d1	2.23449e-07	-1.0097	10.69	11.31	12.28	4.87	4.95	7.26	Yes
ENSMUSG00000079008.2	protein_coding	Gm14124	2.52706e-07	-1.65971	3.65	3.93	5.83	1.53	1.56	0.99
ENSMUSG00000027879.9	protein_coding	Sec22b	2.83627e-07	-1.0005	29.41	28.79	24.64	16.3	13.6	11.58	Yes
ENSMUSG00000000776.13	protein_coding	Polr3d	2.90821e-07	-1.05866	31.49	29.45	24.78	11.19	15.74	14.13	Yes
ENSMUSG00000035521.13	protein_coding	Gnptg	3.05994e-07	-1.41431	35.46	19.94	20.39	10.29	10.29	7.18	Yes
ENSMUSG00000033439.12	protein_coding	Trmt13	3.27786e-07	-1.00023	22.11	18.21	21.38	11.33	9.3	10.34
ENSMUSG00000052415.5	protein_coding	Tchh	3.27786e-07	-1.0875	5.43	8.13	6.69	3.66	2.71	3.15
ENSMUSG00000056310.14	protein_coding	Tyw1	3.49864e-07	-1.25655	13.37	17.82	14.85	4.99	6.07	7.98	Yes
ENSMUSG00000037089.11	protein_coding	Slc35b2	3.60797e-07	-1.07291	26.23	26.71	35.12	13.79	12.22	15.7
ENSMUSG00000025578.9	protein_coding	Cbx8	3.68244e-07	-1.64916	7.15	6.45	5.14	1.95	1.26	2.56	Yes
ENSMUSG00000070522.4	processed_pseudogene	Gm6505	3.69876e-07	-1.53724	16.05	18.95	15.78	5.2	5.53	6.22
ENSMUSG00000105987.4	lncRNA	AI506816	3.70479e-07	-1.1762	20.53	26.31	21.48	11.76	8.21	10.08
ENSMUSG00000033970.15	protein_coding	Rfc3	3.80373e-07	-2.32785	27.48	16.73	21.36	1.57	7.44	3.01	Yes
ENSMUSG00000044150.12	protein_coding	Bclaf3	4.07374e-07	-1.22665	41.66	37.45	43.41	14.92	11.7	25.21
ENSMUSG00000036450.4	protein_coding	Hif1an	4.2527e-07	-1.23506	17.93	17.74	15.01	9.48	7.02	4.77	Yes
ENSMUSG00000027427.13	protein_coding	Polr3f	4.31354e-07	-1.16969	21.16	30.54	25.87	12.93	8.07	13.29
ENSMUSG00000031505.11	protein_coding	Naxd	4.33176e-07	-1.1799	16.66	17.63	15.85	6.55	8.07	7.26	Yes
ENSMUSG00000032388.7	protein_coding	Spg21	4.33176e-07	-1.91106	3.41	3.2	4.54	0.67	1.02	1.13
ENSMUSG00000021139.17	protein_coding	Gm20498	4.37138e-07	-4.16285	6.16	8.51	6.24	0.72	0.14	0.34	Yes
ENSMUSG00000020910.16	protein_coding	Adprm	4.76447e-07	-1.16006	14.85	12.93	15.05	5.76	5.9	7.35	Yes
ENSMUSG00000030929.17	protein_coding	Eri2	5.57193e-07	-1.06888	13.5	12.13	14.71	4.7	7.06	7.34	Yes
ENSMUSG00000092072.3	processed_pseudogene	Gm4540	6.67028e-07	-2.07418	17.22	22.14	22.12	5.25	3.28	5.39
ENSMUSG00000020549.14	protein_coding	Elac2	8.81856e-07	-1.10816	8.1	7.24	7.3	3.32	4.18	2.88	Yes
ENSMUSG00000078932.8	protein_coding	CN725425	9.9203e-07	-1.7627	4.59	3.75	3.14	0.95	1.12	1.16	Yes
ENSMUSG00000032869.15	protein_coding	Psmf1	1.01526e-06	-1.04521	28.13	28.46	24.72	10.03	15.6	13.52
ENSMUSG00000012640.16	protein_coding	Zfp715	1.22255e-06	-1.40847	5.87	7.48	7.21	1.78	3.49	2.26	Yes
ENSMUSG00000047084.8	protein_coding	Ngrn	1.27045e-06	-1.33785	18.22	15.95	16.06	9.19	4.94	5.32	Yes
ENSMUSG00000020250.10	protein_coding	Txnrd1	1.33955e-06	-1.0101	11.16	13.41	11.37	6.84	6.21	4.74
ENSMUSG00000025470.11	protein_coding	Zfp511	1.4215e-06	-1.95222	10.78	9.85	17.71	1.84	3.39	4.08	Yes
ENSMUSG00000069208.9	protein_coding	Zfp825	1.67546e-06	-1.38006	20.39	16.14	12.39	7.53	4.32	6.46	Yes
ENSMUSG00000004043.14	protein_coding	Stat5a	1.70461e-06	-2.42014	1.45	1.68	1.32	0.12	0.32	0.32
ENSMUSG00000074311.3	protein_coding	Vmn1r139	1.71394e-06	-1.53516	41.97	25.95	46.34	18.22	9.13	10.67
ENSMUSG00000029641.8	protein_coding	Rasl11a	2.0075e-06	-2.00539	8.3	11.84	19.74	1.75	3.56	3.97
ENSMUSG00000029780.14	protein_coding	Nt5c3	2.01624e-06	-1.34083	14.54	8.9	11.15	4.73	3.68	4.88	Yes
ENSMUSG00000066798.3	protein_coding	Zbtb6	2.18498e-06	-1.74757	2.32	3.95	2.72	0.66	0.59	1.3	Yes
ENSMUSG00000036291.6	protein_coding	Ap5m1	2.20021e-06	-1.67884	17.45	8.3	13.95	2.09	4.46	5.19	Yes
ENSMUSG00000005505.12	protein_coding	Kbtbd4	2.64583e-06	-1.12876	15.99	26.75	19.71	7.88	10.89	9.34	Yes
ENSMUSG00000000355.13	protein_coding	Mcts1	2.66137e-06	-1.28447	87.2	86.99	113.65	27.1	31.31	57.1	Yes
ENSMUSG00000043019.12	protein_coding	Edem3	2.74095e-06	-1.19473	4.34	4.58	3.42	1.67	2.25	1.35	Yes
ENSMUSG00000098912.7	lncRNA	1500004A13Rik	3.53304e-06	-1.3062	9.62	10.76	14.96	3.57	4.76	5.59
ENSMUSG00000037190.12	protein_coding	Cyb561d2	3.63695e-06	-1.4617	12.34	10.61	12.27	4.31	2.68	5.37	Yes
ENSMUSG00000022228.14	protein_coding	Zscan26	3.69155e-06	-1.41909	3.41	2.92	2.93	1.54	0.79	1.01	Yes
ENSMUSG00000040044.11	protein_coding	Orc3	3.76991e-06	-1.23936	14.26	11.35	18.87	5.38	7.39	5.53	Yes
ENSMUSG00000078201.5	protein_coding	Tmem203	4.22885e-06	-1.3278	16.77	14.66	12.88	6.39	4.61	6.17	Yes
ENSMUSG00000038525.16	protein_coding	Armc10	4.66176e-06	-1.10925	6.3	7.34	6.07	3.33	2.75	2.93	Yes
ENSMUSG00000038563.14	protein_coding	Efl1	4.95809e-06	-1.59512	7.74	11.16	7.34	2.2	2.15	3.95	Yes
ENSMUSG00000090031.2	lncRNA	4732440D04Rik	5.00878e-06	-1.47147	6.06	7.57	3.84	1.77	1.86	2.41
ENSMUSG00000024118.14	protein_coding	Tedc2	6.37165e-06	-1.07308	14.31	14.42	12	7.26	7.17	4.59	Yes
ENSMUSG00000021432.15	protein_coding	Slc35b3	6.88691e-06	-2.24209	7	2.63	4.82	1.16	1.07	0.55
ENSMUSG00000037681.13	protein_coding	Esyt3	7.28498e-06	-1.25533	4.38	3.77	2.68	1.63	1.19	1.6
ENSMUSG00000026843.15	protein_coding	Fubp3	7.36917e-06	-1.2648	9.24	6.59	7.81	3.97	2.93	2.63	Yes
ENSMUSG00000028292.14	protein_coding	Rars2	7.66516e-06	-1.47514	7.23	8.07	4.57	2.3	2.39	2.15	Yes
ENSMUSG00000050621.7	protein_coding	Rps27rt	7.66516e-06	-1.1363	58.9	79.21	89.76	31.39	33.63	36.66
ENSMUSG00000028423.15	protein_coding	Nfx1	7.74349e-06	-1.07247	15.9	8.8	14.44	6.53	4.95	6.83	Yes
ENSMUSG00000061244.14	protein_coding	Exoc5	7.9931e-06	-1.19909	25.47	16.56	18.89	5.52	8.47	11.82	Yes
ENSMUSG00000033009.15	protein_coding	Ogfod1	8.66824e-06	-1.48146	13.64	17.61	9.96	3.98	6.63	3.46	Yes
ENSMUSG00000057101.8	protein_coding	Zfp180	1.06528e-05	-1.58939	2.65	3.08	2.71	1.34	0.71	0.61	Yes
ENSMUSG00000047603.9	protein_coding	Zfp235	1.28267e-05	-2.27701	3.82	5.35	2.44	0.62	0.49	1.08	Yes
ENSMUSG00000025733.17	protein_coding	Rhot2	1.34089e-05	-2.20748	2.02	1.49	1.71	0.47	0.16	0.4	Yes
ENSMUSG00000059772.12	protein_coding	Slx1b	1.34318e-05	-2.81372	1.32	1.55	1.38	0.16	0.29	0.07	Yes
ENSMUSG00000085385.7	lncRNA	Snhg17	1.3502e-05	-1.05575	19.6	23.26	21.79	9.3	12.35	8.88	Yes
ENSMUSG00000045763.8	protein_coding	Basp1	1.77041e-05	-2.2972	4.71	1.71	2.55	0.62	0.51	0.51
ENSMUSG00000027628.10	protein_coding	Aar2	1.82739e-05	-1.60276	2.86	3.3	2.41	1.03	0.65	1.03	Yes
ENSMUSG00000063801.7	protein_coding	Ap3s2	1.83727e-05	-1.17212	3.29	3.11	3.2	1.06	1.68	1.38	Yes
ENSMUSG00000000167.14	protein_coding	Pih1d2	1.86293e-05	-2.88635	7.92	6.27	4.85	0.15	0.56	1.54	Yes
ENSMUSG00000003923.14	protein_coding	Tfam	1.94015e-05	-1.60598	13.8	14.85	11.26	2.35	3	7.05
ENSMUSG00000037149.10	protein_coding	Ddx1	2.17021e-05	-1.10111	22.77	13.66	11.36	6.82	7.59	7.26
ENSMUSG00000021710.11	protein_coding	Nln	2.18632e-05	-1.09147	14.97	9.49	8.41	5.77	4.46	4.85
ENSMUSG00000039929.14	protein_coding	Urb1	2.23214e-05	-1.42168	3.2	3.86	2.68	1.77	0.92	0.8	Yes
ENSMUSG00000078498.5	protein_coding	Zfp988	2.38571e-05	-1.079	36.48	24.81	22.15	12.14	9.07	17.42
ENSMUSG00000078500.3	protein_coding	Zfp986	2.68915e-05	-1.17815	14.95	10.72	9.51	4.63	4.36	6.09
ENSMUSG00000041297.8	protein_coding	Cdk13	2.81228e-05	-1.20892	4.97	8.13	8.27	2.9	3.56	2.43	Yes
ENSMUSG00000047656.9	protein_coding	Trpt1	3.21492e-05	-1.01269	17.76	19.89	18.19	7.95	7.99	11.25
ENSMUSG00000022560.9	protein_coding	Slc52a2	3.31685e-05	-1.48747	2.96	3.56	2.3	0.98	1.33	0.65	Yes
ENSMUSG00000044676.10	protein_coding	Zfp612	3.43613e-05	-2.04177	1.41	1.24	1.19	0.38	0.14	0.32	Yes
ENSMUSG00000113047.1	lncRNA	Gm47469	3.4754e-05	-1.23026	17.23	18.92	18.37	10.24	6.4	5.83	Yes
ENSMUSG00000042369.8	protein_coding	Rbm45	3.56909e-05	-2.39893	13.31	7.36	3.95	0.36	2.49	1.16	Yes
ENSMUSG00000001844.10	protein_coding	Zdhhc4	3.75665e-05	-1.48391	7.5	5.81	7.03	2.33	2.69	1.87	Yes
ENSMUSG00000030034.11	protein_coding	Ino80b	3.88648e-05	-1.27602	6.59	6.1	5.67	2.07	2.71	2.48	Yes
ENSMUSG00000042505.6	protein_coding	Sdhaf3	4.04746e-05	-1.6705	1.99	2.51	2.36	0.44	0.93	0.64	Yes
ENSMUSG00000032086.12	protein_coding	Bace1	4.40901e-05	-1.17286	6.75	3.47	4.49	2.14	2.46	1.68	Yes
ENSMUSG00000030604.9	protein_coding	Zfp626	4.64106e-05	-1.97712	1.98	1.33	1.65	0.38	0.16	0.62
ENSMUSG00000074890.4	protein_coding	Lcmt2	4.66323e-05	-1.59766	4.03	2.39	4.77	0.75	1.51	1.17	Yes
ENSMUSG00000074284.6	lncRNA	Gm10658	5.34354e-05	-1.67556	16.74	17.24	15.67	2.63	3.03	8.71	Yes
ENSMUSG00000090470.2	protein_coding	Prr23a3	5.6338e-05	-1.98609	4.91	2.55	4.91	1.15	1.17	0.52	Yes
ENSMUSG00000098332.2	protein_coding	2310009A05Rik	5.64432e-05	-2.13191	11.11	8.92	8.79	2.15	2.27	1.48	Yes
ENSMUSG00000029439.14	protein_coding	Sfswap	5.96458e-05	-1.01721	32.46	35.6	28.52	12.4	20.85	13.22	Yes
ENSMUSG00000001518.12	protein_coding	Itfg2	6.87875e-05	-1.39554	8.14	5.64	6.15	1.82	1.86	3.52	Yes
ENSMUSG00000046798.14	protein_coding	Cldn12	6.89767e-05	-1.48063	2.63	1.84	2.18	0.7	0.63	0.94	Yes
ENSMUSG00000074269.10	protein_coding	Rec114	7.40726e-05	-2.01755	6.46	4.84	5.93	1.75	0.98	1.11
ENSMUSG00000098923.1	protein_coding	Tmem185b	7.50481e-05	-2.05211	4.47	5.2	8.77	0.95	2.5	0.48
ENSMUSG00000071037.6	protein_coding	Camkmt	9.65429e-05	-1.11634	7.37	9.46	7.53	3.2	3.82	3.8	Yes
ENSMUSG00000028331.12	protein_coding	Trmo	0.000104831	-1.04692	13.3	12.51	14.19	6.67	7.74	4.29	Yes
ENSMUSG00000060149.7	lncRNA	BC002059	0.000107746	-1.08025	11.41	10.68	14.52	6.65	6.3	3.7	Yes
ENSMUSG00000065999.13	protein_coding	Zfp985	0.00011042	-1.02493	23	14.14	15.37	6.12	9.37	9.51
ENSMUSG00000037997.12	protein_coding	Parp11	0.000114811	-1.80272	5.55	4.25	3.52	0.99	0.75	1.78
ENSMUSG00000067424.13	protein_coding	Zfp563	0.000118418	-1.5493	2.56	2.89	2.78	0.79	0.63	1.22	Yes
ENSMUSG00000026470.14	protein_coding	Stx6	0.000145064	-1.22224	5.69	4.74	4.92	2.34	1.52	2.39	Yes
ENSMUSG00000074925.4	protein_coding	Ptar1	0.000148149	-1.06446	10.87	8.38	12.98	5.91	3.5	5.45	Yes
ENSMUSG00000038268.4	protein_coding	Ovca2	0.000166021	-1.93789	9.37	10.12	9.93	3.04	3.09	0.77	Yes
ENSMUSG00000026171.12	protein_coding	Rnf25	0.00016921	-1.20935	9.95	12.71	11.37	3.84	6.6	3.48	Yes
ENSMUSG00000039725.6	protein_coding	Trp53rka	0.00022019	-1.37157	7.56	3.61	5.65	2.64	1.79	1.56	Yes
ENSMUSG00000043065.12	protein_coding	Spice1	0.000271446	-1.35674	7.7	5.53	8.2	4.09	2.05	1.63	Yes
ENSMUSG00000031792.15	protein_coding	Usb1	0.000282027	-1.10322	9.59	13.24	9.84	5.45	5.63	3.46	Yes
ENSMUSG00000051900.12	protein_coding	Abca16	0.000317685	-2.33832	1.16	0.53	1.82	0.18	0.16	0.27	Yes
ENSMUSG00000062931.15	protein_coding	Zfp938	0.000323285	-1.28637	6.09	7.15	6.92	3.82	2.43	1.46
ENSMUSG00000039841.14	protein_coding	Zfp800	0.000338542	-1.52672	12.67	4.52	17.12	2.22	4.92	3.54
ENSMUSG00000085227.1	lncRNA	6330418K02Rik	0.000338542	-6.01995	4.27	4.14	1.4	0.12	0	0	Yes
ENSMUSG00000037143.17	protein_coding	Cfap61	0.000385663	-2.08559	4.89	4.22	2.57	0.75	1.31	0.36	Yes
ENSMUSG00000012705.16	protein_coding	Retn	0.000389565	-2.28924	2.34	17.34	30.23	2.33	3.05	3.13
ENSMUSG00000038215.15	protein_coding	Cep44	0.000426212	-1.05343	10.91	9.49	9.15	5.79	3.78	4.02	Yes
ENSMUSG00000022369.13	protein_coding	Mtbp	0.000501145	-1.28976	11.88	9.65	11.44	1.95	3.91	6.61	Yes
ENSMUSG00000002617.14	protein_coding	Zfp40	0.000549268	-1.06171	2.76	2.88	2.03	1.04	1.24	1.18	Yes
ENSMUSG00000025421.15	protein_coding	Hdhd2	0.000631235	-1.24799	5.72	7.44	7.2	3.43	1.46	3.08	Yes
ENSMUSG00000025645.8	protein_coding	Ccdc51	0.000652429	-1.92263	3.53	4.95	6.8	0.77	2.07	0.67	Yes
ENSMUSG00000034560.6	protein_coding	Washc4	0.000795169	-1.03828	10.54	4.04	7.31	2.97	2.89	4.17
ENSMUSG00000087547.1	lncRNA	Platr27	0.000800957	-1.22631	28.26	31.83	26.58	18.28	6.35	9.6	Yes
ENSMUSG00000023104.9	protein_coding	Rfc2	0.000875741	-1.03488	15.82	11.53	23.31	8.77	5.62	9	Yes
ENSMUSG00000041429.3	protein_coding	Nthl1	0.00095876	-1.28702	8.58	16.04	8.65	4.29	4.93	3.18	Yes
ENSMUSG00000022221.14	protein_coding	Ripk3	0.00100868	-1.75824	7.42	6.01	6.12	2.45	1.98	0.6
ENSMUSG00000032840.7	protein_coding	2410131K14Rik	0.00103145	-1.00997	1.99	1.6	1.31	0.88	0.69	0.74	Yes
ENSMUSG00000025078.9	protein_coding	Nhlrc2	0.00103345	-1.29914	2.74	0.92	1.86	0.91	0.55	0.56
ENSMUSG00000019774.8	protein_coding	Mtrf1l	0.00110795	-2.08073	3.4	1.45	3.7	0.3	0.36	1.01	Yes
ENSMUSG00000033883.11	protein_coding	Zfp267	0.00115455	-1.34747	2.26	3.12	2.97	1.78	0.67	0.51	Yes
ENSMUSG00000073684.13	protein_coding	Faap20	0.00120068	-1.0909	11.88	13.48	8.38	4.07	4.2	6.54
ENSMUSG00000030410.16	protein_coding	Dmwd	0.00126935	-1.18144	2.46	3.67	3.17	1.32	1.22	1.27	Yes
ENSMUSG00000021326.13	protein_coding	Trim27	0.00127605	-1.17228	14.93	8.37	14.16	6.96	5.54	2.72	Yes
ENSMUSG00000003581.14	protein_coding	Rnf215	0.00131871	-2.73596	1.79	0.86	1.07	0.2	0.16	0.11	Yes
ENSMUSG00000097944.1	lncRNA	A130014A01Rik	0.00131871	-1.6904	1.54	1.45	1.65	0.27	0.44	0.55	Yes
ENSMUSG00000089881.1	lncRNA	Gm16280	0.00146152	-1.33435	23.7	17.8	10.75	4.63	4.69	9.13
ENSMUSG00000038570.15	protein_coding	Saxo2	0.00156601	-2.11139	11.03	5.04	5	2.19	1.31	0.64	Yes
ENSMUSG00000031483.8	protein_coding	Erlin2	0.00157333	-1.14139	7.03	9.94	4.63	3.15	2.8	3.06
ENSMUSG00000067813.3	protein_coding	Xkr9	0.00163863	-1.40353	2.36	3.38	2.72	1.22	0.85	0.85
ENSMUSG00000024560.7	protein_coding	Cxxc1	0.00174388	-1.20738	3.07	3.45	2.51	1.3	1.23	1.12	Yes
ENSMUSG00000039810.11	protein_coding	Zc3h10	0.00197008	-1.49091	1.07	1.11	1.06	0.3	0.39	0.32	Yes
ENSMUSG00000027300.10	protein_coding	Ubox5	0.00198614	-1.25698	1.95	2.06	2.22	0.91	1	0.47	Yes
ENSMUSG00000002846.9	protein_coding	Timmdc1	0.00220425	-1.4667	4.86	4.55	2.95	1.42	1.25	1.33	Yes
ENSMUSG00000117499.1	TEC	Gm50010	0.00221202	-2.5099	2.59	3.54	1.34	0.51	0.15	0.43
ENSMUSG00000081485.5	processed_pseudogene	Gm12338	0.00225942	-1.05925	165.14	174.94	150.98	70.39	47.91	100.87
ENSMUSG00000031118.8	protein_coding	1700080O16Rik	0.00247636	-1.13235	24.92	32.27	31.18	7.48	7.15	22.23
ENSMUSG00000063019.5	protein_coding	Manbal	0.00289823	-1.20329	8.52	8.55	9.16	1.78	3.21	5.2	Yes
ENSMUSG00000071302.10	protein_coding	2610044O15Rik8	0.00303506	-1.05894	11.84	12.37	5.67	3.5	3.43	6.26	Yes
ENSMUSG00000020455.16	protein_coding	Trim11	0.00330782	-1.59876	1.76	2.05	1.33	0.67	0.33	0.48	Yes
ENSMUSG00000046550.8	protein_coding	Spin2c	0.00343362	-1.72778	3.13	2.69	3.37	0.48	1.23	0.64
ENSMUSG00000089782.1	processed_pseudogene	Gm3531	0.00360694	-1.61057	9.98	8.04	10.04	2.13	2.67	3.22
ENSMUSG00000087174.7	lncRNA	5530601H04Rik	0.00361727	-1.28521	8.06	6.49	10.82	3.18	1.98	4.34	Yes
ENSMUSG00000051469.14	protein_coding	Zfp24	0.00370447	-1.0619	8.61	7.75	7.8	4.63	1.91	4.1	Yes
ENSMUSG00000109118.1	lncRNA	Gm32031	0.00377683	-1.19043	11.49	14.76	12.1	4.1	5.4	5.59	Yes
ENSMUSG00000020211.15	protein_coding	Sf3a2	0.00395164	-1.08143	6.64	7.12	4.76	2.35	3.03	2.72	Yes
ENSMUSG00000005150.16	protein_coding	Wdr83	0.00427801	-1.62671	2.96	8.68	5.38	1.24	1.53	2	Yes
ENSMUSG00000039414.10	protein_coding	Heatr5b	0.00434285	-1.22421	2.52	2.44	2.34	0.83	1.28	0.67
ENSMUSG00000114430.1	lncRNA	Gm40264	0.00473304	-3.55012	3.27	7.06	2.91	0.35	0.39	0.08
ENSMUSG00000079350.2	protein_coding	Magea8	0.00480412	-2.4418	2.91	1.86	2.84	0	0.34	0.66
ENSMUSG00000021650.7	protein_coding	Ptcd2	0.00496789	-1.11743	4.84	6.67	4.59	1.12	2.89	2.51	Yes
ENSMUSG00000098188.1	protein_coding	Sowahc	0.00506985	-1.17682	1.21	1.18	1.8	0.56	0.47	0.68	Yes
ENSMUSG00000102060.1	lncRNA	1700061E17Rik	0.00513208	-3.25512	1.77	1.71	0.87	0.09	0.09	0.15
ENSMUSG00000038346.18	protein_coding	Zfp384	0.00544394	-1.04823	2.37	1.67	2.11	0.84	0.82	1.06	Yes
ENSMUSG00000029442.18	protein_coding	Wdr66	0.00548427	-1.52664	4.16	2.74	15.7	2.06	2.24	2
ENSMUSG00000079349.9	protein_coding	Magea5	0.00569543	-1.48164	3.46	3.72	3.35	0.47	1.02	1.72
ENSMUSG00000020225.10	protein_coding	Tmbim4	0.00575282	-1.1217	24.32	20.79	16.02	13.98	4.59	6.5
ENSMUSG00000026035.15	protein_coding	Ppil3	0.00596873	-1.0065	6.39	11.28	10.86	5.43	3.52	3.97	Yes
ENSMUSG00000027575.19	protein_coding	Arfgap1	0.00597917	-1.71107	1.39	2.33	2.4	0.68	0.67	0.17	Yes
ENSMUSG00000114251.1	processed_pseudogene	Tmed10-ps	0.00641093	-1.15544	10.12	8.59	10.2	3.86	3.29	4.64
ENSMUSG00000058126.7	protein_coding	Tpm3-rs7	0.00697709	-1.06578	3.38	5.94	2.58	1.78	1.67	1.63
ENSMUSG00000013698.12	protein_coding	Pea15a	0.00715574	-1.3264	1.62	1.09	1.75	0.58	0.5	0.47
ENSMUSG00000075271.4	protein_coding	Ttc30a1	0.010356	-1.01137	1.83	2.51	1.97	0.59	1.33	0.84	Yes
ENSMUSG00000018102.5	protein_coding	H2bc4	0.0107811	-1.17905	8.28	7.07	8.5	4.97	1.08	2.85	Yes
ENSMUSG00000047098.18	protein_coding	Rnf31	0.0120535	-1.1756	6.22	5.91	5.53	2.98	2.57	1.36	Yes
ENSMUSG00000066042.4	protein_coding	Med18	0.0126563	-1.28063	2	4.27	3.62	1.45	1.1	0.99	Yes
ENSMUSG00000097080.8	lncRNA	1700086O06Rik	0.0131304	-1.33826	3.52	3.4	4.75	1.58	0.69	1.53	Yes
ENSMUSG00000091013.3	protein_coding	Vmn1r1	0.0133463	-1.99492	1.95	1.08	2.55	0.43	0.31	0.4
ENSMUSG00000054065.12	protein_coding	Pkp3	0.0135338	-1.12319	3.07	5.08	3.96	1.48	1.39	2.06
ENSMUSG00000013646.17	protein_coding	Sh3bp5l	0.0140122	-1.15902	1.97	2.3	2.11	1.32	0.59	0.64	Yes
ENSMUSG00000061981.14	protein_coding	Flot2	0.0141059	-2.12881	2	1.05	0.66	0.26	0.09	0.32
ENSMUSG00000021044.15	protein_coding	Adck1	0.0142008	-1.4738	1.91	0.63	1.96	0.55	0.39	0.34	Yes
ENSMUSG00000037166.5	protein_coding	Ppp1r14a	0.0145592	-1.04361	5.97	5.38	6.41	3.37	1.87	2.35
ENSMUSG00000038957.13	protein_coding	Edc3	0.015131	-1.2057	1.71	0.77	0.83	0.33	0.42	0.46
ENSMUSG00000002963.17	protein_coding	Pnkp	0.0154125	-1.60484	3.62	3.83	1.35	0.61	0.37	1.26	Yes
ENSMUSG00000041845.11	protein_coding	Rhod	0.0155433	-1.85164	2.35	3.89	2.31	0.14	0.8	0.9
ENSMUSG00000063904.4	protein_coding	Dpp3	0.0165262	-1.73554	2.19	1.52	1.51	0.34	0.16	0.77	Yes
ENSMUSG00000037525.5	protein_coding	Bcdin3d	0.0169664	-1.00456	5.57	6.36	4.46	1.72	2.03	3.53	Yes
ENSMUSG00000022544.14	protein_coding	Eef2kmt	0.0178469	-1.92265	2.37	1.68	1.38	0.16	0.39	0.63	Yes
ENSMUSG00000079642.2	protein_coding	Gm6268	0.021518	-1.33658	2.22	4.89	6.44	0.59	1.26	2.37
ENSMUSG00000027366.12	protein_coding	Sppl2a	0.0218661	-1.11502	1.71	2	2.3	1	0.48	0.98	Yes
ENSMUSG00000030768.12	protein_coding	Disp1	0.0230727	-1.61394	1.12	2.36	2.78	0.87	0.52	0.23
ENSMUSG00000082938.1	processed_pseudogene	Gm2810	0.024496	-1.12823	7.04	4.63	4.28	2.24	2.49	1.58
ENSMUSG00000080893.1	processed_pseudogene	Gm15920	0.0251761	-1.13627	25.33	15.72	15.35	7.2	9.36	5.5
ENSMUSG00000021668.15	protein_coding	Polk	0.0265801	-1.48331	0.55	1.24	1.45	0.25	0.34	0.35	Yes
ENSMUSG00000085860.1	lncRNA	2410003L11Rik	0.0278469	-1.07996	8.57	13.48	11.04	5.58	5.25	2.3	Yes
ENSMUSG00000070284.10	protein_coding	Gmppb	0.0278889	-1.15514	4.46	3.95	1.91	1.52	1.25	1.19	Yes
ENSMUSG00000097068.2	lncRNA	Gm26760	0.0287688	-1.14069	2.29	1.81	4.32	0.84	1.38	0.85	Yes
ENSMUSG00000081476.1	processed_pseudogene	Itpa-ps1	0.0288715	-2.13148	2.82	5.11	3.61	1.03	0.41	0.57
ENSMUSG00000029557.7	protein_coding	Mrm2	0.0289129	-2.30002	2.28	2.06	2.4	0.43	0	0.57
ENSMUSG00000005823.9	protein_coding	Gpr108	0.0289894	-1.24448	2.31	2.79	1.35	0.53	0.97	0.8	Yes
ENSMUSG00000021791.7	protein_coding	Dydc2	0.0315857	-1.30913	5.35	4.63	3.21	2.05	1.3	0.9
ENSMUSG00000108435.1	lncRNA	Gm45051	0.0319337	-2.06089	1.49	1.91	3.25	0.42	0.53	0.25	Yes
ENSMUSG00000035759.4	protein_coding	Bbs10	0.0320676	-1.03061	1.17	1.46	1.89	0.64	0.58	0.71	Yes
ENSMUSG00000040621.14	protein_coding	Gemin8	0.03273	-1.14017	3.72	5.12	3.46	1.04	2.42	1.25	Yes
ENSMUSG00000085456.2	lncRNA	Gm15398	0.0336787	-1.95864	2.08	1.12	1.84	0.16	0.52	0.31	Yes
ENSMUSG00000107909.1	TEC	2610017A05Rik	0.0360115	-1.20976	3.27	3.1	2.23	1.63	0.89	0.3
ENSMUSG00000067377.12	protein_coding	Tspan6	0.0362957	-1.54834	2	2.01	2.28	0.7	0.38	0.71
ENSMUSG00000049038.3	protein_coding	Mterf2	0.036636	-1.78339	4.27	4.11	2.57	1.55	0	0.59
ENSMUSG00000066057.7	lncRNA	Gm1976	0.0374958	-2.46049	0.51	2.64	1.19	0.2	0.23	0.11
ENSMUSG00000098789.7	protein_coding	Jmjd7	0.0377117	-1.84703	2.24	1.48	2.74	0.39	0.75	0.21
ENSMUSG00000072704.6	protein_coding	Smim10l1	0.0380026	-1.91123	0.61	1.86	1.07	0.41	0.18	0.12
ENSMUSG00000083064.1	processed_pseudogene	Gm7785	0.0463469	-1.47926	3.07	3.42	2.63	0.78	1.01	0.9
ENSMUSG00000003198.10	protein_coding	Zfp959	0.0484629	-1.51859	7.38	5.36	0.81	2.05	0.7	0.63	Yes
ENSMUSG00000114323.1	lncRNA	Gm47758	0.0497534	-1.15027	3.4	2.83	2.88	1.48	0.71	1.2

## Sheet: UP
gene_id	gene_type	gene_name	padj	log2FoldChange	DMSO_rep1	DMSO_rep2	DMSO_rep3	dTAG_rep1	dTAG_rep2	dTAG_rep3
ENSMUSG00000027082.15	protein_coding	Tfpi	9.17879e-14	1.39529	6.51	8.29	8.6	20.84	22.39	22.77
ENSMUSG00000073771.11	protein_coding	Btbd19	2.09618e-11	1.53837	8.39	6.16	10	28.15	25.73	23.41
ENSMUSG00000041354.16	protein_coding	Rgl2	3.46633e-10	1.84526	0.93	1.03	1.02	4.5	3.93	3.36
ENSMUSG00000037260.8	protein_coding	Hgsnat	2.59404e-08	2.52963	0.37	0.98	0.88	5.93	4.52	4.1
ENSMUSG00000093962.7	protein_coding	Gm11756	9.62907e-08	1.08834	12.59	9.62	12.15	26.33	22.3	30.8
ENSMUSG00000085667.1	lncRNA	Gm12992	9.76711e-08	1.22343	1.5	1.83	1.83	4.72	3.93	4.56
ENSMUSG00000053121.4	lncRNA	Gm5129	9.98302e-08	2.33611	3.32	3.05	2.46	21.73	18.77	10.67
ENSMUSG00000005054.7	protein_coding	Cstb	1.31936e-07	1.04729	96.03	113.92	123.59	317.12	230.2	199.76
ENSMUSG00000018593.13	protein_coding	Sparc	1.80553e-07	1.67212	2.22	2.31	2.79	11.02	8.52	6.55
ENSMUSG00000033213.16	protein_coding	AA467197	1.93974e-07	1.30566	8.15	6.76	7.33	21.54	19.1	19.77
ENSMUSG00000030321.15	protein_coding	Efcab12	2.52706e-07	1.37858	2.28	1.68	1.69	5.09	5.84	5.27
ENSMUSG00000044595.10	protein_coding	Dnd1	5.23284e-07	2.15506	1.5	1.08	0.9	4.36	5.23	8
ENSMUSG00000030534.13	protein_coding	Vps33b	4.3787e-06	1.11189	3.28	2.78	3.46	9.11	7.07	6.5
ENSMUSG00000039323.18	protein_coding	Igfbp2	4.95809e-06	1.45366	3.17	3.56	3.15	11.67	10.77	8
ENSMUSG00000031441.15	protein_coding	Atp11a	5.78027e-06	1.19294	4.53	4.81	3.07	8.92	12.97	9.55
ENSMUSG00000093805.7	protein_coding	Gal3st2b	6.66138e-06	2.83515	0.29	0.08	0.13	1.26	1.78	1.35
ENSMUSG00000096750.7	protein_coding	Gm11757	7.25843e-06	1.07774	12.6	18.82	17.72	43.12	27.48	44.15
ENSMUSG00000039342.5	protein_coding	Ankar	1.54757e-05	1.65341	3.51	1.33	1.89	7.45	8.76	8.11
ENSMUSG00000033392.16	protein_coding	Clasp2	2.68962e-05	1.00161	2.83	3.56	2.37	7.03	6.73	5.58
ENSMUSG00000022824.12	protein_coding	Muc13	4.78534e-05	1.13565	3.03	2.04	2.9	8.14	6.53	4.95
ENSMUSG00000029664.10	protein_coding	Tfpi2	4.8984e-05	2.28949	0.47	1.72	0.64	3.51	7.17	6.13
ENSMUSG00000040340.13	protein_coding	Tex45	8.19058e-05	1.24368	2.33	1.76	2.23	5.22	5.24	6.59
ENSMUSG00000099936.1	lncRNA	Gm28867	0.000100366	1.07302	10.66	10.48	6.59	28.28	22.34	14.87
ENSMUSG00000034936.2	protein_coding	Arl4d	0.000144977	1.04845	4.48	4.98	6.27	15.23	10.1	11.24
ENSMUSG00000022901.13	protein_coding	Cd86	0.000445749	3.4844	0	0.1	0.12	1.38	1.09	1.24
ENSMUSG00000074417.9	protein_coding	Gm14548	0.000532963	3.12039	0.03	0.15	0.18	1.58	0.77	1.76
ENSMUSG00000086431.1	lncRNA	Gm14929	0.000584263	1.07671	2.52	2.67	3.05	4.84	6.6	8.46
ENSMUSG00000112347.1	lncRNA	Gm47257	0.000598099	1.53071	0.8	0.76	0.82	3.05	2.62	2.45
ENSMUSG00000040524.9	protein_coding	Zfp609	0.000636271	1.05082	1.08	1.73	1.96	4.29	3.14	3.88
ENSMUSG00000066842.18	protein_coding	Hmcn1	0.000756494	1.50512	1.28	1.35	0.66	2.03	4.81	4.41
ENSMUSG00000105721.1	TR_V_gene	Trav7d-6	0.000899789	1.78811	3.36	6.06	3.18	17.2	13.67	23.16
ENSMUSG00000029536.8	protein_coding	Gatc	0.000969839	1.32801	1.08	1.2	1.86	3.32	4.72	4.19
ENSMUSG00000026797.16	protein_coding	Stxbp1	0.00109393	1.01373	1.2	2.01	1.56	3.73	4.46	2.89
ENSMUSG00000020159.8	protein_coding	Gabrp	0.00119313	1.06303	2.54	1.57	1.3	5.35	3.91	3.81
ENSMUSG00000044626.13	protein_coding	Liph	0.00125079	2.10882	0.41	0.52	0.34	3.7	2.81	0.62
ENSMUSG00000029291.11	protein_coding	Rufy3	0.0013363	1.2168	0.85	0.78	0.82	2.32	1.65	2.67
ENSMUSG00000095341.1	protein_coding	Gm428	0.00145786	1.02079	8.93	9.04	18.74	29.96	20.43	35.8
ENSMUSG00000078512.8	protein_coding	Pramef6	0.00177552	1.4656	0.78	1.72	1.83	2.86	4.86	7.07
ENSMUSG00000109472.1	processed_pseudogene	Gm18943	0.0018697	1.67388	0.9	0.57	1.4	4.46	4.04	3.01
ENSMUSG00000026177.11	protein_coding	Slc11a1	0.00204818	1.17985	2.22	1.16	1.52	5.61	2.65	5.12
ENSMUSG00000088108.1	snoRNA	Snora47	0.00225965	1.85862	28.37	27.68	54.19	148.09	121.71	236.86
ENSMUSG00000029561.17	protein_coding	Oasl2	0.00233546	1.27174	1.33	1.1	1.22	3.82	3.42	3.15
ENSMUSG00000006519.11	protein_coding	Cyba	0.00268145	2.34829	2.57	1.6	1.62	32.38	3.77	4.88
ENSMUSG00000083144.1	processed_pseudogene	Gm14334	0.00292224	2.00895	0.26	1.44	2.24	8.19	6.45	7.04
ENSMUSG00000035540.12	protein_coding	Gc	0.0030388	2.10617	1.88	0.74	0.33	2.25	5.71	9.21
ENSMUSG00000092560.2	processed_pseudogene	Gm8750	0.00304039	3.7949	0.19	0	0	1.24	2.04	1.03
ENSMUSG00000029576.17	protein_coding	Radil	0.0035395	1.36413	1.29	1.33	1.64	3.66	5.26	4.45
ENSMUSG00000045934.15	protein_coding	Mtmr11	0.00363735	2.72128	0.1	0.11	0.2	0.82	2.05	0.96
ENSMUSG00000060985.15	protein_coding	Tdrd5	0.00384623	1.02729	1.43	0.96	1.43	3.4	3.78	2.01
ENSMUSG00000037151.8	protein_coding	Lrrc20	0.00395164	2.14516	0.21	0.24	0.1	1.38	1.63	0.36
ENSMUSG00000110110.1	lncRNA	Gm30978	0.00404987	1.22778	1.84	2.71	1.75	7.5	5.43	4.93
ENSMUSG00000031461.4	protein_coding	Myom2	0.00517513	1.11045	1.52	4.16	3.19	5.53	5.66	12.26
ENSMUSG00000050747.14	protein_coding	Trim15	0.00537227	1.2633	1.23	1.38	2.25	3.36	4.64	6.02
ENSMUSG00000028059.16	protein_coding	Arhgef2	0.00564362	1.04321	1.7	1.71	1.33	5.78	3.51	2.45
ENSMUSG00000046974.6	protein_coding	BC053393	0.00635308	1.72022	0.65	0.71	0.43	4.33	1.41	1.89
ENSMUSG00000047515.8	protein_coding	BC049715	0.0100354	1.05803	3.77	1.26	2.14	4.54	6.6	7.5
ENSMUSG00000054452.10	protein_coding	Tle5	0.0102898	1.17825	2.88	1.43	2.99	5.16	6.92	7.78
ENSMUSG00000000248.16	protein_coding	Clec2g	0.0106934	2.51167	0.11	0.26	0.22	0.93	2.18	1.75
ENSMUSG00000026649.14	protein_coding	Cfap126	0.0109849	1.05912	5.82	5.82	4.66	13.26	9.56	18.12
ENSMUSG00000038663.7	protein_coding	Fsd2	0.011084	1.05307	0.7	0.9	0.55	2.11	1.7	1.49
ENSMUSG00000004872.15	protein_coding	Pax3	0.0111349	1.11808	1.59	0.76	0.75	4.41	2.26	1.91
ENSMUSG00000038642.10	protein_coding	Ctss	0.0121537	1.09124	6.6	5.62	4.75	29.76	9.64	7.07
ENSMUSG00000085134.1	lncRNA	Gm11659	0.0128602	1.23487	4.39	4.52	8.77	20.15	14.36	17.02
ENSMUSG00000015850.11	protein_coding	Adamtsl4	0.0178043	1.98929	0.1	0.23	0.33	1.22	1.22	0.83
ENSMUSG00000085706.1	processed_pseudogene	Gm9428	0.0197405	1.47453	1.44	1.6	1.24	3.09	6.17	6.39
ENSMUSG00000038891.3	protein_coding	Prl3b1	0.0209871	3.79925	0	0.21	0.06	6.52	0.36	0.63
ENSMUSG00000097997.1	lncRNA	Gm27017	0.0221276	1.20365	3.07	1.99	2.4	6.81	7.46	7.22
ENSMUSG00000045975.8	protein_coding	C2cd2	0.0245656	1.02782	1.07	0.91	0.52	1.82	2.04	2.56
ENSMUSG00000085192.1	lncRNA	Gm12195	0.028628	1.22242	4.79	3.36	2.14	8.06	13.4	10.7
ENSMUSG00000032192.9	protein_coding	Gnb5	0.0315857	2.40603	0	0.2	0.3	1.52	1.05	1.79
ENSMUSG00000056215.13	protein_coding	Lrguk	0.0337296	1.18613	1.02	4.28	1.46	6.56	7.69	6.35
ENSMUSG00000029832.16	protein_coding	Nfe2l3	0.0348455	1.12003	0.47	0.89	0.8	2.31	2.13	1.84
ENSMUSG00000100029.1	lncRNA	D7Ertd128e	0.0354872	2.14148	0.12	0.58	0.34	2.47	2.73	1.66
ENSMUSG00000113403.1	processed_pseudogene	Gm9315	0.036125	1.34694	1.44	1.58	0.53	3.64	5.37	3.46
ENSMUSG00000017057.9	protein_coding	Il13ra1	0.0376496	1.10246	0.73	0.39	0.91	1.76	1.03	2.95
ENSMUSG00000091408.3	processed_pseudogene	Gm6728	0.0391189	1.17588	1.68	0.81	1.34	4.1	3.73	3.5
ENSMUSG00000037593.12	protein_coding	Rskr	0.0393571	1.0866	0.94	0.39	0.71	2.8	1.49	1.67
ENSMUSG00000032011.5	protein_coding	Thy1	0.0394555	1.23765	2.5	1.76	2.18	4.76	6	9.87
