# Supplementary material for: The transcription factor GABPA is a master regulator of naive pluripotency
Source: Nat Cell Biol. 2025 Jan 2;27(1):48–58. doi: 10.1038/s41556-024-01554-0 (PMC11735382; doi:10.1038/s41556-024-01554-0)
Supplement: Supplementary file 4 — DEGs of morula treated with GABPA dTAG13 versus that treated with DMSO. [file 41556_2024_1554_MOESM4_ESM.xlsx]

## Sheet: DOWN
Table S3. Differential expressed genes of morula treated with GABPA dTAG13 versus that treated with DMSO.
gene_id	gene_type	gene_name	padj	log2FoldChange	DMSO_rep1	DMSO_rep2	dTAG_rep1	dTAG_rep2
ENSMUSG00000094497.1	processed_pseudogene	Gm8210	3.28442745295887e-09	-5.97083	48.19	32.15	0.43	0.59
ENSMUSG00000083833.4	processed_pseudogene	Gm13841	2.46202625776298e-08	-5.97083	48.19	32.15	0.43	0.59
ENSMUSG00000061186.15	protein_coding	Sfmbt2	4.80505380390022e-06	-1.68622	7.46	8.39	2.26	2.02
ENSMUSG00000045854.4	protein_coding	Lyrm2	5.31466153538344e-06	-1.83833	135.32	127.32	22.24	40.77
ENSMUSG00000060803.6	protein_coding	Gstp1	1.43915650903009e-05	-1.3511	395.63	549.29	132.23	190.2
ENSMUSG00000021840.17	protein_coding	Mapk1ip1l	1.81506149694097e-05	-1.47464	20.98	18.28	4.71	7.47
ENSMUSG00000078087.5	processed_pseudogene	Rps12l1	0.000158994	-8.44328	25.24	21.43	0	0
ENSMUSG00000034152.6	protein_coding	Exoc3	0.000245768	-1.30429	42.24	41.82	15.95	13.45
ENSMUSG00000078453.3	protein_coding	Abracl	0.000273825	-2.02843	29	22.05	5.42	4.85
ENSMUSG00000086316.8	protein_coding	Nbdy	0.000285622	-3.34458	7.3	14.94	1.02	0.66
ENSMUSG00000040383.16	protein_coding	Aqr	0.000297874	-1.31585	19.74	14.62	5.93	5.87
ENSMUSG00000073838.10	protein_coding	Tufm	0.000297874	-1.02577	68.67	67.02	28.14	30.02
ENSMUSG00000035293.13	protein_coding	G2e3	0.0003325	-1.54942	6.84	5.23	1.71	1.74
ENSMUSG00000078881.10	protein_coding	Gm14434	0.000366795	-2.27646	17.89	24.77	3.98	3.2
ENSMUSG00000021890.6	protein_coding	Eaf1	0.000996198	-1.37478	6.27	5.57	1.9	1.95
ENSMUSG00000007415.15	protein_coding	Gatad1	0.00122576	-1.30826	32.62	47.86	13.82	13.75
ENSMUSG00000001228.14	protein_coding	Uhrf1	0.00133028	-1.13675	16.44	14.43	5.76	6.27
ENSMUSG00000058706.5	protein_coding	0610030E20Rik	0.00211013	-1.37639	6.37	6.46	2.09	2.04
ENSMUSG00000029028.14	protein_coding	Lrrc47	0.00274397	-1.24425	12	10.16	3.95	3.89
ENSMUSG00000020455.16	protein_coding	Trim11	0.0031016	-1.76287	7.1	5.87	1.88	1.17
ENSMUSG00000117284.1	protein_coding	Gm7072	0.00424252	-1.51281	4.85	4.97	1.53	1.27
ENSMUSG00000038538.17	protein_coding	Ubn2	0.00455821	-1.02363	11.9	9.29	4.45	4.39
ENSMUSG00000026235.14	protein_coding	Epha4	0.00508749	-1.54506	6.56	3.12	1.09	1.54
ENSMUSG00000030727.12	protein_coding	Rabep2	0.0059378	-1.72012	7.14	11.39	2.29	2.21
ENSMUSG00000004789.10	protein_coding	Dlst	0.00733954	-1.17261	17.56	13.06	5.26	6
ENSMUSG00000090935.10	protein_coding	Synj2bp	0.012353	-1.13836	24.83	19.97	6.16	10.25
ENSMUSG00000092837.1	ribozyme	Rpph1	0.0127357	-1.68656	54.9	110.02	15.5	23.76
ENSMUSG00000000374.8	protein_coding	Trappc10	0.0161526	-1.52178	13.18	5.42	2.37	2.68
ENSMUSG00000038346.18	protein_coding	Zfp384	0.0169661	-1.28237	7.89	6.68	2.02	2.82
ENSMUSG00000015023.7	protein_coding	Ddx19a	0.0195928	-1.05819	12.37	10.37	4.55	4.41
ENSMUSG00000023191.9	protein_coding	P3h3	0.0200767	-1.0311	12.1	8.54	4.75	3.38
ENSMUSG00000049957.14	protein_coding	Ccdc137	0.0221307	-1.23905	43.01	32.77	8.31	17.1
ENSMUSG00000029703.10	protein_coding	Lrwd1	0.0224141	-1.11801	11.92	8.61	3.89	3.78
ENSMUSG00000031862.11	protein_coding	Atp13a1	0.0224141	-1.06722	12.28	7.71	4.22	3.55
ENSMUSG00000047098.18	protein_coding	Rnf31	0.0292463	-1.40124	21.91	15.42	3.91	7.11
ENSMUSG00000021770.11	protein_coding	Samd8	0.0300447	-1.01872	4.99	5.56	2.25	1.94
ENSMUSG00000047731.17	protein_coding	Wbp1l	0.0334949	-1.05753	8.24	5.17	2.56	2.57
ENSMUSG00000094800.8	protein_coding	Gm9780	0.0339793	-1.1466	146.07	54.09	41.04	29.02
ENSMUSG00000079350.2	protein_coding	Magea8	0.038061	-1.9419	3.95	14.65	2.64	0.84
ENSMUSG00000025607.15	protein_coding	Copg2	0.0408029	-1.12163	22.99	16.34	8	6.12
ENSMUSG00000049401.10	protein_coding	Ogfr	0.0445368	-1.87651	3.44	2.57	0.42	0.73
ENSMUSG00000051769.2	protein_coding	Wfdc15a	0.0445368	-1.01391	88.55	69.68	22.26	38.87
ENSMUSG00000098178.1	lncRNA	Gm42418	0.0445368	-1.29275	32.63	9.3	5.8	6.95
ENSMUSG00000022432.7	protein_coding	Smc1b	0.0472925	-2.29725	0.81	2.08	0.23	0.16

## Sheet: UP
gene_id	gene_type	gene_name	padj	log2FoldChange	DMSO_rep1	DMSO_rep2	dTAG_rep1	dTAG_rep2
ENSMUSG00000041583.8	protein_coding	Obox6	2.17500815050885e-17	2.43251	23.39	33.2	172.85	126.18
ENSMUSG00000099216.1	protein_coding	Obox8	4.33973981356581e-17	4.26271	1.03	1.25	20.66	23.43
ENSMUSG00000067399.10	protein_coding	Trim43c	2.54831327757888e-10	2.60939	3.28	5.98	36.04	21.08
ENSMUSG00000112984.1	lncRNA	Gm48419	3.83962497066264e-08	2.32581	1.57	2.03	10.51	7.92
ENSMUSG00000113273.1	lncRNA	Gm48423	7.78409876038097e-08	2.32581	1.57	2.03	10.51	7.92
ENSMUSG00000072905.5	protein_coding	Gm2016	4.0622229099351e-07	2.4357	1.81	2.74	14.64	10.98
ENSMUSG00000040936.15	protein_coding	Ulk4	1.22594978373229e-06	3.94674	1.3	0.79	7.53	25.57
ENSMUSG00000095291.1	unprocessed_pseudogene	Gm12613	1.10028239905547e-05	9.23634	0	0.01	23.32	55.61
ENSMUSG00000025495.15	protein_coding	Ptdss2	5.35173846048713e-05	1.14001	21.77	23.67	48.24	51.3
ENSMUSG00000027274.16	protein_coding	Mkks	0.000285622	1.30711	12.55	13.16	30.47	33.92
ENSMUSG00000027361.15	protein_coding	Gabpb1	0.000285622	1.1817	24.97	37.28	72.63	70.61
ENSMUSG00000057836.12	protein_coding	Xlr3a	0.000365371	1.22154	20.97	27.13	47.78	66.22
ENSMUSG00000063881.11	protein_coding	Olfr376	0.000493334	8.25705	0	0	2.85	1.74
ENSMUSG00000039531.8	protein_coding	Zup1	0.000870976	1.15113	11.59	13.77	28.36	28.79
ENSMUSG00000068129.5	protein_coding	Cst7	0.000870976	1.76186	7.64	16.88	58.4	31.14
ENSMUSG00000078566.8	protein_coding	Bnip3	0.00154756	1.00994	193.19	300.57	579.73	438.75
ENSMUSG00000079162.8	protein_coding	Trim43b	0.00172825	1.0084	88.21	116.22	264.59	159.64
ENSMUSG00000087491.7	lncRNA	Gm14552	0.00274397	1.49187	3.32	3.25	10	9.64
ENSMUSG00000021125.6	protein_coding	Arg2	0.0031016	1.67563	2.67	4.15	11.1	12.39
ENSMUSG00000116564.1	protein_coding	Riok2	0.00363953	1.09911	15.72	28.92	46.66	53
ENSMUSG00000000439.9	protein_coding	Mkrn2	0.00421926	1.09481	4.31	6.61	12.71	11.51
ENSMUSG00000038496.16	protein_coding	Slc19a3	0.00434008	2.37015	0.97	1.06	4.19	7.31
ENSMUSG00000115708.1	TEC	Gm49187	0.00913673	1.21634	20.11	11.44	49.52	28.31
ENSMUSG00000027246.12	protein_coding	Ell3	0.00937409	1.3347	3.93	8.21	14.89	18.81
ENSMUSG00000028965.13	protein_coding	Tnfrsf9	0.0109947	2.6916	0.65	0.4	4.3	3.99
ENSMUSG00000074502.4	protein_coding	Ubtfl1	0.0112564	1.15418	3.68	3.79	8.35	9.2
ENSMUSG00000026275.13	protein_coding	Ppp1r7	0.011651	1.01685	16.68	33.41	55.97	51.53
ENSMUSG00000079029.2	protein_coding	Gm5662	0.0123579	1.31495	3.78	6.34	11.97	15.44
ENSMUSG00000079509.10	protein_coding	Zfx	0.0124864	1.09448	8.3	11.89	21.11	24.33
ENSMUSG00000028699.9	protein_coding	Tspan1	0.0140625	1.00532	10.34	11.02	22.44	22.53
ENSMUSG00000027954.9	protein_coding	Efna1	0.014424	1.13703	5.61	8.41	16.99	16.59
ENSMUSG00000030717.9	protein_coding	Nupr1	0.0161693	1.64381	6.07	4.44	17.65	18.81
ENSMUSG00000029059.9	protein_coding	Prxl2b	0.0190814	1.1385	14.98	25.61	59.55	37.93
ENSMUSG00000050071.8	protein_coding	Bex1	0.0224141	1.36645	6.15	13.59	25.75	31.7
ENSMUSG00000066478.3	processed_pseudogene	Gm5745	0.0228996	1.77914	36.39	13.02	47.26	150.7
ENSMUSG00000028397.13	protein_coding	Kdm4c	0.0242682	1.17616	3.01	2.06	7.11	5.4
ENSMUSG00000001323.17	protein_coding	Srr	0.0248022	1.18406	3.65	6.24	10.27	14.49
ENSMUSG00000073177.8	protein_coding	Gm773	0.0255884	2.7943	1.83	0.91	19.16	3.95
ENSMUSG00000112640.1	protein_coding	Gm32687	0.0263532	1.02039	4.26	8.11	14.59	13.15
ENSMUSG00000074424.3	protein_coding	Spopfm2	0.0336826	2.57663	0.05	0.63	3.15	2.29
ENSMUSG00000063145.10	protein_coding	Bbs5	0.0404813	1.06229	6.66	12.06	20.1	23.2
ENSMUSG00000020268.14	protein_coding	Lyrm7	0.0408408	1.17041	4.85	6.52	12.64	16.3
ENSMUSG00000025041.17	protein_coding	Nt5c2	0.0408408	1.22803	2.48	2.61	8.11	5.5
