# Supplementary material for: The transcription factor GABPA is a master regulator of naive pluripotency
Source: Nat Cell Biol. 2025 Jan 2;27(1):48–58. doi: 10.1038/s41556-024-01554-0 (PMC11735382; doi:10.1038/s41556-024-01554-0)
Supplement: Supplementary file 5 — DEGs of E4.5 ICM treated with GABPA dTAG13 versus that treated with DMSO. [file 41556_2024_1554_MOESM5_ESM.xlsx]

## Sheet: DOWN
Table S4. Differential expressed genes of E4.5 ICM treated with GABPA dTAG13 versus that treated with DMSO.
gene_id	gene_type	gene_name	padj	log2FoldChange	DMSO_rep1	DMSO_rep2	dTAG_rep1	dTAG_rep2	Promoter GABPA binding
ENSMUSG00000005779.12	protein_coding	Psmb4	0	-3.75685	406.75	401.48	31.89	31.51	Yes
ENSMUSG00000005846.12	protein_coding	Rsl1d1	0	-1.91451	339.73	330.49	95.87	92.76	Yes
ENSMUSG00000013701.13	protein_coding	Timm23	0	-2.45029	1012.71	1008.28	195.06	197.37	Yes
ENSMUSG00000018848.4	protein_coding	Rars	0	-3.40133	178.54	174.71	18.47	16.99	Yes
ENSMUSG00000021024.14	protein_coding	Psma6	0	-2.00524	692.39	687.26	183.27	181.35
ENSMUSG00000024587.10	protein_coding	Nars	0	-1.12041	510.3	505.42	249.51	246.41	Yes
ENSMUSG00000024608.11	protein_coding	Rps14	0	-1.30944	3081.97	3046.17	1298.35	1325.96
ENSMUSG00000026281.15	protein_coding	Dtymk	0	-3.47629	466.92	484.83	46.21	44.49	Yes
ENSMUSG00000026377.12	protein_coding	Nifk	0	-2.85847	153.82	153.67	23.2	21.74	Yes
ENSMUSG00000027804.13	protein_coding	Ppid	0	-5.29245	233.4	228.85	5.57	6.91	Yes
ENSMUSG00000029649.10	protein_coding	Pomp	0	-3.29781	382.56	420.67	40.92	45.54	Yes
ENSMUSG00000029752.12	protein_coding	Asns	0	-1.78965	610.45	603.28	187.83	184.77
ENSMUSG00000030127.15	protein_coding	Cops7a	0	-4.15335	334.57	350.39	20.17	20.6	Yes
ENSMUSG00000030268.17	protein_coding	Bcat1	0	-1.85263	181.99	179.82	52.66	53.6
ENSMUSG00000031297.14	protein_coding	Slc7a3	0	-4.27535	110.15	106.99	6.15	5.74
ENSMUSG00000031490.6	protein_coding	Eif4ebp1	0	-2.21367	1621.91	1618.02	371.45	369.9
ENSMUSG00000032215.15	protein_coding	Rsl24d1	0	-2.81481	224.34	229.69	34.92	33.5	Yes
ENSMUSG00000036199.9	protein_coding	Ndufa13	0	-2.59907	328.46	320.51	56.05	57.55	Yes
ENSMUSG00000036751.7	protein_coding	Cox6b1	0	-1.80466	1557.4	1620.75	479.79	485.17	Yes
ENSMUSG00000041355.13	protein_coding	Ssr2	0	-2.11904	893.07	911.45	224.59	216.27	Yes
ENSMUSG00000053565.10	protein_coding	Eif3k	0	-2.09543	656.09	668.17	160.78	167.76	Yes
ENSMUSG00000060591.9	protein_coding	Ifitm2	0	-3.55679	820.58	839.71	76.11	73.55
ENSMUSG00000060803.6	protein_coding	Gstp1	0	-4.24027	486.77	494.83	27.78	27.26
ENSMUSG00000063480.8	protein_coding	Snu13	0	-1.77937	544.34	553.45	175.69	163.64	Yes
ENSMUSG00000070319.6	protein_coding	Eif3g	0	-1.63778	644.28	634.91	220.77	215.4	Yes
ENSMUSG00000039615.9	protein_coding	Stub1	1.63618129806782e-298	-2.09921	269.49	272.99	67.93	66.33	Yes
ENSMUSG00000031765.8	protein_coding	Mt1	6.35873091651822e-293	-1.29107	2119.98	2120.89	912.54	926.48
ENSMUSG00000033047.5	protein_coding	Eif3l	5.59543314176386e-287	-1.74433	259.94	254.4	82.21	80.64	Yes
ENSMUSG00000024844.15	protein_coding	Banf1	1.02108603104096e-282	-1.59663	876.92	903.84	319.32	305.28	Yes
ENSMUSG00000090733.6	protein_coding	Rps27	1.31191906187119e-282	-1.86213	2387.25	2423.16	727.88	675.86	Yes
ENSMUSG00000027406.13	protein_coding	Idh3b	3.80463044572651e-273	-2.8181	176.77	187	28.22	26.41	Yes
ENSMUSG00000025747.12	protein_coding	Tyms	1.02676913357948e-267	-2.27729	373.5	383.05	80.8	84.58	Yes
ENSMUSG00000007872.3	protein_coding	Id3	1.12778922811446e-263	-2.09782	271.68	280.21	67.79	68.86	Yes
ENSMUSG00000031917.12	protein_coding	Nip7	1.23353806068567e-258	-2.47918	155.92	171.9	31.51	30.76	Yes
ENSMUSG00000030738.11	protein_coding	Eif3c	3.28663790480574e-255	-1.88854	218.34	211.72	58.32	64.75	Yes
ENSMUSG00000032309.15	protein_coding	Fbxo22	9.62058890892343e-250	-2.99791	95.42	90.4	12.01	12.47	Yes
ENSMUSG00000026254.17	protein_coding	Eif4e2	1.07735597785012e-249	-1.58202	451.45	452.38	159.72	160.47	Yes
ENSMUSG00000028851.6	protein_coding	Nudc	6.85518126206537e-246	-1.46566	496.72	507.31	188.32	197.27	Yes
ENSMUSG00000014859.9	protein_coding	E2f4	3.56849827959497e-232	-4.37978	69.8	72.22	2.95	4.24	Yes
ENSMUSG00000054312.6	protein_coding	Mrps21	2.93961089995861e-223	-4.71687	421.83	394.73	17.49	15.35	Yes
ENSMUSG00000030672.12	protein_coding	Mylpf	5.08315403965898e-215	-2.22879	735.65	756.88	157.71	179.57	Yes
ENSMUSG00000074797.11	protein_coding	Itpa	9.44666664186142e-211	-4.96965	88.81	84.27	2.9	2.95	Yes
ENSMUSG00000028187.10	protein_coding	Rpf1	6.68664246107536e-207	-3.14527	95.42	91.56	11.61	10.75	Yes
ENSMUSG00000032494.12	protein_coding	Tdgf1	2.84635671698739e-204	-1.26498	339.9	341.74	154.02	146.94	Yes
ENSMUSG00000011114.18	protein_coding	Tbrg1	4.43578666283283e-203	-1.33326	315.82	303.01	129.72	130.83	Yes
ENSMUSG00000021932.13	protein_coding	Rnaseh2b	4.5500733378025e-203	-3.90038	94.64	94.7	6.76	6.63
ENSMUSG00000041359.14	protein_coding	Tcl1	1.05620152335293e-201	-1.7168	269.88	270.39	88.14	86.11
ENSMUSG00000041841.8	protein_coding	Rpl37	1.80367336935315e-200	-1.3573	1262.23	1239.44	501.87	533.67	Yes
ENSMUSG00000025439.5	protein_coding	Clns1a	5.02561876020817e-197	-1.78243	218.48	217.06	68.29	65.89	Yes
ENSMUSG00000034566.10	protein_coding	Atp5h	2.23547676239653e-193	-1.24843	1271.4	1273.5	558.04	578.3	Yes
ENSMUSG00000021576.6	protein_coding	Pdcd6	1.67612110362296e-192	-1.69746	312.73	316.99	104.4	101.43	Yes
ENSMUSG00000090553.8	protein_coding	Snrpe	1.22698297461854e-190	-1.19342	1859.05	1808.57	862.52	839.28	Yes
ENSMUSG00000026021.15	protein_coding	Sumo1	2.7131339607159e-190	-1.12319	782.52	754.7	367.17	381.67	Yes
ENSMUSG00000106918.3	protein_coding	Mrpl33	1.02117585812998e-189	-2.46331	532.75	514.79	103.87	97.32
ENSMUSG00000021486.7	protein_coding	Prelid1	1.27245946496799e-189	-1.45118	310.2	314.06	121.96	120.15	Yes
ENSMUSG00000025156.17	protein_coding	Gps1	1.85080751683325e-187	-1.73353	188.36	183.31	60.59	57.9	Yes
ENSMUSG00000022503.10	protein_coding	Nubp1	5.2178220187193e-187	-2.89827	77.11	73.67	10.46	10.94	Yes
ENSMUSG00000002844.9	protein_coding	Adprh	3.16462839723387e-186	-2.72365	51.17	51.48	7.96	8.48
ENSMUSG00000014402.15	protein_coding	Tsg101	7.5010299478984e-186	-2.11662	156.14	163	38.87	39.07	Yes
ENSMUSG00000027944.13	protein_coding	Hax1	1.19719868738286e-185	-1.75469	459.09	463.27	143.54	146.17
ENSMUSG00000028964.14	protein_coding	Park7	1.7784468667538e-179	-1.05068	924.03	921.27	474.42	470.9	Yes
ENSMUSG00000021953.14	protein_coding	Tdh	5.02779362215771e-179	-1.82539	149.79	157.07	46.07	45.67
ENSMUSG00000024007.15	protein_coding	Ppil1	1.03651256656983e-176	-2.19228	157.27	156.54	36.09	36.61	Yes
ENSMUSG00000058550.15	protein_coding	Dppa4	7.43553113179483e-175	-1.8962	195.42	196.6	56.25	55.98	Yes
ENSMUSG00000028729.15	protein_coding	Ebna1bp2	2.23994293591751e-174	-1.78149	224.83	237.77	72.59	70	Yes
ENSMUSG00000112523.1	TEC	Gm48377	1.1121669573396e-171	-1.34601	632.67	657.08	263.41	274.51
ENSMUSG00000028322.11	protein_coding	Exosc3	6.96138735588841e-171	-5.49083	116.05	110.57	2.03	3.15	Yes
ENSMUSG00000021737.4	protein_coding	Psmd6	3.63815825037479e-170	-1.31579	345.5	345.32	149.06	145.3	Yes
ENSMUSG00000038510.12	protein_coding	Rpf2	5.70451029315739e-169	-2.73346	126.72	128.41	20.38	20.19	Yes
ENSMUSG00000015290.15	protein_coding	Ubl4a	1.35132805969755e-167	-2.5328	165.31	176.11	30.74	31.61	Yes
ENSMUSG00000030615.12	protein_coding	Tmem126a	8.60169326736135e-164	-5.09852	168.87	151.96	4.68	5.16	Yes
ENSMUSG00000030037.9	protein_coding	Mrpl53	1.34307219895746e-163	-4.63158	162.79	152.54	5.83	7.53	Yes
ENSMUSG00000034152.6	protein_coding	Exoc3	5.62342924025009e-163	-4.59023	40.6	45.46	1.69	2.1	Yes
ENSMUSG00000003868.14	protein_coding	Ruvbl2	1.80137994996791e-161	-1.47348	273.93	289	112.65	102.37
ENSMUSG00000030697.7	protein_coding	Ppp4c	5.24578332801566e-159	-1.36358	336.54	348.59	141.38	140.95	Yes
ENSMUSG00000030717.9	protein_coding	Nupr1	9.74466306114544e-157	-1.52431	547.2	597.27	210.4	211.28
ENSMUSG00000024414.13	protein_coding	Mrpl27	1.60481567359672e-155	-2.96966	185.94	186.48	26.51	23.75	Yes
ENSMUSG00000027404.15	protein_coding	Snrpb	1.25162741207103e-153	-1.01983	603.98	604.43	317.39	314.99	Yes
ENSMUSG00000072772.3	protein_coding	Grcc10	1.31088726155994e-153	-3.41159	223.66	225.65	20.66	23.89	Yes
ENSMUSG00000005354.16	protein_coding	Txn2	1.50033929176992e-153	-1.61309	270.04	287.41	96.75	96.36	Yes
ENSMUSG00000043681.5	protein_coding	Fam25c	6.51853966858031e-153	-2.79828	465.09	470.58	73.57	68.68
ENSMUSG00000023104.9	protein_coding	Rfc2	2.72560298809934e-152	-2.2827	198.42	206.19	40.19	47.85	Yes
ENSMUSG00000022814.6	protein_coding	Umps	2.91313037970089e-152	-7.36238	38.75	41.02	0.24	0.27	Yes
ENSMUSG00000006050.12	protein_coding	Sra1	3.45476768620237e-151	-1.66091	346.33	345.02	117.65	114.04	Yes
ENSMUSG00000084786.9	protein_coding	Ubl5	6.73064421839917e-151	-2.03069	502.5	495.79	127.58	131.1	Yes
ENSMUSG00000027509.11	protein_coding	Rae1	1.07125843530295e-150	-1.48828	194.36	195.48	72.4	74.89	Yes
ENSMUSG00000031146.6	protein_coding	Plp2	1.55060636897623e-149	-1.78095	218.12	214.35	67.58	65.77
ENSMUSG00000067847.13	protein_coding	Romo1	2.42414549823226e-149	-4.31267	314.16	314.67	19.34	14.14	Yes
ENSMUSG00000047751.9	protein_coding	Utf1	4.13632059376841e-149	-1.49693	273.38	284.57	104.67	104.86
ENSMUSG00000028292.14	protein_coding	Rars2	6.90863474190307e-148	-2.54945	77.45	72.73	13.51	13.62	Yes
ENSMUSG00000079478.9	protein_coding	Znrd2	1.16883683226004e-147	-2.29645	274.1	271.49	61.03	56.49	Yes
ENSMUSG00000004096.9	protein_coding	Cwc15	1.02329228200488e-146	-1.95335	221.32	223.21	59.98	61.54	Yes
ENSMUSG00000022407.10	protein_coding	Adsl	3.91545770148953e-146	-2.28242	83.58	85.09	18.99	17.7	Yes
ENSMUSG00000028455.15	protein_coding	Stoml2	3.43698521291671e-144	-1.37895	409.16	415.89	165.2	171.12	Yes
ENSMUSG00000031229.16	protein_coding	Atrx	1.8723060903324e-139	-1.18371	159.07	157.86	75.57	72.44
ENSMUSG00000007589.9	protein_coding	Tinf2	6.34021089009939e-132	-3.23001	53.4	57.66	5.21	7.23	Yes
ENSMUSG00000035960.14	protein_coding	Apex1	1.39501238575497e-130	-1.24708	373.59	384.46	164.39	174.19
ENSMUSG00000029034.9	protein_coding	Ints11	1.30076855531161e-127	-2.59344	57.29	54	9.83	9.64	Yes
ENSMUSG00000014873.15	protein_coding	Surf2	1.82349671023639e-127	-3.73384	67.87	65.11	5.43	5.1	Yes
ENSMUSG00000021550.6	protein_coding	2210016F16Rik	1.19834173894765e-125	-2.52268	35.73	36.72	6.68	6.64
ENSMUSG00000034789.8	protein_coding	Rab24	1.95942062901805e-122	-2.74773	114.61	111.27	17.54	17.96	Yes
ENSMUSG00000073775.4	protein_coding	Kti12	2.02859890681788e-122	-5.31234	43.93	41.39	1.05	1.2	Yes
ENSMUSG00000044150.12	protein_coding	Bclaf3	2.73926460595079e-122	-1.88082	57.41	58.06	16.59	16.6
ENSMUSG00000040618.7	protein_coding	Pck2	3.29498697435991e-122	-3.28089	28.78	32.85	3.32	3.36	Yes
ENSMUSG00000022354.4	protein_coding	Ndufb9	8.39394278900677e-122	-1.0265	979.23	956.04	516.07	492.02	Yes
ENSMUSG00000034259.8	protein_coding	Exosc4	5.74466581496189e-121	-2.45895	89.02	83.62	18.52	14.71	Yes
ENSMUSG00000029405.16	protein_coding	G3bp2	7.31585356559389e-120	-1.08955	155.85	148.04	74.92	76.55	Yes
ENSMUSG00000066652.5	protein_coding	Lefty2	2.27642254974112e-118	-4.12134	26.86	27.53	1.64	1.64
ENSMUSG00000091542.1	lncRNA	Gm17167	9.44121592410292e-117	-1.50307	47.42	46.07	17.08	17.86
ENSMUSG00000095180.8	protein_coding	Rhox5	3.4187752193998e-116	-3.14885	123.62	128.87	14.62	15.38
ENSMUSG00000073568.2	protein_coding	Arl14epl	5.21287835544298e-116	-3.81086	30.3	30.53	2.49	2.08	Yes
ENSMUSG00000038812.16	protein_coding	Trmt112	2.51254113083315e-115	-1.86643	217.19	206.36	61.11	61.87	Yes
ENSMUSG00000029048.3	protein_coding	Rer1	8.63176698096929e-115	-1.21553	215.81	212.38	97.53	97.98	Yes
ENSMUSG00000002870.8	protein_coding	Mcm2	1.27298398768694e-113	-1.20535	99.31	100.62	45.25	46.67
ENSMUSG00000031762.7	protein_coding	Mt2	2.01946109916707e-113	-1.19118	933.27	945.91	438.82	433.8
ENSMUSG00000031948.14	protein_coding	Kars	6.31023385307605e-113	-1.64555	100.44	101.6	33.21	35.17	Yes
ENSMUSG00000005892.4	protein_coding	Trh	7.68437365437075e-113	-2.39833	82.58	85.53	17.37	16.32
ENSMUSG00000028798.16	protein_coding	Eif3i	3.22337321116028e-112	-1.46995	234.15	236.76	88.21	91.87	Yes
ENSMUSG00000015092.9	protein_coding	Edf1	3.64105031679534e-112	-1.42694	407.41	411.39	160.66	162
ENSMUSG00000029911.14	protein_coding	Ssbp1	4.30012819283102e-112	-1.17426	400.97	399.01	187.01	188.59	Yes
ENSMUSG00000041859.10	protein_coding	Mcm3	1.28625126686423e-111	-1.76814	104.51	101.44	31.53	32.47	Yes
ENSMUSG00000022652.7	protein_coding	Morc1	1.61407977263358e-110	-3.2407	24.55	23.7	2.5	2.88
ENSMUSG00000047721.8	protein_coding	Bola2	1.08553724434743e-109	-1.8438	416.77	433.62	118.13	132.65	Yes
ENSMUSG00000021040.15	protein_coding	Slirp	2.23743534540261e-109	-1.60608	702.4	653.1	239.31	232.2	Yes
ENSMUSG00000039128.13	protein_coding	Cdc123	2.87129407507053e-109	-1.70275	218.89	224.17	76.88	67.4	Yes
ENSMUSG00000068922.14	protein_coding	Msto1	3.28265445971528e-109	-2.27783	55.06	55.54	12.38	11.7	Yes
ENSMUSG00000073838.10	protein_coding	Tufm	8.35390823390395e-109	-2.12444	79.69	79.68	19.69	18.96	Yes
ENSMUSG00000021917.16	protein_coding	Spcs1	9.74540927301319e-109	-1.28503	481.28	473.6	204.11	211.23	Yes
ENSMUSG00000021037.7	protein_coding	Ahsa1	1.8318376636401e-108	-1.02953	346.52	341.63	178.22	179.36	Yes
ENSMUSG00000117924.1	protein_coding	Tmem223	2.86925629302159e-108	-3.60452	102.2	105.39	9.34	8.63	Yes
ENSMUSG00000023902.18	protein_coding	Zscan10	8.80925370488348e-106	-1.86851	60.72	61.64	17.9	17.55	Yes
ENSMUSG00000024258.4	protein_coding	Polr2d	3.58848410154876e-105	-1.52137	240.88	247.43	92.12	88.07	Yes
ENSMUSG00000024190.7	protein_coding	Dusp1	7.3244812583593e-105	-1.89993	77.93	80.7	22.39	22.57
ENSMUSG00000046516.10	protein_coding	Cox17	1.78286527827522e-103	-1.09858	1320.78	1277.93	647.95	639.06	Yes
ENSMUSG00000001918.17	protein_coding	Slc1a5	3.85016214220681e-103	-2.17498	46.63	45.62	10.18	11.41	Yes
ENSMUSG00000048007.4	protein_coding	Timm8a1	8.20089475655954e-103	-1.79517	142.6	127.83	41.74	40.74
ENSMUSG00000022204.9	protein_coding	Ngdn	8.79703612567188e-103	-1.54345	217.09	223.43	84.74	75.4	Yes
ENSMUSG00000036036.15	protein_coding	Zfp57	9.71586217583803e-103	-2.20883	72.35	67.31	17.27	14.71	Yes
ENSMUSG00000019814.5	protein_coding	Ltv1	3.5061375648802e-102	-1.49574	91.86	95.01	35.73	34.45	Yes
ENSMUSG00000036639.12	protein_coding	Nudt1	7.27428632112191e-102	-2.65304	108.28	110.32	17.74	18.92
ENSMUSG00000028567.8	protein_coding	Txndc12	1.97368619541814e-101	-2.05932	100.2	96.51	24.06	25.82	Yes
ENSMUSG00000075054.5	protein_coding	Yae1d1	4.56018985739714e-101	-2.3372	67.56	63.8	13.5	13.99	Yes
ENSMUSG00000034274.11	protein_coding	Thoc5	1.6378191290347e-100	-4.78593	24.67	23.73	0.93	0.91	Yes
ENSMUSG00000030264.14	protein_coding	Thumpd3	3.99259430946744e-100	-2.29989	70.85	65.89	14.6	14.71	Yes
ENSMUSG00000029730.16	protein_coding	Mcm7	4.33722894192784e-100	-1.31486	115.77	111.91	48.74	48.29	Yes
ENSMUSG00000030060.14	protein_coding	Hmces	9.89936757836701e-100	-2.35933	74.24	73.66	14.96	15.47
ENSMUSG00000019432.15	protein_coding	Ddx39b	1.33733180993142e-99	-1.129	196.64	200.46	97.49	95.03	Yes
ENSMUSG00000026927.17	protein_coding	Entr1	3.84210583625296e-99	-2.36143	53.32	54.47	11.17	10.98	Yes
ENSMUSG00000024853.10	protein_coding	Sf3b2	5.05979537224824e-99	-1.12131	164.87	171.5	80.45	83.48	Yes
ENSMUSG00000013089.15	protein_coding	Etv5	6.22027320868854e-98	-2.38372	24.71	24.09	4.72	5.15	Yes
ENSMUSG00000031388.14	protein_coding	Naa10	9.38782425819234e-98	-2.32002	128.24	132.73	30.01	25.26	Yes
ENSMUSG00000002768.8	protein_coding	Mea1	2.36693438774168e-97	-1.27517	336.39	341.69	148.22	148.66	Yes
ENSMUSG00000027245.11	protein_coding	Hypk	1.91784834025657e-96	-1.70678	386.39	346.59	129.15	108.79
ENSMUSG00000031226.13	protein_coding	Pbdc1	5.27233314195576e-96	-1.28105	122.41	118.56	52.97	52.13	Yes
ENSMUSG00000006392.16	protein_coding	Med8	1.99039354124382e-95	-1.78715	135.84	134.53	41.98	40.89	Yes
ENSMUSG00000031546.6	protein_coding	Gins4	2.11709020451804e-95	-1.5733	143.12	151.71	53.7	51.18	Yes
ENSMUSG00000053062.16	protein_coding	Jam2	6.05254388949217e-95	-1.1843	176.2	178.41	83.31	82.11
ENSMUSG00000040824.3	protein_coding	Snrpd2	8.76414092315288e-94	-1.13123	228.73	225.71	110.2	109.77	Yes
ENSMUSG00000009145.6	protein_coding	Dqx1	2.89419296805718e-93	-1.73744	43.41	45.44	14.19	14	Yes
ENSMUSG00000059552.13	protein_coding	Trp53	2.73502291192361e-92	-1.6487	105.09	106.63	38.19	33.33	Yes
ENSMUSG00000037296.7	protein_coding	Lsm1	3.91863878354543e-92	-2.02938	50.9	50.77	13.48	12.85	Yes
ENSMUSG00000029465.14	protein_coding	Arpc3	3.0025209147279e-91	-2.13012	138.23	143.51	33.89	34.09	Yes
ENSMUSG00000038880.13	protein_coding	Mrps34	2.56559477529593e-90	-1.84787	155.56	165.37	46.64	47.6	Yes
ENSMUSG00000115338.2	protein_coding	Pnp	1.69922398143613e-89	-1.45408	104.09	108.49	41.02	41.14	Yes
ENSMUSG00000026193.15	protein_coding	Fn1	3.45499219631356e-89	-1.44215	58.92	62.57	24.82	22.53
ENSMUSG00000040650.8	protein_coding	Cyp2b23	5.60505878634615e-89	-2.96592	30.42	33.64	4.67	3.96
ENSMUSG00000024896.9	protein_coding	Minpp1	2.27217595629519e-88	-3.57451	19.88	20.41	1.72	1.83	Yes
ENSMUSG00000107283.3	protein_coding	Mpv17	2.60280065457748e-88	-2.16903	71.62	72	15.74	17.94	Yes
ENSMUSG00000038155.11	protein_coding	Gstp2	8.59044250855052e-88	-1.25959	353.08	366.15	160.98	157.25
ENSMUSG00000014856.12	protein_coding	Tmem208	1.37446637657247e-87	-1.41962	283.12	283.55	113.48	110.82	Yes
ENSMUSG00000027341.10	protein_coding	Tmem230	2.20197520913544e-87	-2.84604	42.67	43.62	6.35	6.29	Yes
ENSMUSG00000028884.14	protein_coding	Rpa2	5.09346447502621e-87	-1.26733	141.72	136.82	62.45	60.18	Yes
ENSMUSG00000027099.9	protein_coding	Mtx2	1.96433903765475e-85	-1.88275	66.95	71.07	19.11	20.43	Yes
ENSMUSG00000060038.14	protein_coding	Dhps	9.04282439760168e-85	-2.51247	104.6	98.65	17.61	19.98	Yes
ENSMUSG00000047084.8	protein_coding	Ngrn	1.56534652021862e-84	-3.64951	37.58	38.99	3.26	3.14	Yes
ENSMUSG00000039660.16	protein_coding	Spout1	2.21410616687237e-84	-1.7239	68.29	67.2	22.18	21.21	Yes
ENSMUSG00000035637.14	protein_coding	Grhpr	4.92411721807662e-84	-2.27234	77.13	76.92	15.64	17.99
ENSMUSG00000015289.4	protein_coding	Lage3	5.1639178995369e-84	-1.59809	227.95	232.78	80.86	80.14
ENSMUSG00000028195.4	protein_coding	Ccn1	5.26776829980661e-84	-1.37268	99.51	100.53	42.13	39.69	Yes
ENSMUSG00000032519.11	protein_coding	Slc25a38	1.006646356365e-83	-4.16896	26.51	28.27	1.35	1.83	Yes
ENSMUSG00000000486.13	protein_coding	Sept1	2.59204848205565e-83	-4.38541	59.66	59.31	2.32	3.69	Yes
ENSMUSG00000046675.7	protein_coding	Tmem251	1.24394805230279e-82	-2.88558	18.34	17.54	2.57	2.54	Yes
ENSMUSG00000062937.7	protein_coding	Mtap	2.58980483346215e-81	-3.41815	18.26	17.9	1.92	1.63
ENSMUSG00000067365.10	protein_coding	Tmem128	2.93842586382696e-81	-2.39315	82.23	84.76	17.84	15.7	Yes
ENSMUSG00000035683.13	protein_coding	Melk	1.32432086189552e-80	-2.49245	24.91	24.72	4.86	4.44	Yes
ENSMUSG00000021891.8	protein_coding	Mettl6	2.75739444329708e-80	-5.70046	44.36	40.65	1.14	0.65	Yes
ENSMUSG00000002319.16	protein_coding	Ipo4	8.39707539824578e-80	-3.12272	82.31	83.45	8.89	11.32	Yes
ENSMUSG00000049969.3	protein_coding	Plekhf2	1.95092801112523e-79	-1.2934	88.69	81.36	36.84	36.65	Yes
ENSMUSG00000025287.15	protein_coding	Acot9	9.09717627935031e-79	-1.64446	78.02	81.39	27.19	26.73	Yes
ENSMUSG00000043535.13	protein_coding	Setx	9.6537192059334e-79	-1.53978	25.91	26.99	9.62	9.64	Yes
ENSMUSG00000020831.18	protein_coding	0610010K14Rik	1.33891827672345e-78	-1.99692	175.12	176.69	43.63	49.39	Yes
ENSMUSG00000058240.14	protein_coding	Cryzl1	7.2809476774838e-78	-1.73108	99.24	94.17	32.62	29.03	Yes
ENSMUSG00000005667.8	protein_coding	Mthfd2	2.30760493909762e-77	-1.31347	96.75	93.56	41.03	40.09
ENSMUSG00000032078.17	protein_coding	Zpr1	4.94805666689166e-77	-1.58107	62.83	65.01	22.9	22.3	Yes
ENSMUSG00000027331.15	protein_coding	Knstrn	7.48537383215359e-77	-2.57345	71.42	69.01	11.01	13.87	Yes
ENSMUSG00000029617.10	protein_coding	Ccz1	5.41819587693419e-76	-1.79862	89.75	87.87	29.65	24.38	Yes
ENSMUSG00000012396.12	protein_coding	Nanog	8.82849588105621e-76	-1.37906	85.97	83.33	35.18	33.74
ENSMUSG00000053470.13	protein_coding	Kdm3a	1.998425915941e-75	-1.84658	32.14	28.95	8.97	8.97	Yes
ENSMUSG00000030541.16	protein_coding	Idh2	8.06709374397963e-75	-1.05919	178.17	187.85	93.32	92.84
ENSMUSG00000031562.15	protein_coding	Dctd	3.6320395265509e-74	-2.95086	35.1	33.15	4.54	4.74
ENSMUSG00000010755.17	protein_coding	Cars	3.69107770425369e-74	-1.48647	113.27	105.38	39.03	43.56	Yes
ENSMUSG00000028797.20	protein_coding	Tmem234	1.12976715143093e-73	-1.65114	121.54	122.76	43.17	39.14	Yes
ENSMUSG00000039985.14	protein_coding	Sinhcaf	1.28987173122259e-73	-1.62156	50.73	48.45	17.27	16.82
ENSMUSG00000026926.14	protein_coding	Pmpca	1.44477726215093e-73	-1.38929	71.27	69.13	29.92	26.84	Yes
ENSMUSG00000040669.14	protein_coding	Phc1	2.31831717324511e-73	-3.56907	13.11	13.45	1.4	0.97	Yes
ENSMUSG00000020476.14	protein_coding	Dbnl	3.12843751055354e-73	-1.85254	48.95	49.79	15	13.89	Yes
ENSMUSG00000020534.14	protein_coding	Shmt1	3.20643773033065e-73	-1.61075	60.78	62.77	20.57	22.17	Yes
ENSMUSG00000042207.17	protein_coding	Kdm5b	8.05459313509256e-73	-1.20192	31.55	31.2	14.72	14.19
ENSMUSG00000053560.5	protein_coding	Ier2	8.96544877665289e-73	-1.56001	91.08	95.6	33.33	33.63	Yes
ENSMUSG00000002076.12	protein_coding	Hsf2bp	1.98545332349287e-72	-1.42129	106.43	105.56	41.82	41.94
ENSMUSG00000025930.6	protein_coding	Msc	2.0596903243946e-72	-5.1657	31.94	30.68	1.14	0.71
ENSMUSG00000025135.12	protein_coding	Anapc11	8.8220564681856e-72	-1.23725	235.63	257.96	112.09	109.62	Yes
ENSMUSG00000026755.14	protein_coding	Arpc5l	1.01384830162682e-71	-1.08997	130.07	131.16	63.74	66.3	Yes
ENSMUSG00000021598.9	protein_coding	Med10	1.08346799705087e-71	-1.53926	183.59	174.65	67.57	62.85
ENSMUSG00000025492.6	protein_coding	Ifitm3	1.34331112279143e-71	-3.38971	85.36	81.6	7.62	9.13
ENSMUSG00000072235.6	protein_coding	Tuba1a	1.55549909209855e-71	-1.2245	118.77	118.08	55.38	52.02	Yes
ENSMUSG00000021569.10	protein_coding	Trip13	2.15211534580321e-71	-1.55748	68.04	65.4	23.8	24.16	Yes
ENSMUSG00000062518.7	protein_coding	Zfp534	2.99403394771546e-71	-1.4829	52.53	49.43	19.37	19.21
ENSMUSG00000003549.9	protein_coding	Ercc1	4.18772487429269e-71	-2.54219	66.29	66.56	10.78	13.3	Yes
ENSMUSG00000061286.7	protein_coding	Exosc5	7.57376460704961e-71	-1.4073	166.92	175.91	67.27	69.52	Yes
ENSMUSG00000019303.14	protein_coding	Psmc3ip	1.24520291183931e-70	-4.0888	43.37	40.61	3.17	2.01	Yes
ENSMUSG00000002031.13	protein_coding	Ift46	2.71163958237801e-70	-1.2896	210.38	202.11	86.82	91.86	Yes
ENSMUSG00000028670.14	protein_coding	Lypla2	2.79305251205337e-70	-5.47709	25.12	28.33	0.53	0.71	Yes
ENSMUSG00000045273.8	protein_coding	Cenph	5.51384170484444e-70	-1.94216	82.51	81.37	23.83	21.2	Yes
ENSMUSG00000029918.9	protein_coding	Mrps33	7.77611315936275e-70	-1.18409	370.31	375.96	167.35	180.55	Yes
ENSMUSG00000039323.18	protein_coding	Igfbp2	8.78253036171848e-70	-3.91241	32.08	36.13	2.22	2.51
ENSMUSG00000021835.15	protein_coding	Bmp4	1.09477898665122e-69	-2.62918	38.58	40.1	6.46	6.9
ENSMUSG00000078784.8	protein_coding	Rbis	2.36840292391436e-69	-1.15073	1001.66	939.51	439.94	486.05	Yes
ENSMUSG00000024391.7	protein_coding	Apom	1.30703709978968e-68	-2.62456	63.55	63.68	10.37	11.32
ENSMUSG00000035372.2	protein_coding	1810055G02Rik	1.49633996245844e-68	-2.44271	37.3	36.43	7.37	6.91	Yes
ENSMUSG00000004100.12	protein_coding	Ppan	2.34106669486107e-68	-1.30804	89.71	93.74	39.91	38.52	Yes
ENSMUSG00000021018.8	protein_coding	Polr2h	1.58970839968016e-67	-1.32456	255.52	270.69	115.3	107.17	Yes
ENSMUSG00000067722.4	protein_coding	BC003965	1.6858374418827e-67	-1.73768	32.79	34.2	10.76	10.45	Yes
ENSMUSG00000024911.7	protein_coding	Fibp	6.93678023170093e-67	-2.79839	61	58	8.13	9.91	Yes
ENSMUSG00000029003.11	protein_coding	Mad2l2	6.96692789541466e-67	-2.33883	64.8	68.76	13.21	14.59
ENSMUSG00000050917.5	protein_coding	Fgf4	2.08400114438075e-66	-2.10135	24.7	24.33	6.11	5.93
ENSMUSG00000022945.12	protein_coding	Chaf1b	6.5544196452103e-66	-1.66531	61.44	62.62	21.7	19.64	Yes
ENSMUSG00000024856.10	protein_coding	Cdk2ap2	1.65391258945739e-65	-1.41199	168.4	164.84	66.35	66.15	Yes
ENSMUSG00000078497.9	protein_coding	Zfp978	1.73232273872791e-65	-1.82471	149.61	155.33	47.87	43.02
ENSMUSG00000027618.17	protein_coding	Nfs1	1.79777477431179e-65	-3.72606	28.87	31	2.3	2.44	Yes
ENSMUSG00000004789.10	protein_coding	Dlst	3.29386453261288e-65	-2.52216	26.69	26.18	4.66	5.03	Yes
ENSMUSG00000006289.14	protein_coding	Osgep	6.61225281374988e-65	-1.33095	145.42	143.44	62.67	58.85
ENSMUSG00000038543.13	protein_coding	BC028528	8.92516925141985e-65	-3.5262	61.69	57.33	5.68	5.14	Yes
ENSMUSG00000031304.18	protein_coding	Il2rg	3.47742056804834e-64	-2.44276	43.82	42.13	9.25	7.44
ENSMUSG00000024459.18	protein_coding	H2-M5	8.46938916459048e-64	-4.4374	17.47	17.84	0.67	1.09
ENSMUSG00000020935.8	protein_coding	Dcakd	8.76177842693628e-64	-1.59945	69.36	73.17	25.36	24.34	Yes
ENSMUSG00000030117.5	protein_coding	Gdf3	1.10496540583059e-63	-1.06499	110.23	109.64	56.76	54.62
ENSMUSG00000032555.10	protein_coding	Topbp1	1.92098411481327e-63	-1.67021	56.73	56.85	20.72	17.09	Yes
ENSMUSG00000032495.8	protein_coding	Lrrc2	2.79562786443623e-63	-2.55089	28.41	32.59	6.12	4.83
ENSMUSG00000039233.12	protein_coding	Tbce	6.74817252989018e-63	-3.43608	35.25	36.12	2.97	3.88	Yes
ENSMUSG00000058186.13	protein_coding	Zfp980	8.28588670349531e-63	-1.18288	48.35	46.58	22.82	21.48
ENSMUSG00000021149.8	protein_coding	Gtpbp4	9.10572703169521e-63	-1.12079	123.2	115.22	59.63	56.55	Yes
ENSMUSG00000042414.7	protein_coding	Prdm14	1.04259934849616e-62	-3.99252	13.16	13.65	0.96	0.8
ENSMUSG00000026849.18	protein_coding	Tor1a	1.41310466599098e-62	-2.09276	74.49	64.97	18.5	16	Yes
ENSMUSG00000095990.1	protein_coding	Zfp97	2.47053884788403e-62	-2.04261	27.24	27.96	6.86	7.28
ENSMUSG00000020523.14	protein_coding	Fam114a2	2.99058254379233e-62	-1.22432	81.86	78.52	37	35.7	Yes
ENSMUSG00000010054.4	protein_coding	Tusc2	3.01403675020945e-62	-2.69132	31.12	31.82	5.21	5.01	Yes
ENSMUSG00000025001.11	protein_coding	Hells	3.2749366401422e-62	-1.17375	84.54	84.75	37.35	42.16
ENSMUSG00000040044.11	protein_coding	Orc3	1.86344928074786e-61	-1.66175	54.16	54.19	17.41	18.74	Yes
ENSMUSG00000052926.16	protein_coding	Rnaseh2a	2.09088598740247e-61	-1.6457	143.73	142.64	50.22	46.54
ENSMUSG00000011267.8	protein_coding	Zfp296	2.33008465617175e-61	-1.70491	66	68.69	22.43	21.18
ENSMUSG00000028164.15	protein_coding	Manba	3.17401104859547e-61	-1.92549	26.49	25.85	7.04	7.49
ENSMUSG00000026427.16	protein_coding	Eif2d	3.26379012701945e-61	-1.3333	76.2	76.05	30.84	33.07	Yes
ENSMUSG00000038525.16	protein_coding	Armc10	4.27436881143245e-61	-2.90685	23.05	24.16	2.75	3.84	Yes
ENSMUSG00000031862.11	protein_coding	Atp13a1	5.73261380148595e-61	-2.6618	17.42	16.19	2.56	3.03	Yes
ENSMUSG00000001285.12	protein_coding	Myg1	6.10387509673186e-61	-3.71637	45.34	50.02	4.23	3.35	Yes
ENSMUSG00000030750.13	protein_coding	Nsmce1	7.87484952668558e-61	-1.51221	112.52	115.37	42.23	42.21	Yes
ENSMUSG00000074768.6	protein_coding	Bhmt	1.29565768282359e-60	-1.91799	50.24	47.1	15.5	11.68
ENSMUSG00000031609.3	protein_coding	Sap30	1.72569953290969e-60	-1.71823	85.85	91.15	28.4	28.38
ENSMUSG00000033918.16	protein_coding	Parl	3.77672478198018e-60	-1.10519	170.17	165.89	80.75	84.73	Yes
ENSMUSG00000034640.9	protein_coding	Tiparp	8.94360684557621e-60	-1.2181	44.9	44.6	19.95	20.78
ENSMUSG00000003813.15	protein_coding	Rad23a	3.3131971875491e-59	-1.56015	77.77	78.08	27.66	28.18	Yes
ENSMUSG00000001576.15	protein_coding	Ergic1	3.60644532630326e-59	-2.71744	38.58	40.97	5.58	7.1
ENSMUSG00000038416.15	protein_coding	Cdc16	1.15160210501014e-58	-1.05663	111.08	117.61	59.86	56.64	Yes
ENSMUSG00000039191.12	protein_coding	Rbpj	1.26733689361596e-58	-1.14376	52.88	55.67	26.94	25.08
ENSMUSG00000027247.16	protein_coding	Arhgap1	1.96723666165745e-58	-1.4292	47.91	47.69	18.94	18.6	Yes
ENSMUSG00000032715.9	protein_coding	Trib3	2.74580821644585e-58	-2.125	37.12	38.58	8.16	10.1
ENSMUSG00000022711.16	protein_coding	Pmm2	3.83237872456513e-58	-1.40772	75.02	78.82	31.68	29.65	Yes
ENSMUSG00000079036.10	protein_coding	Alkbh1	1.28439049696074e-57	-1.67612	60.67	63.49	21.44	19.62	Yes
ENSMUSG00000026499.5	protein_coding	Acbd3	1.32914714618295e-57	-2.93531	11.42	12.13	1.66	1.57	Yes
ENSMUSG00000013766.11	protein_coding	Ly6g6e	1.50066354855206e-57	-2.07088	83.22	73.97	20.72	18.7
ENSMUSG00000003131.7	protein_coding	Pafah1b2	7.7604839527243e-57	-2.72668	27.8	33.43	5.49	4.2
ENSMUSG00000026577.13	protein_coding	Blzf1	1.01651903423698e-56	-2.48683	21.81	21.77	4.41	3.76	Yes
ENSMUSG00000066009.8	protein_coding	Zfp987	1.14945185387729e-56	-1.15747	87.42	88.29	39.66	43.73
ENSMUSG00000060601.13	protein_coding	Nr1h2	1.9121904965094e-56	-2.61493	29.92	31.12	5.87	4.63	Yes
ENSMUSG00000042660.8	protein_coding	Wdr55	2.98169130576745e-56	-2.22668	42.3	40.55	8.63	10.01	Yes
ENSMUSG00000026520.8	protein_coding	Pycr2	3.23800505664637e-56	-1.1236	125.68	125.12	63.2	58.72	Yes
ENSMUSG00000022216.17	protein_coding	Psme1	7.94572949042926e-56	-2.60199	66.17	62.97	11	11.31
ENSMUSG00000022559.8	protein_coding	Fbxl6	2.88613715126998e-55	-4.79875	19.46	21.22	0.85	0.69	Yes
ENSMUSG00000067702.5	protein_coding	Tuba3a	3.59047985484486e-55	-2.27767	37.78	39.58	8.48	8.3
ENSMUSG00000034520.14	protein_coding	Gjc1	4.33453060937801e-55	-3.8332	15.37	15.4	1.13	1.12
ENSMUSG00000047146.17	protein_coding	Tet1	6.25733495721999e-55	-1.23207	46.35	47.01	20.35	21.73
ENSMUSG00000069208.9	protein_coding	Zfp825	7.90751685304587e-55	-3.65334	25.07	22.49	1.81	2.14	Yes
ENSMUSG00000028899.11	protein_coding	Taf12	8.88400751753631e-55	-1.56943	71.69	73.33	24.69	26.94	Yes
ENSMUSG00000044763.8	protein_coding	Trmt10c	9.75541565007493e-55	-1.65687	34.45	31.36	10.57	11.46	Yes
ENSMUSG00000043629.12	protein_coding	1700019D03Rik	9.90468965048962e-55	-2.97033	41.43	44.39	6.35	5.14
ENSMUSG00000029610.13	protein_coding	Aimp2	1.16800202129683e-54	-1.0688	180	178.92	92.18	89.14	Yes
ENSMUSG00000038671.15	protein_coding	Arfrp1	1.20337810456937e-54	-1.97319	58.83	53.75	15.36	14.86	Yes
ENSMUSG00000066007.15	protein_coding	Zfp600	2.41817728962297e-54	-1.34619	37.49	36.45	14.92	15.83
ENSMUSG00000001228.14	protein_coding	Uhrf1	4.05320221852301e-54	-1.2325	44.63	43.27	19.31	20.28	Yes
ENSMUSG00000024423.6	protein_coding	Impact	4.28157232155618e-54	-3.18978	9.76	10.3	1.31	0.99	Yes
ENSMUSG00000014771.13	protein_coding	Pdcd2	6.97621294696622e-54	-1.89442	108.06	102.8	28.39	31.47	Yes
ENSMUSG00000031711.7	protein_coding	Zfp330	8.65397640511029e-54	-2.20108	36.28	38.08	7.93	9.1	Yes
ENSMUSG00000020176.17	protein_coding	Grb10	8.96475956602502e-54	-2.88792	11.97	12.74	1.46	2.04
ENSMUSG00000001305.5	protein_coding	Rrp15	1.44216021225879e-53	-1.0925	150.96	144.97	72.46	74.51	Yes
ENSMUSG00000038005.15	protein_coding	Hpf1	2.65479789516371e-53	-1.08584	190.01	189.31	97.76	91.57	Yes
ENSMUSG00000022962.15	protein_coding	Gart	8.98987772231835e-53	-1.04684	136.9	130.77	66.92	70.31	Yes
ENSMUSG00000056300.14	protein_coding	Zfp981	9.49152707601826e-53	-1.4438	35.06	36.01	13.61	14
ENSMUSG00000025140.15	protein_coding	Pycr1	1.28388993358513e-52	-1.53429	56.94	55.78	19.96	21.13
ENSMUSG00000033970.15	protein_coding	Rfc3	1.66007823418118e-52	-1.67196	78.9	77.44	26.4	25.38	Yes
ENSMUSG00000031984.8	protein_coding	2810004N23Rik	3.38138899546919e-51	-1.10025	72.22	71.22	35.66	35.18	Yes
ENSMUSG00000029147.11	protein_coding	Ppm1g	5.70218988400674e-51	-1.06442	85.83	85.15	42.48	44.1	Yes
ENSMUSG00000021911.16	protein_coding	Parg	8.78746510364302e-51	-2.39706	15.33	14.89	2.75	3.28	Yes
ENSMUSG00000025016.11	protein_coding	Tm9sf3	9.06052517901565e-51	-1.17818	44.57	45.03	21.45	20.46
ENSMUSG00000041035.9	protein_coding	Gm17018	1.41637154820118e-50	-2.55634	42.2	44.13	7.89	7.51	Yes
ENSMUSG00000058706.5	protein_coding	0610030E20Rik	2.91823185172597e-50	-6.10772	7.74	6.32	0.1	0.11	Yes
ENSMUSG00000018858.15	protein_coding	Mrpl58	2.99060967658704e-50	-1.17512	271.61	295.4	133.04	132.62	Yes
ENSMUSG00000025056.4	protein_coding	Nr0b1	3.57604323928546e-50	-1.73006	45.21	44.79	15.07	13.54
ENSMUSG00000056394.17	protein_coding	Lig1	5.53031370016765e-50	-1.11397	116.17	120.39	55.79	59.89	Yes
ENSMUSG00000053768.13	protein_coding	Chchd3	7.67504864652616e-50	-1.49855	67.58	65.86	25.68	24.2	Yes
ENSMUSG00000031754.10	protein_coding	Nudt21	1.2127259952239e-49	-1.13282	155.58	150.69	71.61	76.26	Yes
ENSMUSG00000031821.11	protein_coding	Gins2	1.35301451099186e-49	-1.2393	172.21	181.31	85.09	73.41	Yes
ENSMUSG00000035521.13	protein_coding	Gnptg	1.52598544927961e-49	-2.23991	40.66	37.26	8.29	9.05	Yes
ENSMUSG00000065990.12	protein_coding	Aurkaip1	1.78596727267467e-49	-1.02233	217.93	219.29	111.75	116.21	Yes
ENSMUSG00000035378.17	protein_coding	Shq1	1.87064619457677e-49	-2.80739	18.8	19.83	2.58	3.19	Yes
ENSMUSG00000032288.9	protein_coding	Imp3	2.1859231148524e-49	-1.69388	107.13	103.05	36.7	31.85	Yes
ENSMUSG00000032002.10	protein_coding	Dcun1d5	2.27653499001436e-49	-1.01399	162.75	152.1	81.12	84.05	Yes
ENSMUSG00000027313.3	protein_coding	Chac1	8.2036537987433e-49	-3.7706	17.37	17.82	1.2	1.48
ENSMUSG00000018733.10	protein_coding	Pex12	8.9257345173334e-49	-3.82709	12.64	13.38	0.89	1.01	Yes
ENSMUSG00000039382.12	protein_coding	Wdr45	9.50939904693479e-49	-1.22992	129.61	123.42	56.66	57.45	Yes
ENSMUSG00000027408.7	protein_coding	Cpxm1	9.93372245496159e-49	-3.31609	22.87	22.64	1.83	3.02
ENSMUSG00000052906.7	protein_coding	Ubxn8	1.34105093283639e-48	-2.17485	19.17	20.64	5.03	4.24	Yes
ENSMUSG00000056820.7	protein_coding	Tsnax	3.32301390565341e-48	-1.60763	38.96	36.16	13.56	12.46	Yes
ENSMUSG00000054226.13	protein_coding	Tprkb	4.26448718105775e-48	-2.28765	59.17	56.39	10.92	13.95
ENSMUSG00000031916.17	protein_coding	Cog8	5.01022684216575e-48	-2.38707	15.06	16.68	3.48	2.88	Yes
ENSMUSG00000022346.15	protein_coding	Myc	6.94389861151656e-48	-1.44704	51.31	49.14	18.64	20.27
ENSMUSG00000029500.16	protein_coding	Pgam5	8.37181293024314e-48	-1.56702	44.59	47.21	15.43	17.25	Yes
ENSMUSG00000027305.9	protein_coding	Ndufaf1	1.18822979297027e-47	-2.04092	44.88	43.21	11.19	11.32	Yes
ENSMUSG00000005882.18	protein_coding	Uqcc1	1.70445686467225e-47	-1.36363	83.08	88.26	36.08	34.26	Yes
ENSMUSG00000019054.13	protein_coding	Fis1	2.42345640297945e-47	-1.09245	237.51	230.48	115.02	117.32	Yes
ENSMUSG00000054309.9	protein_coding	Cpsf3	4.41880395092662e-47	-1.01587	72.91	75.84	39.29	38.59	Yes
ENSMUSG00000045854.4	protein_coding	Lyrm2	6.75750827210971e-47	-5.18385	62.45	58.48	1.44	1.96	Yes
ENSMUSG00000039917.10	protein_coding	Rhbdd2	7.02966084399216e-47	-2.51147	20.53	25.43	3.68	4.81
ENSMUSG00000078495.10	protein_coding	Zfp984	1.28851207059326e-46	-1.15284	51.27	51.45	24.21	24.68
ENSMUSG00000046711.16	protein_coding	Hmga1	1.68789165726608e-46	-2.80421	26.45	32.57	4.86	4
ENSMUSG00000029703.10	protein_coding	Lrwd1	2.93580735737233e-46	-2.46321	16.98	17.17	3.42	3.07	Yes
ENSMUSG00000092225.1	protein_coding	Gm2381	3.95068448131064e-46	-3.36643	7.19	7.89	0.93	0.59	Yes
ENSMUSG00000030056.8	protein_coding	Isy1	5.90376182186781e-46	-1.56545	40.7	41.17	15.24	13.95	Yes
ENSMUSG00000022797.16	protein_coding	Tfrc	6.36198743996913e-46	-1.7933	15.91	15.56	4.78	4.79	Yes
ENSMUSG00000028766.10	protein_coding	Alpl	1.07414584041015e-45	-1.45706	36.94	40.03	15.13	14.47
ENSMUSG00000049091.6	protein_coding	Sephs2	1.50367909962763e-45	-1.1539	64.79	65.81	32.09	30.04
ENSMUSG00000020173.17	protein_coding	Cobl	4.97691060018983e-45	-2.01638	16.81	17.8	4.35	4.64
ENSMUSG00000021759.14	protein_coding	Plpp1	8.3404588200503e-45	-1.44553	65.43	68.35	27.17	24.69
ENSMUSG00000014606.14	protein_coding	Slc25a11	1.49901194562653e-44	-1.27848	70.2	73.84	31.12	31.61	Yes
ENSMUSG00000027531.16	protein_coding	Impa1	1.7883434383978e-44	-1.50747	35.06	37.75	13.65	13.37	Yes
ENSMUSG00000042729.11	protein_coding	Wdr74	2.0009593554658e-44	-1.07243	162.32	158.56	81.83	79.7	Yes
ENSMUSG00000113149.1	protein_coding	Gm49383	2.05628424440335e-44	-3.77052	23.1	24.75	1.7	1.96	Yes
ENSMUSG00000023572.16	protein_coding	Ccndbp1	3.17414521305291e-44	-1.83274	42.83	42.99	13.48	11.89	Yes
ENSMUSG00000051730.15	protein_coding	Mettl5	3.94140528216397e-44	-1.37732	110.03	111.98	45.71	44.58	Yes
ENSMUSG00000018651.14	protein_coding	Tada2a	4.90503874809662e-44	-1.29389	54.03	57.42	23.16	24.87
ENSMUSG00000031700.11	protein_coding	Gpt2	5.41022645603424e-44	-2.49114	12.03	11.91	2.52	1.96
ENSMUSG00000001767.5	protein_coding	Crnkl1	6.98597064500519e-44	-1.77612	20.03	19.04	6	6.01	Yes
ENSMUSG00000032571.14	protein_coding	Pik3r4	9.68669881051934e-44	-3.44666	11.51	12.32	1.05	1.22	Yes
ENSMUSG00000027751.13	protein_coding	Supt20	1.12380930294867e-43	-1.67994	38.42	34.31	12.49	11.46	Yes
ENSMUSG00000064264.14	protein_coding	Zfp428	1.26231643617832e-43	-1.53504	75.3	77.48	28.61	27.02
ENSMUSG00000057572.15	protein_coding	Zbtb8os	1.43519445248972e-43	-1.64929	129.5	122.49	42.28	42.41	Yes
ENSMUSG00000089847.8	protein_coding	Timm10b	1.67641143250648e-43	-2.01154	127.92	128.55	33.28	33.56	Yes
ENSMUSG00000022102.13	protein_coding	Dok2	1.93815599459946e-43	-2.10472	39.25	39.86	10.1	9.23
ENSMUSG00000027131.3	protein_coding	Emc4	2.68681659714051e-43	-1.0224	181.92	180.99	94.25	94.91	Yes
ENSMUSG00000028869.13	protein_coding	Gnl2	2.92479425912495e-43	-1.01933	84.8	87.98	45.6	44.65
ENSMUSG00000002064.10	protein_coding	Sdf2	3.12028889171668e-43	-1.52249	71.51	73.23	27.86	25.33	Yes
ENSMUSG00000013822.7	protein_coding	Elof1	4.01672220511396e-43	-1.39277	119.81	127.69	49.16	50.33	Yes
ENSMUSG00000031160.4	protein_coding	Eras	5.8178650377943e-43	-3.46738	25.47	28.3	2.6	2.44
ENSMUSG00000010406.12	protein_coding	Mrpl52	6.32177650744785e-43	-1.40408	335.55	331.37	134.3	131.83	Yes
ENSMUSG00000092390.1	unprocessed_pseudogene	Gm20541	9.98337184833876e-43	-2.05324	37.05	38.01	9.24	9.75
ENSMUSG00000015668.13	protein_coding	Pdzd11	1.45655801626832e-42	-1.14043	137.25	137.37	68.85	62.96	Yes
ENSMUSG00000029840.8	protein_coding	Mtpn	1.46103663847953e-42	-1.27069	29.58	30.19	12.35	13.83	Yes
ENSMUSG00000011958.17	protein_coding	Bnip2	1.61029446111544e-42	-2.48271	19.68	18.46	3.78	3.37	Yes
ENSMUSG00000010592.9	protein_coding	Dazl	1.6520391349936e-42	-2.77671	21.99	21.2	3.02	3.53
ENSMUSG00000046862.14	protein_coding	Pramef8	1.8722603767905e-42	-2.56403	12.08	13.33	2.37	2.13	Yes
ENSMUSG00000022570.7	protein_coding	Tsta3	2.41636488630875e-42	-1.32965	84.78	85.68	36.27	35.38	Yes
ENSMUSG00000049957.14	protein_coding	Ccdc137	4.76331137955581e-42	-7.45542	15.47	13.35	0.08	0.08	Yes
ENSMUSG00000030505.17	protein_coding	Prmt3	5.31810691790533e-42	-1.16671	55.73	53.23	26.53	24.81
ENSMUSG00000036398.13	protein_coding	Ppp1r11	6.49665739508199e-42	-1.02792	237.1	249.8	127.88	124.91	Yes
ENSMUSG00000021403.3	protein_coding	Serpinb9b	7.15335913428168e-42	-2.30711	17.84	15.9	4.19	2.99	Yes
ENSMUSG00000015126.9	protein_coding	Tsr3	7.75928571703128e-42	-1.81961	56.86	55.31	17.9	15.55	Yes
ENSMUSG00000033285.15	protein_coding	Wdr3	1.0738484954766e-41	-1.56495	26.98	28.51	9.17	10.61	Yes
ENSMUSG00000022561.13	protein_coding	Gpaa1	1.08170191167263e-41	-1.39615	60.06	59.67	25.48	22.53	Yes
ENSMUSG00000041974.10	protein_coding	Spidr	1.10470929789652e-41	-3.34453	7.53	9.23	0.77	0.94	Yes
ENSMUSG00000038520.15	protein_coding	Tbc1d17	1.20052696475874e-41	-2.46957	20.31	20.78	3.83	3.91	Yes
ENSMUSG00000061186.15	protein_coding	Sfmbt2	1.32904993819422e-41	-3.06206	5.52	6.74	0.89	0.65
ENSMUSG00000047989.11	protein_coding	Ino80c	1.36414641540357e-41	-1.90426	34.55	38.38	11.25	9.26	Yes
ENSMUSG00000074637.7	protein_coding	Sox2	1.58765279310836e-41	-2.29521	19.95	20.32	4.42	4.18
ENSMUSG00000058328.13	protein_coding	Xlr5a	1.85983315907988e-41	-1.6315	59.81	55.2	19.15	19.94
ENSMUSG00000061024.8	protein_coding	Rrs1	2.98402271661527e-41	-1.40938	43.7	42.45	17.26	16.98	Yes
ENSMUSG00000113786.1	protein_coding	Gm49384	5.47500571718986e-41	-3.04036	32.99	35.63	4.08	4.6
ENSMUSG00000002963.17	protein_coding	Pnkp	6.6544019928099e-41	-2.89834	22.85	24.31	3.92	2.78	Yes
ENSMUSG00000082082.1	transcribed_unprocessed_pseudogene	Gm13230	7.34269353049888e-41	-2.14793	38.49	31.14	8.17	8.32
ENSMUSG00000078931.4	protein_coding	Pdf	8.24682666284161e-41	-1.97446	42.73	42.26	10.75	11.98
ENSMUSG00000063802.5	protein_coding	Hspbp1	1.06744521131455e-40	-1.55032	64.64	63.19	21.05	24.99	Yes
ENSMUSG00000004788.11	protein_coding	Eif2b2	1.46014352445674e-40	-1.43095	102.58	91.82	36.39	39.69	Yes
ENSMUSG00000035575.11	protein_coding	Utp6	2.52451078121097e-40	-1.60866	31.1	30.13	11.55	9.69	Yes
ENSMUSG00000024785.7	protein_coding	Rcl1	3.6192097153698e-40	-1.27782	59.99	60.31	24.97	27.43	Yes
ENSMUSG00000097768.2	lncRNA	2310043M15Rik	4.1860573678729e-40	-2.39022	24.82	24.17	4.9	4.88
ENSMUSG00000078508.1	protein_coding	Gm13128	6.58729150211127e-40	-1.26131	60.41	59.75	27.08	25.92
ENSMUSG00000035293.13	protein_coding	G2e3	6.94855258440914e-40	-1.97561	13.64	12.97	3.52	3.58	Yes
ENSMUSG00000031392.18	protein_coding	Irak1	7.08298637407562e-40	-1.92187	18	15.34	4.52	4.72
ENSMUSG00000070737.10	protein_coding	Tmem35b	7.21593226773584e-40	-1.73352	42.33	42.61	13.24	13.63
ENSMUSG00000035726.8	protein_coding	Supt16	8.46803768226799e-40	-1.10043	27.64	26.59	13.22	13.53	Yes
ENSMUSG00000028886.15	protein_coding	Eya3	1.25247906862386e-39	-2.20047	24.86	25.86	6.67	4.97	Yes
ENSMUSG00000030905.5	protein_coding	Crym	1.52451706378155e-39	-3.8434	16.91	17.69	1.49	1
ENSMUSG00000022422.13	protein_coding	Dscc1	2.45763144809953e-39	-1.98427	36.81	36.95	9.78	9.79	Yes
ENSMUSG00000000339.14	protein_coding	Rtca	3.52889495160672e-39	-1.26778	65.79	69.01	29.34	29.8	Yes
ENSMUSG00000028890.13	protein_coding	Mtf1	3.92565032103619e-39	-1.93871	48.98	52.83	14.49	13.42	Yes
ENSMUSG00000085385.7	lncRNA	Snhg17	4.05736568652871e-39	-2.04517	48.08	45.24	12.64	11.14	Yes
ENSMUSG00000035351.16	protein_coding	Nup37	5.20569250433537e-39	-1.24289	105.98	102.49	44.03	49.05	Yes
ENSMUSG00000038685.18	protein_coding	Rtel1	5.46563260603593e-39	-2.88624	26.98	27.93	4.01	3.71	Yes
ENSMUSG00000000355.13	protein_coding	Mcts1	6.54567068218742e-39	-1.26747	156.87	154.23	69.72	66.83	Yes
ENSMUSG00000034064.14	protein_coding	Poglut1	7.3419196429036e-39	-1.29343	39.55	39.4	17.66	16.37
ENSMUSG00000078906.9	protein_coding	Gm14444	8.79554051418413e-39	-2.32059	59.34	61.31	10.12	15.09
ENSMUSG00000002147.18	protein_coding	Stat6	1.11451830060533e-38	-6.20733	5.96	7.14	0.11	0.07
ENSMUSG00000067919.8	protein_coding	Rex2	1.14840982824067e-38	-1.29248	25.84	25.08	10.35	11.6
ENSMUSG00000019808.8	protein_coding	Adat2	1.31556023457783e-38	-1.77833	40.36	41.6	13.2	11.92	Yes
ENSMUSG00000019809.16	protein_coding	Pex3	1.41153735016883e-38	-1.35822	46.18	43.19	18.72	18.1	Yes
ENSMUSG00000027552.14	protein_coding	E2f5	1.41431921230968e-38	-2.39434	20.73	20.35	4.06	4.11
ENSMUSG00000057963.9	protein_coding	Itpk1	3.41771334690696e-38	-1.84464	18.12	17.83	5.55	4.98
ENSMUSG00000037570.16	protein_coding	Mcrs1	3.84070632902182e-38	-1.17467	71.08	74.54	32.82	35.37	Yes
ENSMUSG00000027702.7	protein_coding	Lrrc34	6.11491384416813e-38	-1.55612	36.54	36.35	13.38	12.73
ENSMUSG00000020308.6	protein_coding	Tpgs1	6.31038094520049e-38	-1.87553	48.62	51.93	14.97	13.82	Yes
ENSMUSG00000020973.7	protein_coding	Dnaaf2	6.31038094520049e-38	-3.40172	7	6.68	0.76	0.57	Yes
ENSMUSG00000033114.11	protein_coding	Slc35d2	6.77844959950335e-38	-4.59595	10.68	10.75	0.31	0.6
ENSMUSG00000073079.6	protein_coding	Srp54a	9.6599462189402e-38	-1.46813	73.17	76.67	31.74	25.43	Yes
ENSMUSG00000003923.14	protein_coding	Tfam	1.28003262688828e-37	-1.29438	64.12	70.14	26.21	31.64	Yes
ENSMUSG00000024082.5	protein_coding	Ndufaf7	1.35597873422112e-37	-1.72335	45.51	46.23	14.96	14.27	Yes
ENSMUSG00000028093.15	protein_coding	Acp6	4.50891843749515e-37	-1.65334	32.9	31.07	10.58	10.83	Yes
ENSMUSG00000097415.2	lncRNA	AU020206	4.85662189408116e-37	-1.79595	22.04	20.02	6.79	5.95
ENSMUSG00000042831.13	protein_coding	Alkbh6	5.4305463215514e-37	-1.4351	97.65	91.68	37.88	35.96	Yes
ENSMUSG00000030982.19	protein_coding	Vps35l	6.47462344106081e-37	-1.13285	62	60.25	29.74	29.21	Yes
ENSMUSG00000039221.10	protein_coding	Rpl22l1	6.55160451940993e-37	-1.0662	343.66	321.85	164.15	172.03	Yes
ENSMUSG00000038550.10	protein_coding	Ciart	7.8970611055973e-37	-5.59225	17.54	17.24	0.22	0.53	Yes
ENSMUSG00000070697.4	protein_coding	Utp3	2.19857748617786e-36	-1.04498	84.39	86.73	45.44	42.31	Yes
ENSMUSG00000026784.14	protein_coding	Pdss1	2.70471062506402e-36	-1.8472	41.53	35.88	10.55	12.02	Yes
ENSMUSG00000020003.16	protein_coding	Pex7	4.00883770666909e-36	-1.78864	29.24	33.86	10.14	9.07	Yes
ENSMUSG00000007867.9	protein_coding	Ift43	4.51041595078078e-36	-1.90546	74.76	69.47	20.18	20.24	Yes
ENSMUSG00000059355.13	protein_coding	Wdr83os	5.37482103430399e-36	-1.4278	101.6	100.84	38.14	41.13	Yes
ENSMUSG00000002395.14	protein_coding	Use1	6.29908487656588e-36	-1.38076	101.03	107.34	40.92	43.51	Yes
ENSMUSG00000065999.13	protein_coding	Zfp985	6.90386939760353e-36	-1.28074	39.34	36.86	16.69	16.43	Yes
ENSMUSG00000020993.9	protein_coding	Trappc6b	8.73536142887018e-36	-1.59948	54.38	56.97	19.23	19.44	Yes
ENSMUSG00000025484.9	protein_coding	Bet1l	9.25645669591775e-36	-2.04444	35.06	42.85	10.3	9.49	Yes
ENSMUSG00000013155.10	protein_coding	Enkd1	9.38698156709228e-36	-3.10543	18.39	17.73	2.13	2.2	Yes
ENSMUSG00000030359.14	protein_coding	Pzp	1.30582666423355e-35	-3.79998	23.06	22.59	1.84	1.58
ENSMUSG00000018648.15	protein_coding	Dusp14	1.39735241456799e-35	-1.19352	84.46	85.89	42.27	36.47
ENSMUSG00000015790.16	protein_coding	Surf1	1.74591580199159e-35	-1.67518	61.9	62.39	20.21	20.66	Yes
ENSMUSG00000000958.10	protein_coding	Slc7a7	2.59831357544921e-35	-1.8007	25.71	26.21	7.23	8.41
ENSMUSG00000014177.10	protein_coding	Tvp23b	4.6106495890383e-35	-1.44589	40.63	42.58	16.49	15.71	Yes
ENSMUSG00000003033.15	protein_coding	Ap1m1	4.96843946865594e-35	-1.42267	37.17	40.7	15.91	14.7	Yes
ENSMUSG00000050846.9	protein_coding	Zfp623	6.28394310603458e-35	-3.70658	8.2	7.72	0.59	0.66	Yes
ENSMUSG00000035086.13	protein_coding	Becn1	7.39630543595277e-35	-1.02827	80.52	74.85	40.49	40.13	Yes
ENSMUSG00000024209.9	protein_coding	Acsbg3	8.97862125202562e-35	-2.2359	14.01	13.27	3.01	3.05
ENSMUSG00000072479.10	protein_coding	Xlr5b	1.13656719929664e-34	-2.24195	37.37	31.22	8.18	7.01
ENSMUSG00000029036.18	protein_coding	Atad3a	1.58434870759415e-34	-1.04473	71.1	80.32	38.47	39.13	Yes
ENSMUSG00000009585.18	protein_coding	Apobec3	2.88047559879021e-34	-1.98431	24.72	25.57	7.37	6.03
ENSMUSG00000025645.8	protein_coding	Ccdc51	3.81176871251153e-34	-4.7614	11.64	12.68	0.53	0.39	Yes
ENSMUSG00000090935.10	protein_coding	Synj2bp	5.23309537507724e-34	-1.90954	24.75	29.81	6.99	8.27	Yes
ENSMUSG00000024666.6	protein_coding	Tmem138	5.71091285258879e-34	-1.73553	35.69	34.14	11.39	10.68	Yes
ENSMUSG00000004561.14	protein_coding	Mettl17	5.93300063214953e-34	-3.85814	23.84	19.16	1.39	1.63	Yes
ENSMUSG00000021840.17	protein_coding	Mapk1ip1l	6.34835510792421e-34	-1.42009	16	16.16	6.57	6.1	Yes
ENSMUSG00000029389.17	protein_coding	Ddx55	6.61049979501138e-34	-2.89742	9.34	8.58	1.31	1.19	Yes
ENSMUSG00000074211.4	protein_coding	Sdhaf1	9.82546981720767e-34	-3.33482	9.05	8.26	1.02	0.75	Yes
ENSMUSG00000001134.9	protein_coding	Uxt	1.13071812433448e-33	-1.28712	159.84	157.11	70.11	66.98	Yes
ENSMUSG00000036992.10	protein_coding	Nxt1	1.64547092278846e-33	-1.24578	106.29	111.78	46.2	50.84	Yes
ENSMUSG00000026771.14	protein_coding	Spopl	2.04850901862862e-33	-2.73108	5.45	5.17	0.85	0.81	Yes
ENSMUSG00000068417.8	protein_coding	Pnp2	3.15674925370222e-33	-3.71643	18.57	15.31	1.41	1.19
ENSMUSG00000037938.4	protein_coding	Chchd5	3.16274138485254e-33	-1.54058	52.09	51.27	19.6	17.83	Yes
ENSMUSG00000118061.1	lncRNA	Rbfaos	3.75956397217704e-33	-1.73842	17.75	18.53	5.55	5.86
ENSMUSG00000035183.14	protein_coding	Slc24a5	3.8988194305499e-33	-2.44993	17.24	17.15	3.81	2.77
ENSMUSG00000002227.15	protein_coding	Mov10	5.20378097941357e-33	-1.60088	16.46	16.76	5.57	5.95
ENSMUSG00000030083.11	protein_coding	Abtb1	6.98253688590198e-33	-1.94247	24.59	26.98	7.48	6.57	Yes
ENSMUSG00000025470.11	protein_coding	Zfp511	7.83477097573598e-33	-1.90449	52.41	50.5	15.7	13.11	Yes
ENSMUSG00000032497.19	protein_coding	Lrrfip2	8.33339193070946e-33	-1.87861	28.24	24.38	8.07	6.94	Yes
ENSMUSG00000038039.13	protein_coding	Gcc2	8.60096275632618e-33	-2.04211	38.07	49.51	12.08	10.19	Yes
ENSMUSG00000043323.17	protein_coding	Fbrsl1	1.19951834991514e-32	-2.05033	12.53	12.65	3.4	2.96	Yes
ENSMUSG00000007415.15	protein_coding	Gatad1	1.29190542768763e-32	-1.70983	48.3	43.86	14.48	15.15
ENSMUSG00000029404.15	protein_coding	Arl6ip4	1.55446694046013e-32	-1.76643	57.13	62.96	19.47	17.59	Yes
ENSMUSG00000027076.10	protein_coding	Timm10	1.63584402179411e-32	-1.07861	202.98	199.99	105.05	96.72	Yes
ENSMUSG00000020260.9	protein_coding	Pofut2	2.07312956789196e-32	-1.38957	32.68	33.02	12.75	13.67	Yes
ENSMUSG00000031671.11	protein_coding	Setd6	2.96398653987901e-32	-2.3408	29.62	29.16	6.07	6.04
ENSMUSG00000062619.6	protein_coding	2310039H08Rik	2.97623246168709e-32	-2.37812	49.26	52.94	8.93	11.54	Yes
ENSMUSG00000112819.1	lncRNA	Gm46332	4.73881884765285e-32	-1.55357	200.8	200.15	66.08	77.48
ENSMUSG00000027079.15	protein_coding	Clp1	5.89615485409247e-32	-1.01392	71.67	71.87	37.36	37.82	Yes
ENSMUSG00000000600.15	protein_coding	Krit1	6.59949993034172e-32	-1.81393	15.09	14.55	4.1	4.74	Yes
ENSMUSG00000053367.15	protein_coding	Epp13	9.20982715498769e-32	-3.99686	28.57	30.2	2.04	1.74
ENSMUSG00000025235.8	protein_coding	Bbs4	9.30021866244475e-32	-1.79939	17.35	17.04	5.45	4.92	Yes
ENSMUSG00000032249.14	protein_coding	Anp32a	9.69149926148804e-32	-1.13124	121.57	127.17	61.61	58.36
ENSMUSG00000073468.12	protein_coding	Sft2d1	1.44636831696715e-31	-1.18367	102.31	101.02	48.22	46.32	Yes
ENSMUSG00000026134.11	protein_coding	Prim2	1.87225608478129e-31	-1.56521	28.67	27.55	9.82	10.16	Yes
ENSMUSG00000028898.15	protein_coding	Trnau1ap	1.9724233862189e-31	-1.23768	87.21	86.8	40.71	37.17	Yes
ENSMUSG00000020075.8	protein_coding	Ddx21	5.69205888962324e-31	-1.04981	26.14	24.82	12.3	13.72	Yes
ENSMUSG00000034032.15	protein_coding	Rpap1	5.83987039337098e-31	-1.97715	7.31	7.34	1.77	2.13	Yes
ENSMUSG00000031156.18	protein_coding	Slc35a2	6.62735971907476e-31	-2.46346	21.35	19.83	3.8	3.98	Yes
ENSMUSG00000055148.7	protein_coding	Klf2	8.13061966374545e-31	-1.28977	40.61	42.39	18.22	17.58	Yes
ENSMUSG00000004266.15	protein_coding	Ptpn6	8.53229652452232e-31	-2.82462	14.07	13.97	2.13	1.99	Yes
ENSMUSG00000019792.8	protein_coding	Trmt11	8.65804029657339e-31	-1.40078	36.28	34.08	13.31	14.78	Yes
ENSMUSG00000031256.11	protein_coding	Cstf2	9.16181706400794e-31	-1.40392	15.93	16.31	6.54	6.29
ENSMUSG00000041375.18	protein_coding	Ccdc9	1.09251786626629e-30	-2.95662	18.16	18.69	1.85	3.19	Yes
ENSMUSG00000067713.7	protein_coding	Prkag1	1.23048632748345e-30	-1.62115	41.75	43.59	16.61	12.61	Yes
ENSMUSG00000024006.17	protein_coding	Stk38	1.24361925072037e-30	-1.09176	55.34	53.14	28.16	25.66
ENSMUSG00000018209.15	protein_coding	Stk4	1.34508738616235e-30	-2.15287	17.73	23.21	4.13	5.48	Yes
ENSMUSG00000027551.15	protein_coding	Zfp64	2.133705288656e-30	-2.16905	18.46	20.02	4.61	4.33	Yes
ENSMUSG00000001082.12	protein_coding	Mfsd10	2.49381108034572e-30	-1.29163	66.64	65.68	28.06	28.94	Yes
ENSMUSG00000028885.8	protein_coding	Smpdl3b	3.14226002449121e-30	-2.4779	15.68	14.07	3.2	2.36
ENSMUSG00000031157.10	protein_coding	Pqbp1	3.52227741791835e-30	-1.20204	91.39	85.89	42.03	39.32	Yes
ENSMUSG00000045598.10	protein_coding	Zfp553	4.02508395508161e-30	-1.91953	30.54	29.21	9.24	7.31	Yes
ENSMUSG00000024668.8	protein_coding	Sdhaf2	4.05205250526219e-30	-1.39028	45.77	51.97	20.74	18.53	Yes
ENSMUSG00000066000.12	protein_coding	Zfp979	4.71456171568713e-30	-1.90568	132.16	146.16	34.89	42.91
ENSMUSG00000012429.9	protein_coding	Mplkip	5.39308860999399e-30	-1.55803	73.23	65.15	26.6	22.88	Yes
ENSMUSG00000003824.12	protein_coding	Syce2	5.6493728595353e-30	-1.21708	138.41	128.97	56.94	64.43
ENSMUSG00000052776.10	protein_coding	Oas1a	7.37117848912936e-30	-3.38132	10.01	9.74	1.06	0.9
ENSMUSG00000022195.7	protein_coding	6030458C11Rik	8.33019384205045e-30	-1.88392	11.87	11.24	3.19	3.37	Yes
ENSMUSG00000028651.12	protein_coding	Ppie	9.83289215624981e-30	-1.02974	107.36	111.78	59.72	53.77	Yes
ENSMUSG00000026035.15	protein_coding	Ppil3	1.06962197101884e-29	-2.00216	49.77	48.78	14.72	11.08	Yes
ENSMUSG00000050435.2	protein_coding	Ube2dnl1	1.3361270509501e-29	-1.81924	72.31	64.83	20.65	20.06
ENSMUSG00000000028.15	protein_coding	Cdc45	1.59041972663476e-29	-1.24746	46.81	46.97	22.64	19.04	Yes
ENSMUSG00000073460.5	protein_coding	Pnldc1	1.76488421737502e-29	-2.4472	24.58	23.41	4.46	4.69
ENSMUSG00000035762.11	protein_coding	Tmem161b	1.79608312255124e-29	-1.9059	20.84	23.97	6.24	6.27	Yes
ENSMUSG00000060149.7	lncRNA	BC002059	1.83163366516856e-29	-6.44381	11.7	9.33	0.12	0.12	Yes
ENSMUSG00000058392.13	protein_coding	Rrp1b	1.91735130820694e-29	-1.00983	76.72	91.57	43.2	45.1
ENSMUSG00000032388.7	protein_coding	Spg21	2.25148412028272e-29	-1.09306	51.6	53.16	27.47	24.43
ENSMUSG00000023170.14	protein_coding	Gps2	2.26264724092868e-29	-1.72176	48.26	47.36	13.86	16.56	Yes
ENSMUSG00000061981.14	protein_coding	Flot2	2.26264724092868e-29	-2.96825	7.68	8.4	1.15	0.98
ENSMUSG00000038344.14	protein_coding	Txlng	3.60876469419581e-29	-1.52565	17.97	16.89	6.69	6.03	Yes
ENSMUSG00000022849.5	protein_coding	Hspbap1	3.80254467776416e-29	-1.01281	61.68	64.52	34.08	32.03
ENSMUSG00000012483.4	protein_coding	Rpa3	3.82493678597789e-29	-1.15537	156.83	156.51	75.83	72.72	Yes
ENSMUSG00000039456.10	protein_coding	Morc3	4.0423753450667e-29	-1.08217	26.27	27.49	13.86	12.98	Yes
ENSMUSG00000008575.17	protein_coding	Nfib	5.38941101218166e-29	-4.40346	3.5	3.26	0.17	0.15
ENSMUSG00000057895.11	protein_coding	Zfp105	5.64257490075343e-29	-2.72884	12.43	11.01	2	1.67	Yes
ENSMUSG00000039617.8	processed_pseudogene	Gm7488	5.90799233195706e-29	-1.22374	142.63	138.33	65.5	61.39
ENSMUSG00000074867.4	protein_coding	Zfp808	5.94075277312737e-29	-1.51824	34.64	31.06	12.59	11.56
ENSMUSG00000011254.16	protein_coding	Thg1l	8.65388741677889e-29	-2.47192	18.47	18.59	3.85	3.14	Yes
ENSMUSG00000028848.13	protein_coding	Gpn2	9.53729125694427e-29	-2.16552	23.69	24.69	5.57	5.67	Yes
ENSMUSG00000026843.15	protein_coding	Fubp3	9.55607568320083e-29	-2.08915	19.33	23.15	5.32	5.1	Yes
ENSMUSG00000021890.6	protein_coding	Eaf1	9.77729606421552e-29	-5.11816	4.02	3.72	0.15	0.09	Yes
ENSMUSG00000022313.10	protein_coding	Utp23	1.52010320899243e-28	-2.46996	29	31.22	5.96	5.32	Yes
ENSMUSG00000054753.9	protein_coding	AU018091	1.62057626541783e-28	-1.02658	33.59	33.77	18.53	16.45
ENSMUSG00000114353.1	transcribed_processed_pseudogene	Gm7896	1.74160071372331e-28	-1.95605	77	74.69	22.25	18.65
ENSMUSG00000039068.16	protein_coding	Zzz3	1.82668344901132e-28	-1.14592	38.79	41.08	20.5	17.61	Yes
ENSMUSG00000022248.14	protein_coding	Rad1	2.5049350874416e-28	-1.63788	34.65	35.63	12.37	11.33	Yes
ENSMUSG00000020687.13	protein_coding	Cdc27	2.54870227477502e-28	-1.24146	15.72	16.64	7.42	7.01	Yes
ENSMUSG00000024645.5	protein_coding	Timm21	3.05714156557223e-28	-1.99576	32.68	33.08	7.57	9.67	Yes
ENSMUSG00000022012.9	protein_coding	Enox1	3.2439167481399e-28	-2.11387	10.29	11.16	2.38	2.79
ENSMUSG00000066148.3	protein_coding	Prpf4	3.66512102966327e-28	-1.32005	14.83	14.16	6.52	5.73	Yes
ENSMUSG00000114816.1	processed_pseudogene	Gm10323	4.17784276369879e-28	-1.43272	16.41	16.68	6.74	6.16
ENSMUSG00000030330.15	protein_coding	Ing4	4.88322588783829e-28	-1.53761	31.63	33	12.05	11.34	Yes
ENSMUSG00000022750.18	protein_coding	Klhl22	5.30974798931416e-28	-1.49834	21.4	21.16	8.05	7.79
ENSMUSG00000020691.13	protein_coding	Mettl2	5.84272669858345e-28	-1.69968	24.3	23.14	7.54	7.77	Yes
ENSMUSG00000028999.15	protein_coding	Rint1	7.49869419232806e-28	-2.17733	11.06	12.88	2.8	2.71	Yes
ENSMUSG00000034560.6	protein_coding	Washc4	8.67694500007373e-28	-1.14135	15.59	15.84	7.85	7.2
ENSMUSG00000045751.16	protein_coding	Mms22l	9.19141790495236e-28	-1.29797	47.47	50.34	22.87	19.1
ENSMUSG00000024454.16	protein_coding	Hdac3	1.21456101195011e-27	-1.11695	42.24	42.57	20.69	20.6
ENSMUSG00000055041.8	protein_coding	Commd5	1.72046106664219e-27	-1.48155	56.94	58.1	20.61	22.68	Yes
ENSMUSG00000062761.7	protein_coding	Zfp512	2.24392831674035e-27	-2.34661	9.6	11.41	2.49	1.83	Yes
ENSMUSG00000034290.9	protein_coding	Nek9	2.31733574341151e-27	-4.73139	2.55	2.61	0.05	0.14	Yes
ENSMUSG00000009995.17	protein_coding	Taz	2.83053616047361e-27	-1.93126	23.13	21.57	6.92	5.33
ENSMUSG00000017776.15	protein_coding	Crk	2.84297860622065e-27	-1.23312	26.84	28.09	12.1	12.53	Yes
ENSMUSG00000044783.16	protein_coding	Hjurp	3.06951284059925e-27	-1.2415	17.96	16.78	7.54	7.94	Yes
ENSMUSG00000029826.14	protein_coding	Zc3hav1	3.14390094940512e-27	-1.65103	12.03	10.87	3.89	3.76
ENSMUSG00000025464.15	protein_coding	Paox	3.43700743153944e-27	-2.88374	14.42	14.47	2.1	1.97
ENSMUSG00000035186.6	protein_coding	Ubd	3.49331909003128e-27	-4.92527	16.5	17.69	0.58	0.55
ENSMUSG00000086859.4	lncRNA	Snhg20	4.47930748665185e-27	-1.29772	135.98	128.53	58.2	55.17	Yes
ENSMUSG00000073684.13	protein_coding	Faap20	4.8565150830914e-27	-8.08947	33.46	33.57	0.12	0.12	Yes
ENSMUSG00000024909.15	protein_coding	Efemp2	6.16169110564185e-27	-4.17425	10.67	10.37	0.71	0.5
ENSMUSG00000017664.16	protein_coding	Slc35c2	6.33577647075407e-27	-5.30575	12.5	16.41	0.47	0.26	Yes
ENSMUSG00000025856.15	protein_coding	Pdgfa	9.10987659403699e-27	-1.07454	64.46	62.29	31.77	31.81
ENSMUSG00000113204.1	lncRNA	Gm46430	9.10987659403699e-27	-1.80501	26.63	23.16	7.39	7.54	Yes
ENSMUSG00000063785.12	protein_coding	Utp14a	1.12672223125399e-26	-1.1412	34.41	32.53	16.5	15.54	Yes
ENSMUSG00000055612.15	protein_coding	Cdca7	1.61363666741529e-26	-1.25079	28.57	28.19	12.68	12.46
ENSMUSG00000074358.9	protein_coding	Ccdc61	1.6528270173412e-26	-2.98446	17.06	15.49	2.65	1.66	Yes
ENSMUSG00000029557.7	protein_coding	Mrm2	2.24379000908578e-26	-2.12098	23.45	22.74	6.34	4.73	Yes
ENSMUSG00000034317.14	protein_coding	Trim59	2.50661029079053e-26	-1.18702	35.23	33.6	15.92	15.98
ENSMUSG00000020978.10	protein_coding	Klhdc2	2.67014120883634e-26	-1.20805	40.46	38.4	17.31	18.69	Yes
ENSMUSG00000025491.14	protein_coding	Ifitm1	2.8855838664318e-26	-6.19513	28.97	27.42	0.68	0.09
ENSMUSG00000035171.9	protein_coding	1110059E24Rik	3.41443358673295e-26	-1.03057	108.05	89.65	52.23	50.01	Yes
ENSMUSG00000034403.16	protein_coding	Pja1	4.16249709439928e-26	-1.37528	24.46	26.38	10.18	10.43
ENSMUSG00000031805.17	protein_coding	Jak3	5.62130765988699e-26	-2.702	5.14	5.08	0.85	0.77
ENSMUSG00000115219.2	protein_coding	Eef1akmt4	6.01199734283281e-26	-1.74226	37.95	37.12	11.06	12.42	Yes
ENSMUSG00000036820.12	protein_coding	Amdhd2	7.8088546904395e-26	-1.19771	71.22	71.89	32.98	32.82
ENSMUSG00000089803.3	processed_pseudogene	Gm10171	1.7019429235649e-25	-2.77875	42.07	36.79	6	5.86
ENSMUSG00000068165.3	processed_pseudogene	Gm10233	1.89502644310515e-25	-2.77875	42.07	36.79	6	5.86
ENSMUSG00000020475.3	protein_coding	Pgam2	1.9675906910049e-25	-1.50557	64.55	70.82	25.8	24.26
ENSMUSG00000036086.16	protein_coding	Zranb3	3.18998306790611e-25	-2.01005	12.6	13.06	2.8	3.88	Yes
ENSMUSG00000003198.10	protein_coding	Zfp959	3.7815832170875e-25	-2.91747	12.07	11.2	1.77	1.39	Yes
ENSMUSG00000050213.6	protein_coding	Snip1	3.93431535293379e-25	-1.26914	29.23	27.08	12.73	11.89	Yes
ENSMUSG00000059714.13	protein_coding	Flot1	4.42270151970793e-25	-2.51231	19.32	17.31	3.78	2.9	Yes
ENSMUSG00000062054.7	protein_coding	Iah1	5.31253813773403e-25	-1.33904	57.2	59.86	26.2	22.47
ENSMUSG00000004099.16	protein_coding	Dnmt1	5.35500796417024e-25	-1.35699	18.56	18.91	8.09	7.32
ENSMUSG00000033107.6	protein_coding	Rnf125	9.09572852690637e-25	-1.29525	51.3	47.44	22.33	20.06
ENSMUSG00000021951.7	protein_coding	Eef1akmt1	9.39805803265476e-25	-1.11868	102.2	105.08	50.7	50.01	Yes
ENSMUSG00000015478.13	protein_coding	Rnf5	1.40597906550532e-24	-1.2486	60.89	58.94	28.02	25.13	Yes
ENSMUSG00000056228.10	protein_coding	Cars2	1.80182120076755e-24	-1.93545	18.98	20.84	5.9	5
ENSMUSG00000019039.14	protein_coding	Dalrd3	1.96300652712489e-24	-1.36806	68.94	69.72	28.19	28.3	Yes
ENSMUSG00000079469.10	protein_coding	Pigb	2.0706489935815e-24	-2.38443	6.26	7.35	1.33	1.36	Yes
ENSMUSG00000020736.12	protein_coding	Nt5c	2.19914236612258e-24	-1.82049	53.77	46.2	14.97	14.61
ENSMUSG00000042211.7	protein_coding	Fbxo38	2.42903250314916e-24	-1.99548	10.16	11.23	2.27	3.35	Yes
ENSMUSG00000006720.16	protein_coding	Zfp184	2.4923965083012e-24	-5.19218	4.26	4.87	0.11	0.14	Yes
ENSMUSG00000078864.10	protein_coding	Gm14322	3.43917569079028e-24	-1.81087	57.21	56.47	15.26	18.61
ENSMUSG00000021556.12	protein_coding	Golm1	3.61668253408533e-24	-1.75634	14	18.36	5.48	4.56
ENSMUSG00000070953.13	protein_coding	Rabepk	5.22895126455351e-24	-1.70228	29.72	27.4	9.29	9.09	Yes
ENSMUSG00000038225.15	protein_coding	Primpol	5.39406736614064e-24	-2.8405	8.86	8.3	1.12	1.34	Yes
ENSMUSG00000028671.16	protein_coding	Gale	5.76348794787556e-24	-1.68691	30.57	30.74	8.86	11.04	Yes
ENSMUSG00000019763.11	protein_coding	Rmnd1	7.76169300639947e-24	-1.44923	38.05	33.25	13.6	13.83
ENSMUSG00000020522.13	protein_coding	Mfap3	8.09289640419379e-24	-1.02141	28.12	29.28	14.18	15.69	Yes
ENSMUSG00000066443.5	processed_pseudogene	Gm10163	9.0550460617932e-24	-1.04029	391.75	334.08	199.42	173.56
ENSMUSG00000024999.7	protein_coding	Noc3l	9.72661216556293e-24	-1.75031	8.55	8.27	2.69	2.54	Yes
ENSMUSG00000039530.17	protein_coding	Tusc3	1.19240235482818e-23	-2.27342	16.94	16.26	3.24	3.87
ENSMUSG00000020948.9	protein_coding	Klhl28	1.19419950590432e-23	-2.69412	6.68	6.07	1.1	0.93	Yes
ENSMUSG00000007603.9	protein_coding	Dus3l	1.54842622387231e-23	-1.22979	28.2	28.57	12.79	12.7	Yes
ENSMUSG00000024376.7	protein_coding	Epb41l4a	1.59987204867751e-23	-1.8557	9.64	9.63	2.73	2.82
ENSMUSG00000027207.15	protein_coding	Galk2	1.6433442671323e-23	-2.56068	11.07	10.28	1.55	2.18	Yes
ENSMUSG00000004996.9	protein_coding	Mri1	1.72488601334713e-23	-1.64649	32.84	31.1	11.92	9.54	Yes
ENSMUSG00000021916.16	protein_coding	Glt8d1	3.12018802966847e-23	-2.08623	18.94	19.06	4.6	4.69	Yes
ENSMUSG00000059920.9	protein_coding	4930453N24Rik	3.94405968070231e-23	-1.06748	39.05	44.08	22.71	19.19	Yes
ENSMUSG00000051769.2	protein_coding	Wfdc15a	7.23508467253521e-23	-3.56729	37.27	39.45	3.65	2.94
ENSMUSG00000025050.8	protein_coding	Pcgf6	7.40675561798611e-23	-1.01746	37.4	39.35	20.01	20.01
ENSMUSG00000026575.15	protein_coding	Nme7	7.48801112550659e-23	-1.30299	79.32	74.37	30.17	35.3
ENSMUSG00000035078.6	protein_coding	Mtmr9	7.71245983713806e-23	-1.92378	11.56	12.46	3.35	3.24	Yes
ENSMUSG00000030269.14	protein_coding	Mtmr14	1.12732554037875e-22	-1.75817	16.31	18.19	5.96	4.75	Yes
ENSMUSG00000079349.9	protein_coding	Magea5	1.25208625412901e-22	-2.26565	15.85	17.52	4.07	3.13
ENSMUSG00000062352.14	protein_coding	Itgb1bp1	1.54602041879831e-22	-1.51493	51.61	56.13	22.12	17.51	Yes
ENSMUSG00000031155.16	protein_coding	Pim2	1.57379766285557e-22	-1.37522	25.92	26.58	11.53	9.74	Yes
ENSMUSG00000028842.15	protein_coding	Ago3	1.61439146004974e-22	-2.75636	11.25	11.64	1.53	1.98	Yes
ENSMUSG00000072582.9	protein_coding	Ptrh2	2.46143978377453e-22	-1.41371	15.15	14.79	5.62	6.18	Yes
ENSMUSG00000021850.14	protein_coding	ccdc198	3.01891590657403e-22	-6.50538	9.44	11.58	0.09	0.17
ENSMUSG00000098923.1	protein_coding	Tmem185b	3.56775376202485e-22	-1.89456	10.38	9.7	2.87	2.76	Yes
ENSMUSG00000001054.9	protein_coding	Rmnd5b	3.7707281966006e-22	-1.28255	29.52	30.61	13.41	12.59	Yes
ENSMUSG00000083534.1	unprocessed_pseudogene	H2-M6-ps	4.21327355366698e-22	-2.757	17.54	19.43	3.18	2.44
ENSMUSG00000024069.14	protein_coding	Slc30a6	4.35883125291774e-22	-1.01291	47.59	46.38	25.66	23.52	Yes
ENSMUSG00000041703.7	protein_coding	Zic5	5.32995110448809e-22	-3.10789	3.01	2.83	0.31	0.38
ENSMUSG00000026036.17	protein_coding	Nif3l1	5.42086557265656e-22	-1.09933	47.12	48.81	26.38	20.92	Yes
ENSMUSG00000058388.14	protein_coding	Phtf1	5.5036675624474e-22	-2.69537	5.79	6.3	1.02	0.91
ENSMUSG00000026628.13	protein_coding	Atf3	6.26181786134301e-22	-2.16073	12.68	13.12	3.48	2.51
ENSMUSG00000086228.2	protein_coding	Ubap1l	8.42120707437e-22	-3.51017	9.22	10.31	0.95	0.79
ENSMUSG00000031505.11	protein_coding	Naxd	8.52868775062626e-22	-1.24568	60.42	60.08	26.02	27.43	Yes
ENSMUSG00000032673.5	protein_coding	Prorsd1	1.36624419108493e-21	-1.20772	66.08	64.55	29.61	29.93	Yes
ENSMUSG00000069631.14	protein_coding	Strada	1.54992306288849e-21	-1.56053	18.95	20.22	6.57	7.34
ENSMUSG00000038644.14	protein_coding	Pold1	1.59042804539365e-21	-1.54172	30.73	28.17	11.29	9.9	Yes
ENSMUSG00000036533.9	protein_coding	Cdc42ep3	1.61240912509675e-21	-1.17536	32.46	35.07	16.17	15.31
ENSMUSG00000039182.6	protein_coding	AW209491	1.73060266895957e-21	-1.88614	15.43	14.58	3.76	4.71	Yes
ENSMUSG00000040472.15	protein_coding	Rabggta	1.86141370847651e-21	-1.1875	27.97	30.53	13.58	13.46	Yes
ENSMUSG00000001844.10	protein_coding	Zdhhc4	2.10990380344394e-21	-1.0715	59.28	61.48	29.87	30.72	Yes
ENSMUSG00000087174.7	lncRNA	5530601H04Rik	2.11829775695685e-21	-2.52237	19.92	22.16	3.13	4.44	Yes
ENSMUSG00000020910.16	protein_coding	Adprm	2.14356118568676e-21	-4.04984	12.13	9.78	0.3	1.02	Yes
ENSMUSG00000061111.8	protein_coding	Mcrip1	2.19417646429338e-21	-1.34776	41.45	42.28	17.72	16.83
ENSMUSG00000003421.13	protein_coding	Nosip	2.58817868329111e-21	-1.0003	54.74	56.73	30.78	28.1	Yes
ENSMUSG00000028293.14	protein_coding	Slc35a1	2.87438690035357e-21	-1.15348	34.61	34.96	17.54	15.43	Yes
ENSMUSG00000013646.17	protein_coding	Sh3bp5l	3.12197473595166e-21	-2.99147	4.63	4.97	0.63	0.6	Yes
ENSMUSG00000051735.7	protein_coding	Rinl	5.14476683071222e-21	-3.65829	9.6	9.89	0.9	0.64
ENSMUSG00000113623.1	transcribed_processed_pseudogene	Gm48691	5.47043735742529e-21	-2.61416	21.94	20.85	3.04	4.21
ENSMUSG00000046449.15	protein_coding	Nexmif	5.65632567898711e-21	-1.37989	7.78	7.62	3.38	2.84
ENSMUSG00000071252.6	protein_coding	2210408I21Rik	6.0055908399398e-21	-3.10764	12.27	9.68	1.05	1.55	Yes
ENSMUSG00000006313.5	protein_coding	Upk1a	6.48451814240115e-21	-3.15018	9.85	10.84	1.4	0.97
ENSMUSG00000074863.5	protein_coding	Platr25	6.82718193388512e-21	-1.12704	31.5	33.04	16.34	14.8
ENSMUSG00000071180.5	protein_coding	Smim15	7.52781059838266e-21	-1.18462	32.73	32.7	14.68	15.62	Yes
ENSMUSG00000051232.13	protein_coding	Tmem199	8.20092477819384e-21	-1.29903	57.1	51.37	25.92	20.46	Yes
ENSMUSG00000039187.16	protein_coding	Fanci	9.91608645204878e-21	-3.66365	4.06	4.98	0.3	0.43	Yes
ENSMUSG00000043251.6	protein_coding	Exoc3l	1.03039995243166e-20	-3.74472	5.32	6.29	0.47	0.4	Yes
ENSMUSG00000016386.15	protein_coding	Mpped2	1.05195104862768e-20	-1.71542	23.31	29.43	8.66	8.07
ENSMUSG00000041712.7	protein_coding	Ubr7	1.09787816627271e-20	-1.41848	12.92	12.2	5.02	4.84	Yes
ENSMUSG00000042694.17	protein_coding	Stn1	1.27570568357943e-20	-2.20688	17.45	15.74	3.55	3.89	Yes
ENSMUSG00000096215.8	protein_coding	Smim22	1.34165288986077e-20	-2.20472	98.96	99.67	21.62	22.93
ENSMUSG00000086454.7	lncRNA	Platr14	1.54684351928992e-20	-1.38004	107.51	112.1	48.07	40.61	Yes
ENSMUSG00000038417.4	protein_coding	Fig4	1.58533560156527e-20	-1.12362	18.38	18.08	8.63	9
ENSMUSG00000072893.12	lncRNA	4933439C10Rik	1.78067295960651e-20	-3.67704	6.63	5.88	0.56	0.43	Yes
ENSMUSG00000025421.15	protein_coding	Hdhd2	1.84732159889911e-20	-1.36714	31.88	30.41	13.89	11.46	Yes
ENSMUSG00000024232.2	protein_coding	Bambi	2.53066272957672e-20	-1.44977	7.31	7.66	2.96	2.78
ENSMUSG00000078869.2	protein_coding	Gm14409	2.56701326725205e-20	-3.23332	14.43	12.75	1.33	1.65
ENSMUSG00000022272.17	protein_coding	Myo10	2.62244364834367e-20	-1.23978	14.42	13.79	5.92	6.63	Yes
ENSMUSG00000038712.16	protein_coding	Mindy1	2.77376957952827e-20	-1.15844	33.2	32.98	15.37	15.86	Yes
ENSMUSG00000079737.4	protein_coding	3110001I22Rik	2.83356087237821e-20	-1.28852	33.09	31.01	14.6	12.98	Yes
ENSMUSG00000041429.3	protein_coding	Nthl1	4.02821294338037e-20	-1.45108	39.74	37.67	15.06	14.61	Yes
ENSMUSG00000020303.2	protein_coding	Stc2	4.96720936349146e-20	-2.81249	5.77	5.64	0.55	1.15
ENSMUSG00000069844.12	protein_coding	Sco1	4.9800738404628e-20	-2.22979	8.46	9.08	1.93	1.93	Yes
ENSMUSG00000004359.16	protein_coding	Spic	5.24735578852649e-20	-1.04016	61.28	58.86	31.7	29.93
ENSMUSG00000071302.10	protein_coding	2610044O15Rik8	5.62301438071225e-20	-2.1904	10.85	11.58	2.83	2.24	Yes
ENSMUSG00000035439.13	protein_coding	Haus8	5.63822987706863e-20	-1.04483	47.33	47.86	24.72	23.97	Yes
ENSMUSG00000069727.5	protein_coding	Zfp975	5.66916941776125e-20	-1.61502	11.74	10.77	4.11	3.58
ENSMUSG00000041353.12	protein_coding	Tmem29	5.8312673611099e-20	-1.23161	60.94	61.32	28.16	26.58	Yes
ENSMUSG00000050621.7	protein_coding	Rps27rt	6.08623415948306e-20	-1.84364	127.7	116.21	32.86	37.84
ENSMUSG00000057411.9	protein_coding	Fam173a	6.73078047801191e-20	-2.04604	29.19	28.55	7.23	7.26	Yes
ENSMUSG00000003309.14	protein_coding	Ap1m2	6.83323268705268e-20	-1.12671	35.23	34.78	17.24	16.53
ENSMUSG00000078868.3	protein_coding	Gm14412	7.05320198085993e-20	-4.15042	7.5	6.82	0.59	0.23
ENSMUSG00000091931.5	protein_coding	Gon7	9.25297331658777e-20	-1.08263	61.82	61.17	29.44	31.77	Yes
ENSMUSG00000002847.7	protein_coding	Pla1a	9.64414342794461e-20	-2.38584	9.57	8.79	1.89	1.73
ENSMUSG00000064308.10	protein_coding	2410137M14Rik	1.03890324554096e-19	-5.7586	14.43	15.83	0.4	0.15
ENSMUSG00000008226.14	protein_coding	Scrn3	1.18878019839513e-19	-1.77687	15.66	17.05	5.36	4.59	Yes
ENSMUSG00000055560.8	protein_coding	Zfp459	1.29686494230655e-19	-1.77533	28.51	29.96	9.95	7.86
ENSMUSG00000070348.5	protein_coding	Ccnd1	1.36637280319556e-19	-2.28247	8.08	8.56	1.55	1.99
ENSMUSG00000028700.14	protein_coding	Pomgnt1	1.48887322859602e-19	-1.51058	18.03	18.15	6.71	6.57	Yes
ENSMUSG00000070960.4	processed_pseudogene	Gm19680	1.57950867823025e-19	-2.6204	10.98	10.67	1.62	1.96
ENSMUSG00000035139.14	protein_coding	Secisbp2	1.73711974624839e-19	-1.47603	20.66	20.06	8.04	7.29	Yes
ENSMUSG00000040010.10	protein_coding	Slc7a5	1.77434247508261e-19	-1.08018	19.83	19.47	10.61	8.99	Yes
ENSMUSG00000019437.17	protein_coding	Tlcd1	1.81671468600416e-19	-1.32742	34.04	34.01	14.51	13.98	Yes
ENSMUSG00000028251.5	protein_coding	Tstd3	1.88835819362691e-19	-2.70182	9.69	9.64	1.58	1.45
ENSMUSG00000020640.10	protein_coding	Itsn2	2.18605399843065e-19	-1.48076	15.07	17.99	6.59	5.82
ENSMUSG00000031897.9	protein_coding	Psmb10	2.37089950780201e-19	-5.45525	26.58	26.82	0.86	0.44	Yes
ENSMUSG00000067768.12	protein_coding	Xlr4b	2.39787559941825e-19	-1.14415	53.12	55.5	26.33	25.42
ENSMUSG00000037337.11	protein_coding	Map4k1	2.61984268356334e-19	-1.84251	39.28	46.33	13.31	11.5	Yes
ENSMUSG00000047539.9	protein_coding	Fbxo28	2.6535806661437e-19	-1.75216	12.94	12.58	4.32	3.57	Yes
ENSMUSG00000069020.9	protein_coding	Urm1	2.656668003858e-19	-1.53114	28.05	26.44	10.94	8.83
ENSMUSG00000074830.4	transcribed_processed_pseudogene	Zfp640	2.73441748576349e-19	-1.37248	40.74	37.28	16.72	14.89	Yes
ENSMUSG00000031400.10	protein_coding	G6pdx	2.76774912913287e-19	-1.49279	16.55	14.78	6.36	5.32	Yes
ENSMUSG00000021597.16	protein_coding	Slf1	2.82991073338043e-19	-2.65067	8.28	8.04	1.58	1.13	Yes
ENSMUSG00000021322.8	protein_coding	Aoah	3.24506847585395e-19	-1.81058	8.86	9.1	2.45	2.87
ENSMUSG00000028645.11	protein_coding	Slc2a1	3.24773121224046e-19	-1.44026	13.4	13.34	5.09	5.23
ENSMUSG00000019578.11	protein_coding	Ubxn6	3.87687508281225e-19	-1.21908	18.85	17.72	8.17	8.35	Yes
ENSMUSG00000026126.15	protein_coding	Ptpn18	4.45735022663713e-19	-1.87001	25.75	30.9	8.72	7.41
ENSMUSG00000028232.13	protein_coding	Tmem68	4.7036317798017e-19	-1.91374	9.67	9.49	2.5	2.78	Yes
ENSMUSG00000070934.6	protein_coding	Rraga	5.24629710137147e-19	-1.37022	27.4	25.34	10.73	10.67	Yes
ENSMUSG00000042751.14	protein_coding	Nmnat2	6.14030119923843e-19	-3.23302	8.03	7.97	0.74	0.98
ENSMUSG00000025158.7	protein_coding	Rfng	6.76320868576416e-19	-1.90541	10.45	12.34	2.95	3.36	Yes
ENSMUSG00000054676.15	protein_coding	1600014C10Rik	8.10051962521723e-19	-3.02957	10.44	7.97	0.82	1.51
ENSMUSG00000050088.9	protein_coding	1600012H06Rik	1.16419763730897e-18	-1.4925	17.2	16.59	6.24	6.29	Yes
ENSMUSG00000021268.17	lncRNA	Meg3	1.18671238491283e-18	-1.70447	23.13	28.2	7.9	8.47
ENSMUSG00000074832.11	protein_coding	2410141K09Rik	1.18825033005627e-18	-1.07688	67.62	81.82	36.17	38.45
ENSMUSG00000031617.16	protein_coding	Tmem184c	1.21570501080413e-18	-1.94116	10.57	10.65	2.47	3.22	Yes
ENSMUSG00000022833.7	protein_coding	Ccdc14	1.2198697719558e-18	-3.27757	3.53	3.07	0.47	0.23	Yes
ENSMUSG00000030979.13	protein_coding	Uros	1.25258794155167e-18	-1.65319	19.84	20.08	6.81	6.42	Yes
ENSMUSG00000028223.8	protein_coding	Decr1	1.34709215559836e-18	-1.97432	7.67	7.23	2.12	1.81
ENSMUSG00000035069.3	protein_coding	Oma1	1.43871094460029e-18	-1.58946	20.01	16.56	6.22	6.46	Yes
ENSMUSG00000037712.16	protein_coding	Fermt2	1.449423980736e-18	-1.02527	57.73	55.66	26.35	32.51
ENSMUSG00000036986.16	protein_coding	Pml	1.55588585018936e-18	-2.07541	6.49	6.52	1.59	1.6	Yes
ENSMUSG00000030929.17	protein_coding	Eri2	1.66742808524369e-18	-2.4077	5.01	5.54	1.1	0.94	Yes
ENSMUSG00000070291.4	protein_coding	Ddx43	1.89422115544466e-18	-3.02805	6.32	5.99	0.54	0.99
ENSMUSG00000039055.4	protein_coding	Eme1	2.54966457759062e-18	-1.42217	14.72	15.25	5.81	5.89	Yes
ENSMUSG00000062526.4	protein_coding	Mppe1	2.59340303957757e-18	-1.23369	22.64	19.56	9.89	8.98
ENSMUSG00000023882.15	protein_coding	Zfp54	3.29340585625981e-18	-5.90639	5.32	4.14	0.08	0.07	Yes
ENSMUSG00000061028.7	protein_coding	Clasrp	3.36174243588479e-18	-2.0336	12.67	13.25	2.85	3.71	Yes
ENSMUSG00000022043.19	protein_coding	Trim35	3.85687274671907e-18	-4.35595	5.25	4.35	0.39	0.12	Yes
ENSMUSG00000023393.15	protein_coding	Slc17a9	3.90483635176779e-18	-3.23012	5.7	5.81	0.62	0.61
ENSMUSG00000029613.15	protein_coding	Eif2ak1	4.44400464916723e-18	-1.3122	11.34	10.72	4.23	5.07	Yes
ENSMUSG00000029924.12	protein_coding	Slc37a3	5.56954277931901e-18	-1.37875	14.29	13.82	5.51	5.82
ENSMUSG00000025436.12	protein_coding	Atp23	6.28654302708497e-18	-1.93682	24.64	23.43	7.13	5.88
ENSMUSG00000113626.1	transcribed_processed_pseudogene	Gm7240	7.15789591634538e-18	-1.06246	104.38	106.58	53.03	53.42
ENSMUSG00000030825.19	protein_coding	Hsd17b14	7.61958356547759e-18	-2.23234	16.38	14.89	3.12	3.75
ENSMUSG00000028863.13	protein_coding	Meaf6	8.12498180111513e-18	-1.05457	71.72	66.9	33.93	36.36	Yes
ENSMUSG00000029780.14	protein_coding	Nt5c3	8.836678417817e-18	-1.15416	36.88	33.72	16.54	16.82	Yes
ENSMUSG00000029098.17	protein_coding	Acox3	1.62495787038836e-17	-2.2905	5.54	4.99	1.28	0.95
ENSMUSG00000032271.13	protein_coding	Nnmt	1.62895179244605e-17	-2.8729	13.36	15.02	2.26	1.69
ENSMUSG00000110444.1	transcribed_unprocessed_pseudogene	Gm10033	1.73868840942608e-17	-1.63325	8.84	9	2.72	3.28	Yes
ENSMUSG00000054099.11	protein_coding	Slc25a40	1.86967160234469e-17	-1.50918	16.21	12.42	5.37	5.13
ENSMUSG00000063281.9	protein_coding	Zfp35	1.96668844736084e-17	-1.07177	18.94	18.58	9.89	8.91	Yes
ENSMUSG00000052837.6	protein_coding	Junb	2.80492397423329e-17	-1.22187	25.81	24.38	11.39	11.21	Yes
ENSMUSG00000027291.15	protein_coding	Vps39	2.98789803044656e-17	-2.64077	3.18	2.85	0.46	0.52	Yes
ENSMUSG00000022678.16	protein_coding	Nde1	3.03190568602256e-17	-1.03068	28.18	28.49	14.1	15.12	Yes
ENSMUSG00000074166.7	protein_coding	AW146154	3.10758252622131e-17	-3.47541	4.1	4.67	0.38	0.41	Yes
ENSMUSG00000036188.4	protein_coding	Ankmy2	3.3555090064789e-17	-1.25735	18.45	17.09	7.57	8.04
ENSMUSG00000006763.14	protein_coding	Saal1	3.81542789218159e-17	-1.15987	20.53	20.99	10.07	9.46
ENSMUSG00000039278.10	protein_coding	Pcsk1n	4.07798669679239e-17	-3.43395	4.4	4.81	0.49	0.37
ENSMUSG00000039841.14	protein_coding	Zfp800	4.80128639141544e-17	-1.68295	15.28	15.22	4.55	5.32
ENSMUSG00000000409.14	protein_coding	Lck	4.90521889270117e-17	-3.07189	5.99	6.87	0.74	0.8
ENSMUSG00000027366.12	protein_coding	Sppl2a	5.07259693244786e-17	-1.79743	6.41	5.5	1.78	1.77	Yes
ENSMUSG00000025737.5	protein_coding	Wdr24	5.13222109298413e-17	-2.79138	4.28	5.22	0.77	0.62	Yes
ENSMUSG00000013997.10	protein_coding	Nit1	7.37791850729344e-17	-1.05626	31.61	31.27	16.39	15.45	Yes
ENSMUSG00000042138.8	protein_coding	Msantd2	1.0332947420578e-16	-1.88315	13.26	12.51	4.22	3.06	Yes
ENSMUSG00000079043.3	protein_coding	Fastkd5	1.05904588050871e-16	-3.02106	4.26	3.95	0.33	0.69	Yes
ENSMUSG00000018411.17	protein_coding	Mapt	1.08734564707547e-16	-1.15163	36.37	37.44	16.55	18.34
ENSMUSG00000055799.13	protein_coding	Tcf7l1	1.11712360272874e-16	-1.23854	13.71	13.79	6.28	5.95
ENSMUSG00000113095.1	lncRNA	Gm7969	1.27311354248352e-16	-7.31222	4.96	5.23	0	0.06
ENSMUSG00000021928.9	protein_coding	Ebpl	2.24016069599814e-16	-1.27652	8.15	7.51	3.32	3.46
ENSMUSG00000019952.15	protein_coding	Poc1b	2.34899247234393e-16	-2.59395	4.3	4.26	0.71	0.73
ENSMUSG00000031198.4	protein_coding	Fundc2	2.36992147875559e-16	-2.59346	6.66	8.67	1.21	1.36
ENSMUSG00000037316.9	protein_coding	Bag4	2.47682273379323e-16	-1.06373	16.36	16.92	8.43	8.33	Yes
ENSMUSG00000020491.15	protein_coding	2810021J22Rik	2.53492568099185e-16	-5.66775	2	2.67	0.06	0.03	Yes
ENSMUSG00000107142.1	lncRNA	4930566F21Rik	2.57928507571181e-16	-1.73201	29.39	27.29	7.04	10.77	Yes
ENSMUSG00000022351.14	protein_coding	Sqle	3.01216760233745e-16	-1.25833	14.76	13.83	6.48	6.05
ENSMUSG00000114550.1	processed_pseudogene	Gm46426	3.50367891355014e-16	-1.7479	15.23	15.21	4.43	4.95
ENSMUSG00000031875.7	protein_coding	Cmtm3	3.5113076126974e-16	-1.90094	13.92	13.01	3.51	3.94
ENSMUSG00000000708.14	protein_coding	Kat2b	3.52543258454485e-16	-1.84574	8.27	8.24	3.06	1.79
ENSMUSG00000078899.9	protein_coding	Gm4631	3.876378535182e-16	-1.11794	11.56	11.53	6.08	5.1
ENSMUSG00000022683.13	protein_coding	Pla2g10	4.20050843869518e-16	-1.09332	49.24	49.66	24.85	23.9
ENSMUSG00000026239.14	protein_coding	Pde6d	4.2340605301767e-16	-1.24884	36.73	37.62	16.1	16.69	Yes
ENSMUSG00000014232.14	protein_coding	Cluap1	4.27070590000256e-16	-1.35244	24.52	23.07	9.16	10.35	Yes
ENSMUSG00000025374.13	protein_coding	Nabp2	4.28834124521345e-16	-1.22834	41.71	42.23	18.68	18.89	Yes
ENSMUSG00000025359.10	protein_coding	Pmel	4.47087409791703e-16	-2.19651	7.81	8.42	1.8	1.84
ENSMUSG00000041079.12	protein_coding	Rwdd2b	4.57432265744114e-16	-3.33102	5.24	5.65	0.33	0.75	Yes
ENSMUSG00000032420.8	protein_coding	Nt5e	4.74431969767412e-16	-2.11461	5.03	4.22	1.24	0.95
ENSMUSG00000098789.7	protein_coding	Jmjd7	5.23558266834042e-16	-1.81004	17.52	18.71	6.06	4.66
ENSMUSG00000033972.9	protein_coding	Zfp944	5.2636763131131e-16	-1.82255	7.17	7.85	2.23	2.14
ENSMUSG00000079845.8	protein_coding	Xlr4a	5.57541012831603e-16	-1.98005	21.72	18.85	6.03	4.57
ENSMUSG00000025271.13	protein_coding	Pfkfb1	6.00351703668068e-16	-2.51658	9.66	9.18	1.89	1.48	Yes
ENSMUSG00000008206.16	protein_coding	Cers4	6.16277226861868e-16	-2.78915	5.22	4.31	0.58	0.82
ENSMUSG00000044881.7	protein_coding	Coa4	6.19575850012878e-16	-1.56354	34.41	36.32	12.9	12.02	Yes
ENSMUSG00000046096.7	protein_coding	Mosmo	7.79432314841532e-16	-3.96545	7.84	7.39	0.5	0.47	Yes
ENSMUSG00000013495.15	protein_coding	Tmem175	8.41240338923021e-16	-1.36081	18.92	18.22	7.09	8.03
ENSMUSG00000078865.8	protein_coding	Gm14406	8.99555645323139e-16	-2.01122	28.68	28.66	9.24	5.64
ENSMUSG00000040675.17	protein_coding	Mthfd1l	9.75597957865197e-16	-1.15151	12.16	12.02	5.98	5.45	Yes
ENSMUSG00000021139.17	protein_coding	Gm20498	9.75987511833055e-16	-2.028	19.45	21.32	5.28	5.01	Yes
ENSMUSG00000028318.14	protein_coding	Polr1e	9.81789867893881e-16	-1.32733	34.45	33.8	13.89	14.55	Yes
ENSMUSG00000003528.15	protein_coding	Slc25a1	1.03662208068951e-15	-1.17769	29.79	29.7	12.76	14.87
ENSMUSG00000018415.14	protein_coding	Gid4	1.42554405492155e-15	-1.28683	9.57	9.14	4.11	3.92
ENSMUSG00000057649.6	protein_coding	Brd9	1.44828152030998e-15	-1.1548	27.88	29.32	14.64	12.36	Yes
ENSMUSG00000073982.11	protein_coding	Rhog	1.48517954800567e-15	-2.75972	10.27	9.95	1.64	1.39
ENSMUSG00000099370.1	lncRNA	Platr10	1.54893867263327e-15	-1.75749	24.43	26.1	7.68	7.79
ENSMUSG00000037251.5	protein_coding	Pomk	1.57556996886263e-15	-2.93556	2.8	2.91	0.33	0.42
ENSMUSG00000029403.14	protein_coding	Cdkl2	1.59510179037684e-15	-2.96294	2.93	3.06	0.37	0.41	Yes
ENSMUSG00000021255.17	protein_coding	Esrrb	1.88791624677649e-15	-1.01964	12.53	12.77	6.53	6.61
ENSMUSG00000040699.13	protein_coding	Limd2	1.90454406586285e-15	-1.54615	19.08	19.7	7.53	6.31
ENSMUSG00000027166.14	protein_coding	Dnajc24	2.1735101314524e-15	-1.31373	40.65	44.1	19.02	16.65	Yes
ENSMUSG00000052566.8	protein_coding	Hook2	2.21571276661485e-15	-1.26022	14.23	13.81	6.25	6.03
ENSMUSG00000112449.1	protein_coding	Srp54b	2.2377142784298e-15	-1.03961	17.89	17.7	8.33	9.87
ENSMUSG00000020474.11	protein_coding	Polm	2.36918512404565e-15	-3.17288	3.58	3.42	0.44	0.34	Yes
ENSMUSG00000038346.18	protein_coding	Zfp384	2.38307649354603e-15	-1.67936	8.41	8.04	2.62	2.7	Yes
ENSMUSG00000017858.12	protein_coding	Ift52	2.52031621683532e-15	-1.02044	24.66	25.9	12.89	13.35	Yes
ENSMUSG00000028435.8	protein_coding	Aqp3	2.59662545853105e-15	-1.12076	25.7	26.19	12.49	12.58
ENSMUSG00000072704.6	protein_coding	Smim10l1	2.66345062044703e-15	-2.65792	4.89	4.18	0.78	0.67
ENSMUSG00000038563.14	protein_coding	Efl1	2.87880804653099e-15	-1.37229	10.45	10.4	4.25	4.18	Yes
ENSMUSG00000095909.2	protein_coding	Gm10324	3.31609249613477e-15	-1.19686	60.06	63.15	26.84	29.51
ENSMUSG00000026433.13	protein_coding	Rab29	3.69469403070319e-15	-2.06457	15.09	14.21	3.42	3.77
ENSMUSG00000036568.7	protein_coding	Bicral	3.69996762446221e-15	-1.88529	3.2	2.71	0.83	0.82
ENSMUSG00000020424.3	protein_coding	Castor1	4.0218254276431e-15	-1.35599	23.07	22.47	8.41	10.17	Yes
ENSMUSG00000053559.13	protein_coding	Smagp	4.34808015799132e-15	-1.12385	51.66	51.25	26.1	23.54
ENSMUSG00000067764.11	protein_coding	Xlr5c	4.3914189351858e-15	-2.19548	13.38	15.18	4.24	2.21
ENSMUSG00000025733.17	protein_coding	Rhot2	4.52711842311538e-15	-2.55645	4.97	4.61	0.68	0.97	Yes
ENSMUSG00000114777.1	processed_pseudogene	Gm46427	4.8078246889175e-15	-2.84263	9.3	6.36	1.19	1.03
ENSMUSG00000079008.2	protein_coding	Gm14124	6.39884495101598e-15	-3.18145	2.9	3.12	0.37	0.3	Yes
ENSMUSG00000061544.13	protein_coding	Zfp229	7.16082171365266e-15	-5.59605	1.84	2.18	0.05	0.03
ENSMUSG00000061633.3	protein_coding	1700029P11Rik	7.25325829001588e-15	-1.45078	33.12	29.51	11.97	11.9
ENSMUSG00000015023.7	protein_coding	Ddx19a	8.02652741153884e-15	-1.52393	12.99	13.97	4.59	5.15	Yes
ENSMUSG00000034285.15	protein_coding	Nipsnap1	8.30109901623965e-15	-1.6301	13.29	13.52	4.8	4.2
ENSMUSG00000017747.13	protein_coding	Ghdc	8.33487172834374e-15	-2.27585	5.51	5.87	1.17	1.23	Yes
ENSMUSG00000028465.16	protein_coding	Tln1	9.22074679406349e-15	-1.10942	20.2	21.16	9.82	10.31	Yes
ENSMUSG00000038816.14	protein_coding	Ctnnal1	9.8433129264635e-15	-1.08446	18.66	20.03	8.71	10.48
ENSMUSG00000039826.13	protein_coding	Trub2	9.95156686352748e-15	-1.35095	18.34	14.47	7.44	6.02	Yes
ENSMUSG00000040296.15	protein_coding	Ddx58	1.00240863618526e-14	-1.20698	16.21	14.19	7.2	6.61
ENSMUSG00000028060.14	protein_coding	Khdc4	1.11913395471548e-14	-1.00686	20.36	19.08	9.94	10.71	Yes
ENSMUSG00000075467.4	protein_coding	Dnlz	1.23886424310497e-14	-1.22077	12.33	12.75	5.6	5.68	Yes
ENSMUSG00000020083.13	protein_coding	Fam241b	1.26471662344203e-14	-2.65321	10.27	10.11	1.64	1.63
ENSMUSG00000073402.11	protein_coding	Gm8909	1.33537442753898e-14	-4.22918	8.41	9.25	0.23	0.76
ENSMUSG00000070371.11	protein_coding	Prss36	1.38734079366843e-14	-2.9492	10.93	10.56	1.17	1.61
ENSMUSG00000096696.1	protein_coding	Zfp960	1.49853890525315e-14	-1.17962	14.27	15.72	6.82	7.04	Yes
ENSMUSG00000026694.19	protein_coding	Eef1aknmt	1.50741708618157e-14	-2.01248	6.74	6.31	1.46	1.86	Yes
ENSMUSG00000038733.14	protein_coding	Wdr26	1.53136582167857e-14	-1.07635	21.81	19.58	9.9	10.73	Yes
ENSMUSG00000071267.11	protein_coding	Zfp942	1.58707565769298e-14	-1.18492	14.56	13.68	5.87	7.16
ENSMUSG00000097119.2	lncRNA	B230354K17Rik	1.61924304284281e-14	-1.44047	5.92	6.28	2.57	2.11
ENSMUSG00000001029.15	protein_coding	Icam2	1.7298392942802e-14	-4.20311	6.96	6.36	0.42	0.29
ENSMUSG00000079109.11	protein_coding	Pms2	1.85617709380665e-14	-1.25575	17.23	18.84	7.38	8.44	Yes
ENSMUSG00000035824.7	protein_coding	Tk2	1.85644660349024e-14	-2.81013	5.05	5.54	0.85	0.65
ENSMUSG00000027222.14	protein_coding	Pex16	1.93468222239336e-14	-1.46635	24.96	24.81	10.65	8.12	Yes
ENSMUSG00000035049.4	protein_coding	Rrp12	2.02646668958119e-14	-1.6479	4.74	5.11	1.56	1.69	Yes
ENSMUSG00000024382.13	protein_coding	Ercc3	2.15371996532303e-14	-1.77917	12.75	16.13	3.26	5.48	Yes
ENSMUSG00000046000.5	protein_coding	Naa11	2.44569461428107e-14	-1.93741	5.06	4.89	1.48	1.19	Yes
ENSMUSG00000109284.1	lncRNA	B230311B06Rik	2.49162389405128e-14	-3.03416	23.03	21.48	2.64	2.79
ENSMUSG00000031985.9	protein_coding	Gnpat	2.65061224632946e-14	-1.04183	32.18	34.83	20.01	14.35	Yes
ENSMUSG00000105987.4	lncRNA	AI506816	2.99216393961179e-14	-1.65557	19.56	18.1	6.27	6.08
ENSMUSG00000005150.16	protein_coding	Wdr83	3.12542193841382e-14	-1.48237	26.04	30.78	11.19	10	Yes
ENSMUSG00000040488.17	protein_coding	Ltbp4	3.18950353555046e-14	-1.95118	8.96	9.04	2.97	1.88
ENSMUSG00000041716.7	protein_coding	Gm20604	3.81751669566424e-14	-1.3076	11.35	11.1	4.52	4.94	Yes
ENSMUSG00000026767.12	protein_coding	Mindy3	3.91354138844273e-14	-1.09933	27.58	28.7	14.96	12.66	Yes
ENSMUSG00000086757.1	lncRNA	Gm2309	4.13935991317369e-14	-2.27969	7.26	6.65	1.56	1.37
ENSMUSG00000027353.14	protein_coding	Mcm8	4.17755188513045e-14	-1.10805	16.74	15.21	8.42	7.17	Yes
ENSMUSG00000017724.14	protein_coding	Etv4	4.64653632644638e-14	-2.24288	6.27	6.11	1.3	1.37	Yes
ENSMUSG00000001604.14	protein_coding	Tcea3	4.82789374308657e-14	-1.50174	20.92	22.09	7.98	7.81
ENSMUSG00000025047.9	protein_coding	Pdcd11	5.74689037513981e-14	-1.00208	7.22	7.99	4.04	3.95	Yes
ENSMUSG00000019143.15	protein_coding	Hars2	6.38606994085142e-14	-1.31226	14.89	13.56	6.08	5.89	Yes
ENSMUSG00000071660.10	protein_coding	Ttc9c	6.42628348879941e-14	-1.0766	18.53	19.44	9.28	9.63	Yes
ENSMUSG00000105960.1	lncRNA	6330410L21Rik	6.93667468194893e-14	-6.75091	2.43	2.72	0.03	0.01
ENSMUSG00000037752.4	protein_coding	Xkr8	7.19346483879379e-14	-1.78414	6.04	5.58	1.68	1.8
ENSMUSG00000010048.10	protein_coding	Ifrd2	7.22345448579942e-14	-1.30825	22.07	20.4	8.77	9.14	Yes
ENSMUSG00000025607.15	protein_coding	Copg2	7.41143322029356e-14	-1.33765	14.27	18.24	6.8	6.59
ENSMUSG00000047710.8	protein_coding	Champ1	7.67925459018641e-14	-1.41555	6.84	7.37	3.06	2.49	Yes
ENSMUSG00000062906.12	protein_coding	Hdac10	8.0543222191216e-14	-2.54256	4.5	4.55	0.92	0.65	Yes
ENSMUSG00000110277.2	protein_coding	Gm45871	9.1950435444989e-14	-1.45609	15.23	13.89	5.53	5.52	Yes
ENSMUSG00000079350.2	protein_coding	Magea8	9.26906216588519e-14	-3.04856	5.97	6.2	0.99	0.47
ENSMUSG00000024906.10	protein_coding	Mus81	1.02819083896378e-13	-1.66932	23.02	23.6	8.57	6.67	Yes
ENSMUSG00000047557.2	protein_coding	Lxn	1.08998156156234e-13	-1.2424	36.2	37.64	17.91	14.79
ENSMUSG00000027466.15	protein_coding	Rbck1	1.10456566306566e-13	-1.2377	14.84	15.74	6.56	7	Yes
ENSMUSG00000024924.14	protein_coding	Vldlr	1.10683266418865e-13	-6.92462	1.57	2.47	0.01	0.02
ENSMUSG00000034931.15	protein_coding	Dhx8	1.12050252732896e-13	-1.01849	16.87	15.62	8.53	8.34	Yes
ENSMUSG00000021147.17	protein_coding	Wdr37	1.17824158948971e-13	-1.97864	5.51	6.15	1.58	1.45	Yes
ENSMUSG00000063894.15	protein_coding	Zkscan8	1.22661739586691e-13	-3.88961	1.22	1.19	0.09	0.07	Yes
ENSMUSG00000040591.18	protein_coding	1110051M20Rik	1.52044528443525e-13	-1.78618	27.25	19.26	8.34	5.56	Yes
ENSMUSG00000118537.1	protein_coding	Shld3	1.55474257059261e-13	-1.93014	11.49	10.15	2.63	3.19
ENSMUSG00000045667.14	protein_coding	Smtnl2	1.64615473229163e-13	-1.77069	6.24	6.48	2.09	1.76
ENSMUSG00000031534.15	protein_coding	Smim19	1.80613338786521e-13	-3.97334	5.33	5.31	0.45	0.21
ENSMUSG00000063543.5	processed_pseudogene	Gm5616	1.86030164464213e-13	-1.7816	116.16	109.6	43.51	24.44
ENSMUSG00000040584.8	protein_coding	Abcb1a	2.2371313254069e-13	-2.38704	5.75	5.59	0.91	1.28
ENSMUSG00000043687.15	protein_coding	1190005I06Rik	2.24368906159209e-13	-3.8881	8.72	10.89	0.73	0.55
ENSMUSG00000019917.10	protein_coding	Sept10	2.25392096661234e-13	-3.95055	3.09	2.74	0.21	0.16	Yes
ENSMUSG00000094441.2	protein_coding	Zfp955a	2.31215122469887e-13	-1.39323	7.5	7.39	3.16	2.75
ENSMUSG00000041231.15	protein_coding	Ublcp1	2.37726285054095e-13	-2.99764	30.1	30.18	4.87	2.69	Yes
ENSMUSG00000023755.10	protein_coding	Rhebl1	2.60692844810957e-13	-1.19381	31.65	30.93	14.39	14.25
ENSMUSG00000022414.8	protein_coding	Tab1	2.71646145753382e-13	-3.95856	2.16	2.49	0.16	0.13
ENSMUSG00000050188.8	protein_coding	Lsm10	2.8153175637618e-13	-1.06247	55.19	55.96	27.76	28.13	Yes
ENSMUSG00000047909.11	protein_coding	Ankrd16	2.94438710457123e-13	-2.84332	7.82	7.04	0.94	1.14	Yes
ENSMUSG00000028587.18	protein_coding	Orc1	2.97104089944516e-13	-1.00025	20.66	18.94	10.85	9.97	Yes
ENSMUSG00000071291.10	protein_coding	Zfp58	3.19100717006027e-13	-2.42702	4.96	5	0.95	0.92	Yes
ENSMUSG00000022369.13	protein_coding	Mtbp	3.22125182224231e-13	-1.50247	10.68	9.37	3.84	3.5	Yes
ENSMUSG00000033644.5	protein_coding	Piwil2	3.33516482440424e-13	-2.60386	3.97	3.72	0.46	0.84
ENSMUSG00000026098.13	protein_coding	Pms1	3.58037504300138e-13	-1.19806	11.41	12.03	5.28	5.42	Yes
ENSMUSG00000111080.1	lncRNA	Gm20300	3.78778671483552e-13	-1.40199	7.39	7.56	3.13	2.76
ENSMUSG00000046798.14	protein_coding	Cldn12	3.97873604056798e-13	-2.54653	2.78	2.83	0.47	0.49	Yes
ENSMUSG00000034893.9	protein_coding	Cog3	4.03544375395985e-13	-1.86535	3.98	4.16	1.35	0.95	Yes
ENSMUSG00000031352.10	protein_coding	Hccs	4.0753870796543e-13	-1.12263	15.62	16.75	7.93	7.66	Yes
ENSMUSG00000024313.8	protein_coding	Mep1b	4.18025399609325e-13	-1.61318	18.68	16.25	4.87	6.98
ENSMUSG00000020717.19	protein_coding	Pecam1	4.57643159660921e-13	-1.12943	12.88	11.27	5.82	5.75
ENSMUSG00000071632.10	protein_coding	2510002D24Rik	4.7323777413894e-13	-1.37808	25.82	25.97	10.22	10.53
ENSMUSG00000020253.15	protein_coding	Ppm1m	5.35841404649644e-13	-1.26451	18.08	22.07	8.61	8.83
ENSMUSG00000019761.10	protein_coding	Krt10	5.56436741193864e-13	-5.4524	13.41	14.52	0.43	0.13
ENSMUSG00000027692.16	protein_coding	Tnik	5.88595642928413e-13	-3.35746	1.18	1.03	0.09	0.12
ENSMUSG00000031832.15	protein_coding	Taf1c	6.72035142937593e-13	-1.60769	6.5	6.1	1.9	2.38	Yes
ENSMUSG00000022018.7	protein_coding	Rgcc	6.86232325007816e-13	-1.67908	23.79	22.65	7.65	7.32
ENSMUSG00000005609.16	protein_coding	Ctr9	7.33945274134039e-13	-1.10741	12.56	11	5.46	6.01	Yes
ENSMUSG00000024493.9	protein_coding	Lars	8.12107163023359e-13	-1.3906	94.74	92.64	32.42	42.02	Yes
ENSMUSG00000040936.15	protein_coding	Ulk4	9.13831871583718e-13	-2.09855	19.98	27.33	7.06	4.27	Yes
ENSMUSG00000030271.14	protein_coding	Ogg1	1.17446849237027e-12	-2.63021	8.79	7.92	1.67	1.03	Yes
ENSMUSG00000020024.7	protein_coding	Cep83	1.18214680981873e-12	-1.25033	10.28	8.76	4.23	4.13	Yes
ENSMUSG00000102644.5	transcribed_unitary_pseudogene	Thap6	1.26728916979159e-12	-3.096	5.05	4.57	0.6	0.53	Yes
ENSMUSG00000014763.8	protein_coding	Fam120b	1.30262640225867e-12	-5.06807	1.32	1.21	0.05	0.03	Yes
ENSMUSG00000018068.13	protein_coding	Ints2	1.35373450563738e-12	-1.03649	7.86	8.98	4.49	4.11
ENSMUSG00000072692.7	transcribed_processed_pseudogene	Rpl37rt	1.36051890851769e-12	-1.46455	166.47	187.13	53.77	79
ENSMUSG00000034832.15	protein_coding	Tet3	1.39378278019212e-12	-2.37058	1.54	1.65	0.35	0.27
ENSMUSG00000031362.17	protein_coding	Xlr4c	1.55580134672495e-12	-1.25154	31.44	28.52	13.5	12.76
ENSMUSG00000038010.9	protein_coding	Ccdc138	1.73632764332896e-12	-1.72666	7.19	6.8	2.34	2.02	Yes
ENSMUSG00000041346.11	protein_coding	Wrap53	1.73982850246879e-12	-1.10257	29.83	28.22	15.83	12.56	Yes
ENSMUSG00000007039.12	protein_coding	Ddah2	1.91754880691313e-12	-1.06073	31.67	33.7	16.78	16.09
ENSMUSG00000059486.11	protein_coding	Kbtbd2	2.25774736704424e-12	-1.15436	9.49	9.21	4.03	4.76
ENSMUSG00000000134.17	protein_coding	Tfe3	2.30432846414561e-12	-1.20611	13.5	11.82	6.04	5.45	Yes
ENSMUSG00000039842.15	protein_coding	Mcph1	2.33916786633159e-12	-1.05988	11.43	11.53	5.36	6.19
ENSMUSG00000027428.9	protein_coding	Rbbp9	2.58341599265976e-12	-1.36309	13.39	13.16	5.88	4.88	Yes
ENSMUSG00000008604.11	protein_coding	Ubqln4	2.70205169521454e-12	-1.06979	11.92	11.75	5.73	6.1	Yes
ENSMUSG00000024427.7	protein_coding	Spry4	3.49531859144296e-12	-1.08348	7.43	7.35	3.61	3.7
ENSMUSG00000024462.17	protein_coding	Gabbr1	3.52291459970745e-12	-2.90084	2.69	2.76	0.26	0.51
ENSMUSG00000021254.9	protein_coding	Gpatch2l	3.70230367690656e-12	-2.50473	5.17	6.53	1.14	0.94	Yes
ENSMUSG00000113911.1	processed_pseudogene	Gm21930	4.22033691333322e-12	-1.62721	19.69	17.7	6.83	5.69
ENSMUSG00000048930.12	protein_coding	Tada3	4.2234369960334e-12	-1.07845	21.47	19.83	10.37	10.13	Yes
ENSMUSG00000048440.16	protein_coding	Cyp4f16	4.67250270968151e-12	-2.99272	6.77	6.97	0.95	0.75
ENSMUSG00000033009.15	protein_coding	Ogfod1	5.23182821744966e-12	-1.86162	3.75	3.63	1.05	1.03	Yes
ENSMUSG00000020744.13	protein_coding	Slc25a19	5.58715990203912e-12	-1.28441	14.47	13.59	6.3	5.7	Yes
ENSMUSG00000024957.9	protein_coding	Kcnk4	5.59728325532614e-12	-4.56383	3.81	4.55	0.21	0.13
ENSMUSG00000073497.6	protein_coding	AA792892	5.82170464672047e-12	-4.55235	3.01	3.41	0.13	0.13
ENSMUSG00000033460.14	protein_coding	Armcx1	6.013776296871e-12	-1.61407	8.59	9.38	3.24	2.82
ENSMUSG00000022542.7	protein_coding	Sept12	6.30649165339071e-12	-2.28802	7.12	9.01	1.58	1.76
ENSMUSG00000018727.19	protein_coding	Cpsf4l	6.4362502648623e-12	-3.42132	5.83	6.86	0.86	0.3
ENSMUSG00000061167.9	processed_pseudogene	Rpl15-ps3	6.58728167017452e-12	-1.08159	126.82	118.06	71.74	49.64
ENSMUSG00000019894.14	protein_coding	Slc6a15	6.96451579518183e-12	-1.92017	4.05	4.28	1.06	1.19
ENSMUSG00000031262.12	protein_coding	Cenpi	7.29605373095391e-12	-1.01115	13.83	13.22	7.55	6.55
ENSMUSG00000025265.14	protein_coding	Fgd1	8.0998314457814e-12	-1.88895	4.32	3.84	1.14	1.11
ENSMUSG00000030410.16	protein_coding	Dmwd	8.54876927793086e-12	-2.03848	6.55	5.89	1.26	1.82	Yes
ENSMUSG00000006676.16	protein_coding	Usp19	8.61647753688788e-12	-1.46068	9.02	9.08	4.05	2.8	Yes
ENSMUSG00000034758.12	protein_coding	Tle6	9.59783795791169e-12	-2.18004	15.75	14.58	3.5	3.27	Yes
ENSMUSG00000042606.9	protein_coding	Hirip3	1.0354591504247e-11	-1.49624	12.04	14.89	4.73	5.14	Yes
ENSMUSG00000014846.12	protein_coding	Tppp3	1.04976681965997e-11	-2.41766	9.35	9.54	1.89	1.65
ENSMUSG00000058594.15	protein_coding	Fbh1	1.16627523810234e-11	-1.46889	13.92	13.28	4.99	5.18	Yes
ENSMUSG00000061374.14	protein_coding	Fiz1	1.24644590728905e-11	-1.13713	18.38	17.36	9.21	7.81	Yes
ENSMUSG00000027953.13	protein_coding	Slc50a1	1.32225983994106e-11	-10.8515	17.15	17.43	0	0
ENSMUSG00000078249.5	protein_coding	Hmga1b	1.34945441846834e-11	-1.42686	13.54	13.89	5.22	5.34
ENSMUSG00000015149.14	protein_coding	Sirt2	1.35860248222321e-11	-1.76075	10.16	11.92	2.9	3.79	Yes
ENSMUSG00000040592.11	protein_coding	Cd79b	1.51841089639751e-11	-3.01632	5.97	6.44	0.78	0.72
ENSMUSG00000002763.16	protein_coding	Pex6	1.60432544755196e-11	-3.09176	2.22	2.27	0.33	0.19	Yes
ENSMUSG00000024592.15	protein_coding	C330018D20Rik	1.75774571194942e-11	-2.49906	3.82	5.51	0.83	0.82
ENSMUSG00000032118.16	protein_coding	Fez1	1.7735155889614e-11	-1.29298	14.79	14.72	6.13	6.41
ENSMUSG00000113260.1	transcribed_processed_pseudogene	Gm19428	1.86025216474477e-11	-1.63335	13.13	11.17	4.25	3.81
ENSMUSG00000042854.9	protein_coding	Trp53rkb	1.87350163754758e-11	-1.97328	11.47	12.29	4.06	2.15
ENSMUSG00000024914.16	protein_coding	Drap1	1.91669030001786e-11	-1.25596	40.26	37.71	16.65	17.37	Yes
ENSMUSG00000005681.12	protein_coding	Apoa2	2.00167549155527e-11	-1.9816	40.36	38.65	11.72	8.68
ENSMUSG00000037463.14	protein_coding	Fbxo27	2.25050733818259e-11	-2.27815	7.78	8.38	1.76	1.6	Yes
ENSMUSG00000004446.12	protein_coding	Bid	2.56536075662248e-11	-1.41962	10.38	10.5	4.36	3.74
ENSMUSG00000003526.12	protein_coding	Prodh	2.99774508090125e-11	-1.79037	12.84	10.4	3.87	3.05
ENSMUSG00000086219.7	lncRNA	Srrm4os	3.0187202742209e-11	-5.62214	4.27	4.26	0.14	0.07
ENSMUSG00000037773.14	protein_coding	Pced1a	3.24609272420632e-11	-3.32508	2.52	1.99	0.29	0.15	Yes
ENSMUSG00000057219.11	protein_coding	Armc7	3.94229702291713e-11	-2.39031	4.36	5.09	0.79	1.02	Yes
ENSMUSG00000018334.18	protein_coding	Ksr1	3.99265579595521e-11	-4.7945	1.6	0.98	0.05	0.03
ENSMUSG00000042388.14	protein_coding	Dlgap3	4.00595252989261e-11	-2.88258	2.02	1.79	0.3	0.21
ENSMUSG00000026740.12	protein_coding	Dnajc1	4.1530311613914e-11	-1.10248	15.91	17.74	7.1	9.3	Yes
ENSMUSG00000035781.14	protein_coding	R3hdm4	4.26552697439748e-11	-1.22243	14.76	15.32	7.06	6.39
ENSMUSG00000029073.9	protein_coding	Cptp	4.41386965651521e-11	-1.3924	7.81	8.3	3.26	3.11	Yes
ENSMUSG00000073888.13	protein_coding	Ccl27a	4.82086753413994e-11	-2.88118	17.38	16.38	1.87	2.53	Yes
ENSMUSG00000045257.10	protein_coding	Morn2	4.89045781691089e-11	-2.0115	22.72	26.31	5.47	6.85	Yes
ENSMUSG00000090952.2	lncRNA	Gm17251	5.09269325463305e-11	-1.96632	15.1	15.07	3.99	3.81	Yes
ENSMUSG00000071266.13	protein_coding	Zfp946	5.15642193415231e-11	-2.76299	3.5	3.01	0.62	0.34	Yes
ENSMUSG00000001518.12	protein_coding	Itfg2	5.19095966888728e-11	-2.50693	25.88	28.94	6.11	3.57	Yes
ENSMUSG00000056899.10	protein_coding	Immp2l	5.50574386081010e-11	-1.83983	20.6	19.17	4.69	6.73
ENSMUSG00000021621.15	protein_coding	Zcchc9	5.83551537105238e-11	-1.17143	23.7	22.9	9.51	12.1	Yes
ENSMUSG00000024292.15	protein_coding	Cyp4f14	5.91034974370935e-11	-1.14924	15.04	17.87	8.19	7.29
ENSMUSG00000032606.7	protein_coding	Nicn1	6.02008717335601e-11	-1.12	20.18	24.33	11.22	10.18	Yes
ENSMUSG00000034773.16	protein_coding	BC030867	6.16364210608839e-11	-1.49899	13.19	11.33	4.18	4.79	Yes
ENSMUSG00000044681.19	protein_coding	Cnpy1	6.32019641583843e-11	-1.55798	7.65	8.68	2.85	2.86
ENSMUSG00000078872.9	protein_coding	Gm14401	6.63158223563402e-11	-1.51325	50.96	45.98	16.24	18.63	Yes
ENSMUSG00000037111.9	protein_coding	Setd7	6.75174293741685e-11	-4.31961	0.81	1.27	0.02	0.07
ENSMUSG00000031483.8	protein_coding	Erlin2	7.06594538227541e-11	-1.03919	9.29	8.65	4.49	4.66
ENSMUSG00000071723.7	protein_coding	Gspt2	7.76259317690752e-11	-1.91862	5.27	5.19	1.45	1.37
ENSMUSG00000078500.3	protein_coding	Zfp986	8.68854861694473e-11	-1.78465	12.33	20.26	5.43	4.19
ENSMUSG00000071649.6	protein_coding	B3gat3	9.45151498356013e-11	-1.31371	15.5	17.66	6.26	7.58	Yes
ENSMUSG00000074731.3	protein_coding	Zfp345	9.57959693781687e-11	-1.42501	8.9	7.42	3.47	2.82	Yes
ENSMUSG00000036534.6	protein_coding	Slc38a7	1.00278579259134e-10	-1.01786	12.69	14.23	6.99	6.93
ENSMUSG00000055102.15	protein_coding	Zfp819	1.12170633977837e-10	-1.12017	14.14	15.32	6.64	7.51
ENSMUSG00000032041.15	protein_coding	Tirap	1.20905913433398e-10	-2.09906	2.46	2.63	0.69	0.52
ENSMUSG00000037171.6	protein_coding	Nodal	1.48329604477816e-10	-1.24318	13.55	12.15	5.16	6.14
ENSMUSG00000039725.6	protein_coding	Trp53rka	1.57254887305195e-10	-1.35249	12.31	11.22	4.92	4.63
ENSMUSG00000040694.4	protein_coding	Apobec2	1.57526796560327e-10	-1.4713	13.64	14.14	5.14	5.2
ENSMUSG00000043065.12	protein_coding	Spice1	1.58492935176386e-10	-1.3622	10.97	9.48	4.16	4.08	Yes
ENSMUSG00000057132.16	protein_coding	Rpgrip1	1.59114334103595e-10	-1.59982	8.45	8.72	3.14	2.67
ENSMUSG00000038500.15	protein_coding	Prr3	1.65815634024977e-10	-1.40419	13.56	17.5	5.52	6.61	Yes
ENSMUSG00000045455.8	transcribed_processed_pseudogene	Gm9797	1.72437343025871e-10	-1.72903	28.4	34.82	9.47	10.02
ENSMUSG00000002043.17	protein_coding	Trappc6a	1.74037423768765e-10	-1.05187	52.86	60.42	27.54	29.63	Yes
ENSMUSG00000038793.8	protein_coding	Lefty1	1.83548007279303e-10	-1.26925	15.67	15.65	6.88	6.65
ENSMUSG00000053134.13	protein_coding	Supt7l	2.05764854394387e-10	-1.45939	8.73	9.07	3.25	3.44	Yes
ENSMUSG00000026500.6	protein_coding	Cox20	2.09276925665229e-10	-1.10806	87.43	92.25	43.12	43.88	Yes
ENSMUSG00000024847.15	protein_coding	Aip	2.11014240332051e-10	-1.03349	27.62	28.84	14.62	14.28
ENSMUSG00000001569.10	protein_coding	Nom1	2.20381564378572e-10	-1.12559	9.03	10.9	4.42	5.11	Yes
ENSMUSG00000020455.16	protein_coding	Trim11	2.23888817937031e-10	-2.16264	4.21	4.78	0.9	1.12	Yes
ENSMUSG00000028300.14	protein_coding	C9orf72	2.29859525423096e-10	-1.38504	6.6	7.02	2.92	2.48	Yes
ENSMUSG00000020419.11	protein_coding	Hormad2	2.30403381863269e-10	-1.44707	31.37	30.48	12.43	11.05
ENSMUSG00000071037.6	protein_coding	Camkmt	2.32304705711712e-10	-1.25063	16.61	14.66	6.81	6.86	Yes
ENSMUSG00000022339.9	protein_coding	Ebag9	2.42727750784605e-10	-1.42987	9.97	10.46	3.83	4.01	Yes
ENSMUSG00000039210.16	protein_coding	Gpatch2	2.44922151824663e-10	-1.29154	8.64	8.17	3.39	3.74	Yes
ENSMUSG00000040482.16	protein_coding	Dxo	2.58822746014453e-10	-1.3858	19.23	22.16	8.56	7.84	Yes
ENSMUSG00000026311.16	protein_coding	Asb1	2.70103692982465e-10	-1.69958	5.95	7.08	2.63	1.53	Yes
ENSMUSG00000021038.17	protein_coding	Vipas39	2.77311831788162e-10	-1.01586	19.85	19.31	10.87	9.44	Yes
ENSMUSG00000043510.12	protein_coding	Hscb	2.84421841846459e-10	-1.0455	61.95	58.38	33.62	27.46	Yes
ENSMUSG00000079009.8	protein_coding	Gm14139	2.85010808118518e-10	-1.58981	9.98	9.23	3.22	3.35	Yes
ENSMUSG00000061759.15	protein_coding	Armt1	2.95030749899168e-10	-1.13821	12.41	12.5	5.5	6.31
ENSMUSG00000074158.9	protein_coding	Zfp976	2.98295134255037e-10	-2.1432	2.79	2.86	0.79	0.51
ENSMUSG00000022544.14	protein_coding	Eef2kmt	3.22514504245329e-10	-2.42123	35.04	36.64	8.44	4.86	Yes
ENSMUSG00000020921.6	protein_coding	Tmem101	3.51769334222458e-10	-1.46188	12.61	12.22	5.12	4.18	Yes
ENSMUSG00000031489.15	protein_coding	Adrb3	3.51780740181567e-10	-1.60445	7.33	6.81	2.26	2.51	Yes
ENSMUSG00000031482.9	protein_coding	Slc25a15	3.60663782376486e-10	-1.3587	5.66	6.45	2.32	2.56
ENSMUSG00000030780.15	protein_coding	BC017158	4.42016769548904e-10	-1.13142	14.2	18.33	8.14	7.32
ENSMUSG00000028331.12	protein_coding	Trmo	4.43786716109726e-10	-1.68128	9.22	9.74	3.16	2.89	Yes
ENSMUSG00000113450.1	protein_coding	Gm49359	4.50821605065506e-10	-1.05502	12.16	12.56	6.16	6.28	Yes
ENSMUSG00000089726.2	lncRNA	Mir17hg	5.18058578988394e-10	-1.45399	5.66	4.89	2.17	1.81
ENSMUSG00000039676.4	protein_coding	Capsl	5.25055741310469e-10	-1.50014	20.17	21.24	7.2	7.87
ENSMUSG00000020038.10	protein_coding	Cry1	5.43952745196498e-10	-1.08687	14.04	11.03	6.15	6.18
ENSMUSG00000103708.1	lncRNA	Gm33222	5.54145688996532e-10	-3.6389	8.45	12.08	0.68	0.87
ENSMUSG00000045106.12	protein_coding	Ccdc73	5.54954567417575e-10	-2.76581	5.46	4.61	0.48	1.05
ENSMUSG00000022560.9	protein_coding	Slc52a2	5.66351667427495e-10	-8.78476	4.42	4.65	0	0.02	Yes
ENSMUSG00000073422.11	protein_coding	H2-Ke6	5.68233301508937e-10	-1.26286	33.16	33.56	15.52	13.37
ENSMUSG00000025956.10	protein_coding	Mettl21a	5.7811607826229e-10	-1.5442	8.56	7.99	3.21	2.62	Yes
ENSMUSG00000006200.3	protein_coding	Rhox6	6.11090986260244e-10	-3.2587	6.71	6.13	0.79	0.5
ENSMUSG00000024055.15	protein_coding	Cyp4f13	6.44574408236754e-10	-1.58373	15.83	14.65	4.07	6.48	Yes
ENSMUSG00000078503.9	protein_coding	Zfp990	6.61801629286782e-10	-1.6691	36.84	32.33	13.1	9.19
ENSMUSG00000002307.16	protein_coding	Daxx	7.1577017677967e-10	-1.06581	37.45	29.53	18.74	14.73	Yes
ENSMUSG00000029363.14	protein_coding	Rfc5	7.83584121296654e-10	-1.17305	140.01	126.32	54.58	68.56	Yes
ENSMUSG00000055900.14	protein_coding	Tmem69	8.01288833046628e-10	-1.76049	13.54	12.83	4.1	3.85	Yes
ENSMUSG00000030451.16	protein_coding	Herc2	8.16860139314328e-10	-1.22787	6.07	5.44	2.24	2.88	Yes
ENSMUSG00000028163.17	protein_coding	Nfkb1	8.24004163290262e-10	-2.34205	3.17	3.33	0.51	0.77
ENSMUSG00000031066.10	protein_coding	Usp11	8.32154678819653e-10	-9.90606	3.08	2.32	0	0
ENSMUSG00000091021.1	lncRNA	Gm17300	8.32779696533982e-10	-1.18321	18.85	18.96	9.76	7.6
ENSMUSG00000041309.17	protein_coding	Nkx6-2	9.05126227511102e-10	-1.41623	12.74	10.7	4.72	4.36
ENSMUSG00000027777.15	protein_coding	Schip1	1.00646323562695e-09	-1.20343	13.5	13.15	6	6.04
ENSMUSG00000036743.4	protein_coding	Psma8	1.04047306439905e-09	-9.84394	8.35	7.21	0	0
ENSMUSG00000037640.15	protein_coding	Zfp60	1.07648073762847e-09	-1.58796	4.69	5.57	2.14	1.38	Yes
ENSMUSG00000082044.1	processed_pseudogene	Snrpert	1.21861710818697e-09	-1.36316	141.98	147.67	56.91	59.44
ENSMUSG00000092368.1	lncRNA	A930015D03Rik	1.22263135844043e-09	-9.83312	7.51	7.01	0	0
ENSMUSG00000030768.12	protein_coding	Disp1	1.23252876544302e-09	-9.93123	2.51	2.18	0	0
ENSMUSG00000066861.14	protein_coding	Oas1g	1.23990489432914e-09	-9.8091	5.56	5.26	0	0
ENSMUSG00000037525.5	protein_coding	Bcdin3d	1.29379167641887e-09	-2.27685	6.43	8.02	1.19	1.77	Yes
ENSMUSG00000042104.18	protein_coding	Uggt2	1.3074756758324e-09	-1.88453	3.28	3.78	0.87	1.07
ENSMUSG00000022221.14	protein_coding	Ripk3	1.52941589136364e-09	-8.23962	7.4	9.62	0.03	0
ENSMUSG00000038268.4	protein_coding	Ovca2	1.56380513558627e-09	-1.16418	25.62	28.61	14.93	10.35	Yes
ENSMUSG00000034449.7	protein_coding	Dhrs11	1.72454358584437e-09	-1.45144	14.42	15.58	5.73	5.56
ENSMUSG00000037262.7	protein_coding	Kin	1.82060650766368e-09	-1.00478	25.36	26.5	12.35	14.69	Yes
ENSMUSG00000030610.13	protein_coding	Det1	1.86996767702943e-09	-2.50835	4.12	3.39	0.46	0.83	Yes
ENSMUSG00000026171.12	protein_coding	Rnf25	1.87708092195026e-09	-8.12191	10.15	10.67	0.04	0	Yes
ENSMUSG00000032590.14	protein_coding	Apeh	2.22570135816414e-09	-1.12821	23.65	24.33	10.26	12.66	Yes
ENSMUSG00000110588.1	lncRNA	Gm45774	2.24610040048546e-09	-2.52305	2.69	2.62	0.44	0.47
ENSMUSG00000005251.15	protein_coding	Ripk4	2.34225881543109e-09	-2.2808	2.41	2.29	0.37	0.59
ENSMUSG00000024174.9	protein_coding	Pot1b	2.53212527090408e-09	-1.90714	6.91	7.01	1.95	1.8	Yes
ENSMUSG00000026707.15	protein_coding	Nsun6	2.56755025891485e-09	-1.56992	12.76	10.98	4.47	3.72	Yes
ENSMUSG00000030881.15	protein_coding	Arfip2	2.64996445908903e-09	-3.47306	20.45	23.65	1.11	2.64	Yes
ENSMUSG00000002458.13	protein_coding	Rgs19	2.79525976477151e-09	-1.02848	32.33	35.06	19.42	15.14
ENSMUSG00000087403.9	protein_coding	Kantr	2.81928957517245e-09	-2.68195	9.15	5.41	0.7	1.54
ENSMUSG00000028597.11	protein_coding	Gpx7	2.87324316240972e-09	-1.37137	15.98	16.54	7.31	5.66
ENSMUSG00000042312.9	protein_coding	S100a13	2.93741414978918e-09	-1.99196	18.12	16.31	4.85	3.85
ENSMUSG00000024081.9	protein_coding	Cebpz	2.95464122489253e-09	-1.33345	70.43	75.26	25.42	34.33	Yes
ENSMUSG00000085101.7	lncRNA	Platr16	3.00807772917799e-09	-3.89952	11.19	12.05	1.02	0.36
ENSMUSG00000062542.11	protein_coding	Syt9	3.24259032891454e-09	-1.65883	5.65	3.95	1.67	1.43
ENSMUSG00000098332.2	protein_coding	2310009A05Rik	3.46852456157144e-09	-1.34785	61.61	50.12	23	22.29	Yes
ENSMUSG00000037243.17	protein_coding	Zfp692	3.46977029899835e-09	-2.2398	4.87	4.71	1.23	0.78
ENSMUSG00000073436.11	protein_coding	Eme2	3.49520816477186e-09	-2.11276	4.27	3.89	0.89	1	Yes
ENSMUSG00000047656.9	protein_coding	Trpt1	3.50078226992466e-09	-5.06715	5.11	5.09	0.07	0.2	Yes
ENSMUSG00000039697.16	protein_coding	Ncoa7	4.00296214178311e-09	-1.03658	17.83	15.91	8.62	8.57
ENSMUSG00000029725.10	protein_coding	Ppp1r35	4.03463482817306e-09	-1.61062	30.02	34.05	8.66	12.67	Yes
ENSMUSG00000079710.10	protein_coding	Gm3448	4.07965040343159e-09	-5.8384	1.42	3.92	0.06	0.03
ENSMUSG00000001053.15	protein_coding	N4bp3	4.12371957093507e-09	-2.15565	3.73	3.83	0.7	0.99
ENSMUSG00000039678.12	protein_coding	Tbc1d13	4.22456297983115e-09	-1.53343	4.32	5	1.65	1.65	Yes
ENSMUSG00000007570.16	protein_coding	Fance	4.24537404237276e-09	-1.88121	15.15	16.81	2.93	6	Yes
ENSMUSG00000026181.13	protein_coding	Ppm1f	4.54937198343724e-09	-1.35607	3.77	3.6	1.62	1.35
ENSMUSG00000034401.16	protein_coding	Spata6	4.65510714190332e-09	-4.41033	9.91	8.54	0.17	0.63
ENSMUSG00000030469.10	protein_coding	Zfp719	4.93959980243613e-09	-1.4588	3.65	3.22	1.24	1.33	Yes
ENSMUSG00000037353.9	protein_coding	Letmd1	5.15178024521635e-09	-1.96917	4.39	4.45	1.14	1.13
ENSMUSG00000030446.17	protein_coding	Zfp273	5.3765462161807e-09	-3.59789	3.02	2.31	0.12	0.31	Yes
ENSMUSG00000030413.7	protein_coding	Pglyrp1	5.49858515279942e-09	-1.89487	19.03	19.66	6.04	4.46
ENSMUSG00000062822.8	protein_coding	4833420G17Rik	5.60233626213374e-09	-1.43286	6.97	7.34	2.65	2.82	Yes
ENSMUSG00000047238.4	protein_coding	Mageh1	6.61481286789807e-09	-9.48638	4.91	4.11	0	0	Yes
ENSMUSG00000030036.8	protein_coding	Mogs	7.11624076366032e-09	-8.04691	4.02	4.78	0	0.02	Yes
ENSMUSG00000020182.16	protein_coding	Ddc	7.27261109288851e-09	-1.05143	27.75	27.88	14	14.01
ENSMUSG00000057101.8	protein_coding	Zfp180	7.62914269298094e-09	-1.06135	7.77	7	3.91	3.48	Yes
ENSMUSG00000028430.14	protein_coding	Nol6	7.94301683586992e-09	-1.12798	4.87	5.68	2.6	2.42	Yes
ENSMUSG00000040865.15	protein_coding	Ino80d	8.18095850213954e-09	-1.50922	3.28	3.87	1	1.57
ENSMUSG00000074811.3	protein_coding	Hps6	9.21109019593551e-09	-3.60465	1.83	1.56	0.09	0.17
ENSMUSG00000028468.15	protein_coding	Rgp1	9.61947434209178e-09	-3.09836	1.55	1.63	0.21	0.13	Yes
ENSMUSG00000050035.7	protein_coding	Fhl4	9.76084051944324e-09	-9.31101	1.94	2.19	0	0
ENSMUSG00000060600.15	protein_coding	Eno3	1.01187596672109e-08	-3.36713	4.69	4.22	0.51	0.25
ENSMUSG00000032554.15	protein_coding	Trf	1.03988950669485e-08	-4.32264	1.69	1.94	0.09	0.07
ENSMUSG00000068206.13	protein_coding	Pick1	1.08266403535492e-08	-1.1059	12.83	14.17	6.78	6.28	Yes
ENSMUSG00000038418.7	protein_coding	Egr1	1.1072638522094e-08	-1.36629	5.93	5.11	2.03	2.38	Yes
ENSMUSG00000023806.10	protein_coding	Rsph3b	1.15753027491565e-08	-5.41552	3.63	3.69	0.05	0.1	Yes
ENSMUSG00000075227.6	protein_coding	Znhit2	1.16487027082388e-08	-1.26366	16.27	16.04	7.37	6.56	Yes
ENSMUSG00000034731.11	protein_coding	Dgkh	1.16763652901473e-08	-1.07161	1.85	1.64	0.86	0.87
ENSMUSG00000073471.3	protein_coding	Rsph3a	1.27197652155753e-08	-5.05324	3.63	7.61	0.11	0.2
ENSMUSG00000002496.10	protein_coding	Tsc2	1.39162399255502e-08	-1.24533	22.81	24.59	13.11	7.73	Yes
ENSMUSG00000029735.17	protein_coding	Tpk1	1.40357405395959e-08	-1.88384	4.33	4.01	0.99	1.29
ENSMUSG00000089872.10	protein_coding	Rps6kc1	1.64396949866968e-08	-3.22856	1.63	1.34	0.18	0.12	Yes
ENSMUSG00000004151.17	protein_coding	Etv1	1.66154000093139e-08	-1.55183	6.44	5.27	1.68	2.44
ENSMUSG00000033819.16	protein_coding	Ppp1r16a	1.70564758531025e-08	-1.53405	6.53	6.71	2.54	2.14	Yes
ENSMUSG00000003604.14	protein_coding	Aven	1.70665792148106e-08	-1.17874	12.22	12.36	6.03	5.26
ENSMUSG00000003411.10	protein_coding	Rab3b	1.75881222307348e-08	-4.10962	4.38	3.85	0.25	0.18
ENSMUSG00000029061.2	protein_coding	Mmp23	1.77920068406947e-08	-3.16507	4.37	5.01	0.75	0.25
ENSMUSG00000002803.14	protein_coding	Btbd6	1.79390939754775e-08	-1.68224	6.36	6.43	1.91	2.13
ENSMUSG00000043140.10	protein_coding	Tmem186	1.79671807958626e-08	-1.7145	3.21	3.24	0.97	1.02	Yes
ENSMUSG00000038526.14	protein_coding	Car14	1.84032895233744e-08	-3.59099	3.32	2.18	0.15	0.26
ENSMUSG00000059866.13	protein_coding	Tnip2	1.84283002193732e-08	-1.19018	10.83	11.32	4.72	5.34
ENSMUSG00000028018.15	protein_coding	Gstcd	1.84407465699018e-08	-1.79817	3.91	3.45	1	1.14	Yes
ENSMUSG00000039318.12	protein_coding	Rab3gap2	1.91572054761457e-08	-1.19555	8.23	7.09	3.06	3.88
ENSMUSG00000036009.16	protein_coding	Mettl25	1.97447615201351e-08	-1.33241	9.69	8.53	3.74	3.73	Yes
ENSMUSG00000079179.9	lncRNA	Rab10os	2.08463646901498e-08	-1.50821	11.79	13.71	3.9	5.27	Yes
ENSMUSG00000027296.7	protein_coding	Itpka	2.14645792954981e-08	-2.24984	3.78	4.76	0.93	0.84
ENSMUSG00000060771.15	protein_coding	Tsga10	2.16626166182641e-08	-1.82206	3.32	2.69	0.78	0.93	Yes
ENSMUSG00000009293.17	protein_coding	Ube2g2	2.31944230497693e-08	-1.06647	12.55	12.25	6.36	5.98	Yes
ENSMUSG00000040043.17	protein_coding	Rbms2	2.32096111489089e-08	-1.00963	19.57	18.85	10.38	9.54
ENSMUSG00000072944.11	protein_coding	Nup62cl	2.42112974661115e-08	-1.48965	46.63	47.93	20.43	14.03
ENSMUSG00000030727.12	protein_coding	Rabep2	2.44717690568412e-08	-1.19874	11.59	11.72	5.03	5.49	Yes
ENSMUSG00000030523.18	protein_coding	Trpm1	2.46184817759426e-08	-9.11261	2.86	2.23	0	0
ENSMUSG00000003865.16	protein_coding	Gys1	2.47732355397798e-08	-1.20595	7.1	6.78	2.95	3.28	Yes
ENSMUSG00000070522.4	processed_pseudogene	Gm6505	2.55122175750443e-08	-3.22495	10.14	7.94	1.01	0.72
ENSMUSG00000107167.3	protein_coding	Gm34653	2.57533050349608e-08	-4.20434	3.11	2.1	0.04	0.21
ENSMUSG00000114625.1	processed_pseudogene	Gm48218	2.62081716388504e-08	-1.23668	33.99	34.18	14.85	15.01
ENSMUSG00000034673.14	protein_coding	Pbx2	2.6280584851235e-08	-2.33839	2.39	2.61	0.55	0.42
ENSMUSG00000086649.1	lncRNA	Gm15286	2.63010050810946e-08	-2.27006	16.54	13.27	3.06	3.02
ENSMUSG00000052544.9	protein_coding	St6galnac3	2.69717596410818e-08	-1.61604	8.18	9.48	3.35	2.53
ENSMUSG00000026222.16	protein_coding	Sp100	2.8353724433882e-08	-2.19953	5.64	6.05	0.97	1.56
ENSMUSG00000033446.7	protein_coding	Lpar6	2.86212432456922e-08	-1.04774	4.65	4.5	2.17	2.44
ENSMUSG00000010760.5	protein_coding	Phlda2	2.88506336071264e-08	-1.72302	19.35	16.56	5.93	5.07
ENSMUSG00000047466.10	protein_coding	8030462N17Rik	2.93836910204949e-08	-1.34152	6.18	5.81	2.42	2.45	Yes
ENSMUSG00000021376.11	protein_coding	Tpmt	3.00982438935599e-08	-1.42863	13.57	12.93	5.58	4.53	Yes
ENSMUSG00000004665.10	protein_coding	Cnn2	3.0179775766269e-08	-1.07303	9.85	10.8	5.22	5
ENSMUSG00000001281.10	protein_coding	Itgb7	3.02357248177982e-08	-5.32059	6.42	7.95	0	0.38
ENSMUSG00000033488.11	protein_coding	Cryzl2	3.07792067063851e-08	-1.12698	14.38	15.42	7.21	6.96
ENSMUSG00000029469.14	protein_coding	Ift81	3.10098398518172e-08	-1.98206	9.15	8.02	1.48	2.92
ENSMUSG00000033792.12	protein_coding	Atp7a	3.30907108919137e-08	-1.81767	2.48	2.38	0.69	0.69	Yes
ENSMUSG00000060376.7	protein_coding	Bckdha	3.59599923689987e-08	-1.1267	13.01	15.95	6.8	6.97	Yes
ENSMUSG00000098318.7	lncRNA	Lockd	3.6430303962803e-08	-1.4574	25.54	25.72	9.71	9.32
ENSMUSG00000038822.15	protein_coding	Hace1	3.85493923024138e-08	-1.23914	12.08	11.39	6	4.36
ENSMUSG00000014470.4	protein_coding	Rnf166	3.85962440077761e-08	-1.32669	10.86	9.34	4.52	3.77
ENSMUSG00000044991.10	protein_coding	Shld1	3.90856572937686e-08	-1.64352	11.45	11.82	3.64	3.9	Yes
ENSMUSG00000022546.5	protein_coding	Gpt	4.28177478768233e-08	-2.77736	4.07	3.58	0.4	0.68
ENSMUSG00000005034.15	protein_coding	Prkacb	4.40520597411256e-08	-1.81436	2.04	2.39	0.62	0.65	Yes
ENSMUSG00000034173.13	protein_coding	Zbed5	4.53633043879779e-08	-1.66118	4.99	5.03	1.81	1.4	Yes
ENSMUSG00000070733.13	protein_coding	Fryl	4.71165337160703e-08	-1.04355	11.85	10.26	6.21	4.98	Yes
ENSMUSG00000002997.15	protein_coding	Prkar2b	4.82538457589168e-08	-2.58244	2.28	1.75	0.39	0.26
ENSMUSG00000117098.1	protein_coding	Gm49909	4.89867692698152e-08	-1.16177	271.11	277.72	108.88	145.25	Yes
ENSMUSG00000079334.8	protein_coding	Naa80	5.26342556490968e-08	-2.35187	4.06	3.15	0.52	0.83	Yes
ENSMUSG00000002617.14	protein_coding	Zfp40	6.71527507296856e-08	-3.765	0.91	2.64	0.13	0.1	Yes
ENSMUSG00000098188.1	protein_coding	Sowahc	6.79180108807392e-08	-2.99477	1.08	1.04	0.08	0.17	Yes
ENSMUSG00000039810.11	protein_coding	Zc3h10	6.81086866588642e-08	-2.68459	1.91	1.73	0.4	0.14	Yes
ENSMUSG00000079033.10	protein_coding	Mef2b	7.23628066916497e-08	-3.02745	4.84	3.92	0.79	0.23	Yes
ENSMUSG00000073403.11	transcribed_unprocessed_pseudogene	Gm10499	7.61253664291239e-08	-1.11927	13.62	12.47	6.27	6.18
ENSMUSG00000025218.6	protein_coding	Poll	8.00333972174522e-08	-2.36057	2.71	2.73	0.59	0.44	Yes
ENSMUSG00000051124.6	protein_coding	Gimap9	9.23297661988515e-08	-5.99823	3.96	4.1	0.09	0
ENSMUSG00000002109.14	protein_coding	Ddb2	9.38075540410827e-08	-1.31068	11.28	10.66	5.47	3.66	Yes
ENSMUSG00000030309.16	protein_coding	Caprin2	9.60024253023254e-08	-1.47504	8.02	7.9	3.12	2.73	Yes
ENSMUSG00000034336.3	protein_coding	Ina	9.86149372106792e-08	-1.7477	3.42	3.17	1.2	0.78
ENSMUSG00000095948.7	protein_coding	Gm21708	9.98951998906949e-08	-8.73397	2.39	3.2	0	0
ENSMUSG00000022967.13	protein_coding	Ifnar1	1.0479670805734e-07	-1.13368	5.17	5.6	2.62	2.47	Yes
ENSMUSG00000049600.8	protein_coding	Zbtb45	1.06216475548312e-07	-1.03569	8.69	9.62	4.87	4.43	Yes
ENSMUSG00000058900.5	protein_coding	Rsl1	1.08023213643011e-07	-2.97599	1.68	2.06	0.26	0.17
ENSMUSG00000059772.12	protein_coding	Slx1b	1.16092506308629e-07	-2.65558	2.94	4.13	0.54	0.52	Yes
ENSMUSG00000015474.16	protein_coding	Ppt2	1.2645966314499e-07	-2.10527	4.69	5	1.03	1.19
ENSMUSG00000046668.9	protein_coding	Cxxc5	1.32907408191242e-07	-1.29429	7	7.05	2.88	3.01
ENSMUSG00000042042.14	protein_coding	Csgalnact2	1.33936008906661e-07	-1.66305	2.76	2.72	0.88	0.87	Yes
ENSMUSG00000032579.14	protein_coding	Hemk1	1.39409971221458e-07	-1.62946	9.62	8.85	3.36	2.69	Yes
ENSMUSG00000042419.8	protein_coding	Nfkbil1	1.39777113061738e-07	-3.58069	2.5	3.09	0.13	0.29	Yes
ENSMUSG00000093987.7	protein_coding	Gm21704	1.41782745613489e-07	-8.70015	3.33	1.83	0	0
ENSMUSG00000031337.16	protein_coding	Mtm1	1.43355188629925e-07	-1.17114	5.41	5.12	2.44	2.39
ENSMUSG00000002103.16	protein_coding	Acp2	1.44779582747289e-07	-1.13509	5.1	5.55	2.64	2.36	Yes
ENSMUSG00000109771.1	protein_coding	Gm35315	1.4632908095927e-07	-2.67147	2.18	1.85	0.24	0.38	Yes
ENSMUSG00000032890.17	protein_coding	Rims3	1.48682174093314e-07	-2.4985	1.31	1.7	0.17	0.34
ENSMUSG00000117183.1	processed_pseudogene	Gm20008	1.53820275964899e-07	-8.62886	1.51	1.63	0	0
ENSMUSG00000081470.1	processed_pseudogene	Gm14131	1.72286038466673e-07	-3.00586	7.93	7.25	0.62	1.19
ENSMUSG00000066113.16	protein_coding	Adamtsl1	1.73054168371872e-07	-8.98406	1.7	1.77	0	0
ENSMUSG00000034485.10	protein_coding	Uaca	1.7594654994578e-07	-1.6697	2.51	2.52	0.79	0.8
ENSMUSG00000030805.14	protein_coding	Stx4a	1.8248385433094e-07	-1.38032	17.09	20.62	5.79	9.1
ENSMUSG00000005674.9	protein_coding	Tomm40l	1.86850607645442e-07	-1.22315	8.82	8.8	3.51	4.26	Yes
ENSMUSG00000045573.9	protein_coding	Penk	1.92745933909969e-07	-3.23584	3.3	2.78	0.39	0.21
ENSMUSG00000087193.7	lncRNA	Gm14820	1.92842650093608e-07	-1.53395	11.07	13.67	3.9	4.72
ENSMUSG00000037826.5	protein_coding	Ppm1k	1.99633486618181e-07	-1.15793	3.74	3.3	1.6	1.67	Yes
ENSMUSG00000070870.6	protein_coding	Cryge	2.01504572389487e-07	-2.47641	12.33	13.9	1.24	3.31
ENSMUSG00000018500.2	protein_coding	Adora2b	2.01835013210512e-07	-2.91835	2.59	2.61	0.2	0.44
ENSMUSG00000027858.13	protein_coding	Tspan2	2.09474322378384e-07	-2.37334	1.5	2.42	0.28	0.44
ENSMUSG00000091655.3	processed_pseudogene	Gm8741	2.10915894844285e-07	-1.53497	94.7	66.44	19.3	36.77
ENSMUSG00000085890.7	lncRNA	Tnfsf13os	2.1415524074892e-07	-8.58278	7.17	6.8	0	0
ENSMUSG00000085060.1	lncRNA	E330016L19Rik	2.25880791827811e-07	-2.20955	4.77	2.94	0.69	0.92
ENSMUSG00000061458.9	protein_coding	Nol10	2.32700762498754e-07	-1.07073	7.2	6.91	3.21	3.76	Yes
ENSMUSG00000050623.5	protein_coding	Catsperz	2.43996610507884e-07	-3.74579	6.91	6.75	0.83	0.31
ENSMUSG00000042369.8	protein_coding	Rbm45	2.45386380328431e-07	-2.08931	3.94	4.03	0.7	1.13	Yes
ENSMUSG00000087135.7	lncRNA	Gm16096	2.66150231065907e-07	-2.27973	8.45	8.96	1.71	1.77	Yes
ENSMUSG00000048065.8	protein_coding	Cyb5r2	2.75881919863236e-07	-2.76555	3.59	3.62	0.28	0.68
ENSMUSG00000090963.2	protein_coding	Gm17655	2.80030160305502e-07	-3.57761	4.54	2.23	0.35	0.17
ENSMUSG00000021194.6	protein_coding	Chga	2.81562523337701e-07	-1.23716	8.53	9.04	3.81	3.86
ENSMUSG00000090356.2	protein_coding	Teddm3	2.90652777387907e-07	-2.83832	3.64	3.36	0.47	0.45
ENSMUSG00000048967.16	protein_coding	Yjefn3	2.99527595913653e-07	-8.35399	6.16	8.41	0	0	Yes
ENSMUSG00000085843.1	lncRNA	Kank4os	3.03949054418307e-07	-2.57077	2.34	2.2	0.4	0.33	Yes
ENSMUSG00000037349.9	protein_coding	Nudt22	3.09074381295503e-07	-1.28555	17.31	17.63	7.02	7.68	Yes
ENSMUSG00000039670.2	protein_coding	Oxld1	3.10002725359958e-07	-8.35692	6.65	7.19	0	0	Yes
ENSMUSG00000040321.3	protein_coding	Zfp770	3.289686680622e-07	-1.70543	2.31	2.34	0.84	0.58
ENSMUSG00000044030.4	protein_coding	Irf2bp1	3.45726683874937e-07	-1.56595	3.85	3.91	1.37	1.28	Yes
ENSMUSG00000097290.9	lncRNA	1300002E11Rik	3.54156035691173e-07	-1.19815	35.58	33.5	16.71	14.38	Yes
ENSMUSG00000024206.15	protein_coding	Rfx2	3.54434544908736e-07	-1.39508	3.87	4.2	1.37	1.75	Yes
ENSMUSG00000027890.17	protein_coding	Gstm4	3.60427972575273e-07	-1.67809	6.14	7.58	2.29	2.01	Yes
ENSMUSG00000025317.7	protein_coding	Car5a	3.6935486428271e-07	-2.93168	4.61	3.17	0.31	0.63
ENSMUSG00000043671.14	protein_coding	Dpy19l3	3.70505377445525e-07	-4.32876	0.87	1.28	0.1	0.01
ENSMUSG00000027698.14	protein_coding	Nceh1	3.74902712485359e-07	-3.04946	1.83	2.57	0.11	0.46
ENSMUSG00000016495.12	protein_coding	Plgrkt	3.78867545301439e-07	-2.03379	7.99	10.14	1.71	2.62
ENSMUSG00000079003.3	protein_coding	Samd1	3.88459084450539e-07	-1.14487	7.96	8.38	4.08	3.57
ENSMUSG00000057835.7	protein_coding	Zfp119a	4.30412565212913e-07	-2.28161	2.92	3.22	0.47	0.74	Yes
ENSMUSG00000060519.11	protein_coding	Tor3a	4.46795731585398e-07	-1.68922	5.22	5.85	2.17	1.34
ENSMUSG00000038963.15	protein_coding	Slco4a1	4.48953597418941e-07	-4.51557	1.38	1.7	0.03	0.08
ENSMUSG00000060459.14	protein_coding	Kng2	4.58405945406508e-07	-2.45372	3.86	4.02	0.59	0.78
ENSMUSG00000031949.17	protein_coding	Adat1	4.71840916061656e-07	-1.34252	4.63	4.52	1.97	1.72	Yes
ENSMUSG00000059824.12	protein_coding	Dbp	4.74865841250247e-07	-2.8678	4.46	3.61	0.48	0.51	Yes
ENSMUSG00000036186.5	protein_coding	Dipk1b	5.03433947637494e-07	-1.98564	4.6	4.41	1.2	1.01
ENSMUSG00000032946.16	protein_coding	Rasgrp2	5.03973535084406e-07	-2.71867	15.59	12.41	0.93	3.05
ENSMUSG00000021175.15	protein_coding	Cdca7l	5.17725196975576e-07	-6.79587	2.15	2.1	0.02	0
ENSMUSG00000030562.17	protein_coding	Nox4	5.17849866597503e-07	-7.15361	1.61	1.89	0	0.01
ENSMUSG00000021773.11	protein_coding	Comtd1	5.38070834304106e-07	-1.47752	18.35	18.19	6.49	6.82
ENSMUSG00000026436.15	protein_coding	Elk4	5.45909760966448e-07	-5.85598	2.35	2.1	0.05	0	Yes
ENSMUSG00000091736.3	protein_coding	Yy2	5.49151269936796e-07	-2.08699	2.26	2.19	0.56	0.47
ENSMUSG00000027242.14	protein_coding	Wdr76	5.50986271599733e-07	-2.0127	2.98	2.2	0.57	0.7	Yes
ENSMUSG00000006471.18	protein_coding	Ndor1	5.66506197895344e-07	-1.00326	10.01	12.48	5.9	5.77	Yes
ENSMUSG00000062939.11	protein_coding	Stat4	5.69013887137737e-07	-2.39361	4.52	2.86	0.45	0.89
ENSMUSG00000022432.7	protein_coding	Smc1b	5.99399492366915e-07	-1.42861	4.11	4.05	1.14	1.97
ENSMUSG00000000148.17	protein_coding	Brat1	6.06417727107142e-07	-1.47723	3.58	3.39	1.09	1.45	Yes
ENSMUSG00000024442.6	protein_coding	Dele1	6.41854985095958e-07	-1.61273	5.85	5.29	1.43	2.22	Yes
ENSMUSG00000036966.15	protein_coding	Spryd3	6.53009668791324e-07	-1.40589	5.46	4.73	2.01	1.9	Yes
ENSMUSG00000047250.13	protein_coding	Ptgs1	6.54900353034132e-07	-4.04174	1.14	1.26	0.04	0.08
ENSMUSG00000036537.6	protein_coding	Rnf113a1	6.89822454777665e-07	-1.81617	7.58	7.65	1.62	2.66
ENSMUSG00000074479.3	processed_pseudogene	Rtraf-ps	7.17941982019432e-07	-1.00979	34.38	36.09	17.89	18.45	Yes
ENSMUSG00000044005.13	protein_coding	Gls2	7.54225306177215e-07	-1.63728	8.15	6.7	1.97	2.85
ENSMUSG00000050534.8	protein_coding	Htr5b	7.68016780506639e-07	-8.15534	1.58	1.44	0	0
ENSMUSG00000099478.1	lncRNA	Gm28370	8.17620701003288e-07	-2.63752	1.26	1.31	0.17	0.22
ENSMUSG00000063047.9	protein_coding	Zfp780b	8.19540399136556e-07	-1.14145	5.65	6.16	2.82	2.69	Yes
ENSMUSG00000090470.2	protein_coding	Prr23a3	9.38419105110961e-07	-7.34387	3.04	4.1	0	0.03
ENSMUSG00000025431.4	protein_coding	Crisp1	9.85174698114551e-07	-4.14349	2.05	2.46	0.13	0.08
ENSMUSG00000105044.1	TEC	Gm10416	1.01534638393762e-06	-2.52942	8.21	11.16	1.39	1.76
ENSMUSG00000039943.16	protein_coding	Plcb4	1.02341318731284e-06	-1.74758	3.53	3.32	0.96	1.07
ENSMUSG00000032333.6	protein_coding	Stoml1	1.0546943462331e-06	-1.18885	8.91	9.05	3.6	4.48	Yes
ENSMUSG00000027555.8	protein_coding	Car13	1.13491816016809e-06	-8.09184	1.06	1.37	0	0
ENSMUSG00000091594.2	protein_coding	Gm17067	1.1356027455202e-06	-1.43167	2.84	3.51	1.15	1.22
ENSMUSG00000079056.12	protein_coding	Kcnip3	1.13625094034089e-06	-7.03919	2.4	2.06	0	0.02
ENSMUSG00000028687.17	protein_coding	Mutyh	1.1550294132133e-06	-1.52992	7.9	11.59	4.1	2.73	Yes
ENSMUSG00000030720.16	protein_coding	Cln3	1.20336569210204e-06	-1.27171	16.62	19.19	6.59	8.62
ENSMUSG00000044551.13	protein_coding	9930012K11Rik	1.20373184648478e-06	-7.99734	2.07	1.69	0	0
ENSMUSG00000055305.15	protein_coding	Zfp93	1.22094844687525e-06	-7.93022	1.2	1.32	0	0	Yes
ENSMUSG00000107385.3	lncRNA	C330024D21Rik	1.29741231555551e-06	-8.09191	1.42	1.16	0	0
ENSMUSG00000039929.14	protein_coding	Urb1	1.30896474386462e-06	-1.35036	1.7	1.82	0.66	0.74	Yes
ENSMUSG00000025138.14	protein_coding	Sirt7	1.3166396531368e-06	-1.11	11.71	11.25	4.98	6.03
ENSMUSG00000022359.10	protein_coding	Wdyhv1	1.40660274741906e-06	-1.10476	15.94	19.51	7.89	9.1
ENSMUSG00000062101.12	protein_coding	Zfp119b	1.41057043867112e-06	-7.15463	2.9	3.01	0	0.03
ENSMUSG00000020601.8	protein_coding	Trib2	1.52727379000067e-06	-5.57544	1.33	0.98	0.03	0
ENSMUSG00000034656.18	protein_coding	Cacna1a	1.53891131832398e-06	-2.92935	2.79	2.84	0.66	0.12
ENSMUSG00000033126.5	protein_coding	Ybey	1.64228640026698e-06	-1.68377	2.93	2.97	0.85	0.96	Yes
ENSMUSG00000041774.16	protein_coding	Ydjc	1.65329165015591e-06	-1.10087	15.23	14.74	6.35	8.08
ENSMUSG00000025330.6	protein_coding	Padi4	1.75158518622099e-06	-3.46119	3.13	2.23	0.1	0.4
ENSMUSG00000055826.5	protein_coding	Tescl	1.75292305754685e-06	-4.13286	4.75	3.41	0.08	0.31
ENSMUSG00000020718.12	protein_coding	Polg2	1.84568402031476e-06	-1.4613	5.68	5.33	2.24	1.8	Yes
ENSMUSG00000082925.1	processed_pseudogene	Gm13135	1.86012130704841e-06	-1.35947	4.05	3.47	1.49	1.48
ENSMUSG00000040621.14	protein_coding	Gemin8	1.86936799984434e-06	-1.78127	6.1	5.98	2.01	1.47	Yes
ENSMUSG00000022754.6	protein_coding	Tmem45a	1.87939650465974e-06	-8.02334	2.94	3.09	0	0
ENSMUSG00000112188.1	lncRNA	Gm47708	1.9044690581055e-06	-1.76022	16.29	15.32	5.5	3.74	Yes
ENSMUSG00000097448.1	lncRNA	Platr22	1.94758875982778e-06	-7.01121	3.37	3.23	0.04	0	Yes
ENSMUSG00000054942.13	protein_coding	Miga1	1.97148084250217e-06	-1.47341	6.07	4.78	2.42	1.56	Yes
ENSMUSG00000066043.13	protein_coding	Phactr4	1.98474748700953e-06	-1.19606	3.04	3.3	1.44	1.4
ENSMUSG00000044934.13	protein_coding	Zfp367	1.98613982532437e-06	-1.32285	3.41	3.84	1.29	1.65	Yes
ENSMUSG00000070327.14	protein_coding	Rnf213	2.08146922557095e-06	-1.0731	6.08	6.18	2.91	3.1
ENSMUSG00000025726.11	protein_coding	Slc28a1	2.12389353413865e-06	-2.04162	2.2	2.08	0.43	0.57
ENSMUSG00000067261.4	protein_coding	Foxd3	2.15525993276618e-06	-1.9741	2.77	2.68	0.61	0.74
ENSMUSG00000006575.14	protein_coding	Rundc3a	2.31654550320141e-06	-2.08793	2.89	3.05	0.58	0.76
ENSMUSG00000032850.16	protein_coding	Rnft2	2.38338513472639e-06	-8.16105	1.06	2.43	0	0	Yes
ENSMUSG00000042289.11	protein_coding	Hsd3b7	2.56490700848631e-06	-2.74737	3.34	2.69	0.27	0.64
ENSMUSG00000044145.2	protein_coding	1810024B03Rik	2.69657018418419e-06	-3.17546	1.14	1.87	0.2	0.1	Yes
ENSMUSG00000052727.6	protein_coding	Map1b	2.85581562387336e-06	-1.05543	7.09	7.23	4.26	2.9
ENSMUSG00000024426.17	protein_coding	Atat1	2.91276867318604e-06	-1.13195	14.62	18.14	6.92	8.52	Yes
ENSMUSG00000044626.13	protein_coding	Liph	2.9675194535766e-06	-1.34724	6.53	6.35	2.02	3.16
ENSMUSG00000064289.15	protein_coding	Tank	2.98557794595508e-06	-1.03126	8.98	8.74	4.35	4.62
ENSMUSG00000099528.1	lncRNA	2410012E07Rik	3.00292851073122e-06	-7.91489	1.99	1.97	0	0
ENSMUSG00000004948.12	protein_coding	Zp3	3.03296943690538e-06	-1.78566	5.95	6.13	1.43	2.02
ENSMUSG00000032417.10	protein_coding	Rwdd2a	3.09289166513016e-06	-1.80516	7.47	6.78	2.52	1.5	Yes
ENSMUSG00000024135.10	protein_coding	Srbd1	3.13852978181834e-06	-1.53988	5.25	4.28	1.78	1.51	Yes
ENSMUSG00000099474.1	lncRNA	1700097N02Rik	3.16603215782996e-06	-2.8377	4.74	5.3	0.62	0.6
ENSMUSG00000062040.14	protein_coding	Zfp27	3.30780568898816e-06	-1.44868	2.98	2.54	1.02	1.03	Yes
ENSMUSG00000051502.7	protein_coding	Ufsp1	3.58159592621802e-06	-2.72062	3.94	4.55	0.57	0.61	Yes
ENSMUSG00000019235.9	protein_coding	Rps6kl1	3.760554926977e-06	-7.84281	1.39	0.97	0	0
ENSMUSG00000031982.5	protein_coding	Arv1	3.84913274311754e-06	-1.68665	7.84	8.11	2.24	2.66	Yes
ENSMUSG00000028078.14	protein_coding	Dclk2	4.07176610480793e-06	-1.99035	1.64	1.83	0.33	0.51
ENSMUSG00000052917.15	protein_coding	Senp7	4.08267253580053e-06	-1.57834	8.01	7.81	2.41	2.86
ENSMUSG00000038545.13	protein_coding	Cul7	4.19823481077469e-06	-1.75105	5.2	5.52	1.35	1.79	Yes
ENSMUSG00000032806.13	protein_coding	Slc10a3	4.2438136612045e-06	-1.02131	9.6	9.65	4.91	4.94	Yes
ENSMUSG00000026819.15	protein_coding	Slc25a25	4.38788340423945e-06	-1.45135	2.85	3.14	1.22	0.99	Yes
ENSMUSG00000020472.14	protein_coding	Zkscan17	4.48461839572032e-06	-1.00048	5.21	5.08	2.37	2.96
ENSMUSG00000096283.2	protein_coding	Gm6176	4.7843953624072e-06	-2.27148	3.34	3.1	0.74	0.51
ENSMUSG00000013418.8	protein_coding	B4galnt2	5.02981186748119e-06	-7.76821	1.34	1.47	0	0
ENSMUSG00000047193.16	protein_coding	Dync2h1	5.20772324215005e-06	-1.0402	2.63	1.98	1.16	1.15	Yes
ENSMUSG00000085227.1	lncRNA	6330418K02Rik	5.22110854394131e-06	-7.79966	3.51	4.53	0	0	Yes
ENSMUSG00000078570.10	protein_coding	1110065P20Rik	5.28083910559953e-06	-1.32292	18.3	17.16	6.17	8.12	Yes
ENSMUSG00000109946.1	protein_coding	Brd3os	5.48693419550518e-06	-1.74476	3.78	4.27	1.26	1.1
ENSMUSG00000074736.10	protein_coding	Syndig1	5.52295393087594e-06	-7.51952	2.54	1.86	0	0
ENSMUSG00000051235.10	protein_coding	Gen1	6.0061140370524e-06	-1.01259	4.68	4.45	2.21	2.48	Yes
ENSMUSG00000022664.11	protein_coding	Slc35a5	6.05839930237761e-06	-1.16571	4.8	3.92	1.95	2.04	Yes
ENSMUSG00000019796.12	protein_coding	Lrp11	6.06026644835786e-06	-1.08377	5.48	5.27	3.01	2.23
ENSMUSG00000042757.16	protein_coding	Tmem108	6.06026644835786e-06	-4.38538	1.09	1.01	0.03	0.05
ENSMUSG00000027075.16	protein_coding	Slc43a1	6.11521586536121e-06	-5.22349	1.41	0.86	0.05	0
ENSMUSG00000087528.1	lncRNA	9830144P21Rik	6.30522501141741e-06	-1.40108	3.08	2.97	1.11	1.19
ENSMUSG00000102930.1	lncRNA	Gm38115	6.39689449679539e-06	-1.99385	2.04	3.15	0.73	0.52
ENSMUSG00000059878.12	protein_coding	Zfp422	6.46375175571502e-06	-6.59044	1.86	1.66	0	0.02
ENSMUSG00000031766.4	protein_coding	Slc12a3	6.75271313348671e-06	-3.41405	0.82	1.4	0.06	0.12
ENSMUSG00000002012.13	protein_coding	Pnck	6.93315759667283e-06	-5.23511	2.23	2.1	0	0.08
ENSMUSG00000020228.11	protein_coding	Helb	6.95375704088119e-06	-1.7429	1.62	1.83	0.62	0.39
ENSMUSG00000019737.14	protein_coding	Syne4	7.20334994835442e-06	-1.47033	10.6	12.82	3.82	4.64
ENSMUSG00000043895.6	protein_coding	S1pr2	7.27298497278231e-06	-2.80551	1.28	1.76	0.44	0.09
ENSMUSG00000038570.15	protein_coding	Saxo2	7.37470888027702e-06	-2.54769	3.39	4.96	0.82	0.49	Yes
ENSMUSG00000038718.15	protein_coding	Pbx3	7.84495209710117e-06	-3.37144	0.98	1.06	0.06	0.1	Yes
ENSMUSG00000040429.6	protein_coding	Mterf1a	8.07493551886171e-06	-1.26691	10.01	8.64	3.12	4.78
ENSMUSG00000052137.11	protein_coding	Rbm12b2	8.35713150356038e-06	-1.26771	3.46	3.49	1.32	1.61
ENSMUSG00000019102.10	protein_coding	Aldh3a1	8.88937220224926e-06	-7.64396	1.37	2.31	0	0
ENSMUSG00000052760.16	protein_coding	A630001G21Rik	8.9643462263001e-06	-2.36539	3.75	3.84	0.99	0.4
ENSMUSG00000023800.15	protein_coding	Tiam2	9.45651299764287e-06	-1.50757	2.94	3.04	1.01	1.1
ENSMUSG00000070902.5	protein_coding	Zfp352	9.47153968398476e-06	-7.64028	1.11	1.16	0	0
ENSMUSG00000041119.12	protein_coding	Pde9a	9.58725634266559e-06	-1.5967	7.91	5.54	2.04	2.37
ENSMUSG00000046338.4	protein_coding	Gpat2	9.7992657342188e-06	-1.33768	3.88	4.5	1.45	1.9
ENSMUSG00000008763.16	protein_coding	Man1a2	1.11382804926716e-05	-1.0604	25.08	28.48	11.34	15.17
ENSMUSG00000026972.15	protein_coding	Arrdc1	1.12488378318857e-05	-1.34721	6.93	7.48	3.13	2.6
ENSMUSG00000002028.13	protein_coding	Kmt2a	1.15090188015644e-05	-1.05674	0.91	1.21	0.54	0.5
ENSMUSG00000033998.9	protein_coding	Kcnk1	1.1520934741876e-05	-1.29402	5.53	5.5	2.14	2.42
ENSMUSG00000000753.15	protein_coding	Serpinf1	1.17508377520679e-05	-7.48448	3.86	1.89	0	0
ENSMUSG00000108654.1	unprocessed_pseudogene	Gm9519	1.19297154537101e-05	-7.39484	1.33	1.78	0	0
ENSMUSG00000101316.1	processed_pseudogene	Gm12663	1.20294378724451e-05	-7.5118	2.15	2.68	0	0
ENSMUSG00000096740.8	protein_coding	Lbhd1	1.28887668732539e-05	-1.0394	73.32	74.4	27.7	46.48
ENSMUSG00000027071.14	protein_coding	P2rx3	1.29213248990929e-05	-7.3504	1.6	1.78	0	0	Yes
ENSMUSG00000045251.13	protein_coding	Zfp688	1.31090663341066e-05	-1.24612	16.09	12.08	6.7	5.35	Yes
ENSMUSG00000020635.8	protein_coding	Fkbp1b	1.32859659023325e-05	-2.01884	6.43	5.76	1.43	1.44	Yes
ENSMUSG00000090698.2	protein_coding	Apold1	1.3564221698327e-05	-6.50316	1.05	1.01	0.02	0
ENSMUSG00000035203.16	protein_coding	Epn1	1.37154772205142e-05	-1.84368	2.69	3.31	0.85	0.76	Yes
ENSMUSG00000104031.1	processed_pseudogene	Gm17771	1.41968785542667e-05	-2.84423	3.19	3.14	0.54	0.21
ENSMUSG00000035944.17	protein_coding	Ttc38	1.49838557080947e-05	-2.48482	1.18	1.13	0.11	0.28
ENSMUSG00000028467.15	protein_coding	Gba2	1.53043545669018e-05	-2.10089	1.28	1.42	0.3	0.29	Yes
ENSMUSG00000043019.12	protein_coding	Edem3	1.53607386985953e-05	-1.12407	2.18	1.96	0.93	1.02	Yes
ENSMUSG00000032295.15	protein_coding	Man2c1	1.5425724786429e-05	-1.0611	16.93	15.25	6.66	9.29	Yes
ENSMUSG00000031537.15	protein_coding	Ikbkb	1.56424122710226e-05	-1.01506	10.67	12.34	6.49	5.27
ENSMUSG00000020389.19	protein_coding	Cdkl3	1.57835348028567e-05	-1.97861	2.59	4.04	1.05	0.55	Yes
ENSMUSG00000087455.7	lncRNA	5330411J11Rik	1.60693804912687e-05	-1.6014	5.05	4.9	1.69	1.55
ENSMUSG00000053347.15	protein_coding	Zfp943	1.62019293356027e-05	-3.15256	1.76	1.41	0.15	0.15
ENSMUSG00000099269.3	protein_coding	Calm5	1.62283465624343e-05	-7.37945	4.08	6.44	0	0
ENSMUSG00000034659.14	protein_coding	Tmem109	1.75871468330474e-05	-1.20268	5.27	6.62	2.36	2.89
ENSMUSG00000078897.10	protein_coding	Gm4724	1.75871468330474e-05	-1.60908	17.73	8.5	4.39	4.14
ENSMUSG00000062127.11	protein_coding	Cttnbp2nl	1.78747142019638e-05	-1.78481	2.65	4.17	0.65	1.33	Yes
ENSMUSG00000022658.10	protein_coding	Tagln3	1.78786294477984e-05	-6.43185	3.52	2.72	0	0.05
ENSMUSG00000034330.10	protein_coding	Plcg2	1.97828905185982e-05	-1.40511	2.23	1.85	0.8	0.75
ENSMUSG00000016933.17	protein_coding	Plcg1	2.06681956603077e-05	-1.1441	2.87	2.72	1.38	1.2
ENSMUSG00000022106.14	protein_coding	Rcbtb2	2.10996849765046e-05	-1.21657	8.81	8.23	3.3	4.17
ENSMUSG00000112309.1	TEC	Gm48353	2.36436826491068e-05	-4.35399	1.36	1.16	0.06	0.03
ENSMUSG00000069808.13	protein_coding	Fam57a	2.38584714507394e-05	-1.15415	5.98	5.95	2.68	2.78	Yes
ENSMUSG00000030345.16	protein_coding	Dyrk4	2.48762556427083e-05	-2.86127	1.54	1.7	0.13	0.25
ENSMUSG00000048497.11	protein_coding	Mmgt2	2.56587559399584e-05	-2.51872	2.87	1.5	0.36	0.32
ENSMUSG00000018470.8	protein_coding	Kcnab3	2.61626113471226e-05	-2.48156	1.48	1.63	0.29	0.21
ENSMUSG00000024952.13	protein_coding	Rps6ka4	2.63986078720459e-05	-2.50353	1.07	1.14	0.21	0.14
ENSMUSG00000041444.14	protein_coding	Arhgap32	2.64049235299142e-05	-1.59303	1.05	1.41	0.38	0.42
ENSMUSG00000074489.9	protein_coding	Bglap3	2.66655460706983e-05	-1.2794	9.59	8.54	3.74	3.8
ENSMUSG00000026785.14	protein_coding	Pkn3	2.69320750245826e-05	-2.15151	1.41	1.27	0.25	0.31
ENSMUSG00000079575.3	processed_pseudogene	Rbpj-ps3	2.81252723784071e-05	-2.70292	3.44	2.58	0.74	0.09
ENSMUSG00000027574.15	protein_coding	Nkain4	2.84215806206899e-05	-2.03766	5.15	6.6	1.26	1.43
ENSMUSG00000029627.12	protein_coding	Zkscan14	2.95617359563212e-05	-2.39968	1.83	1.84	0.27	0.35	Yes
ENSMUSG00000027475.9	protein_coding	Kif3b	2.96916697253683e-05	-1.42318	1.3	1.54	0.53	0.52
ENSMUSG00000079034.2	protein_coding	Gm8300	3.06185772025992e-05	-1.36089	6.01	4.9	2.52	1.75
ENSMUSG00000050079.10	protein_coding	Rspry1	3.07268253905414e-05	-1.00569	6.1	6.05	2.38	3.87	Yes
ENSMUSG00000042102.7	protein_coding	Dmgdh	3.09226410392035e-05	-2.18489	1.42	1.64	0.29	0.32
ENSMUSG00000036721.14	protein_coding	Zscan12	3.13991562841881e-05	-1.4335	3.54	3.97	1.17	1.6	Yes
ENSMUSG00000096458.7	protein_coding	Moap1	3.16128889435667e-05	-1.47883	6.28	8.76	3.21	2.16	Yes
ENSMUSG00000063903.5	protein_coding	Klk1	3.24005492691854e-05	-7.02611	1.98	2.61	0	0
ENSMUSG00000026632.17	protein_coding	Tatdn3	3.24368932898472e-05	-1.0434	15.8	19.31	7.44	10.09	Yes
ENSMUSG00000025377.14	protein_coding	Tepsin	3.3061081565009e-05	-1.11891	5.5	4.8	2.18	2.66	Yes
ENSMUSG00000028488.15	protein_coding	Sh3gl2	3.48657348476498e-05	-1.76898	2.09	2.22	0.66	0.55
ENSMUSG00000053192.9	protein_coding	Mllt11	3.53144098842736e-05	-2.51347	1.82	1.73	0.31	0.25
ENSMUSG00000012126.16	protein_coding	Ubxn11	3.647747013396e-05	-2.18279	3.5	3.89	0.78	0.75
ENSMUSG00000064202.15	protein_coding	4430402I18Rik	3.72119404121489e-05	-6.17885	1.34	1.89	0.03	0
ENSMUSG00000112920.1	protein_coding	Spata22	3.84911044288391e-05	-7.01052	1.49	1.22	0	0
ENSMUSG00000026135.17	protein_coding	Zfp142	3.86536642010964e-05	-1.28599	1.69	1.8	0.79	0.65	Yes
ENSMUSG00000045867.10	protein_coding	Cradd	4.25703330891673e-05	-1.69608	6.22	5.21	1.8	1.61	Yes
ENSMUSG00000090077.9	protein_coding	Lime1	4.2815769529769e-05	-2.06473	4.88	6.11	1.09	1.35
ENSMUSG00000081476.1	processed_pseudogene	Itpa-ps1	4.43226924735941e-05	-4.41562	4.24	6.31	0.34	0
ENSMUSG00000020150.13	protein_coding	Gamt	4.44388464250078e-05	-1.04658	15.64	15.12	7.93	7.35	Yes
ENSMUSG00000022304.13	protein_coding	Dpys	4.48598293768355e-05	-7.1977	1.22	1.25	0	0
ENSMUSG00000111128.1	TEC	Gm49338	4.7106467416186e-05	-2.373	1.69	1.72	0.24	0.37
ENSMUSG00000010538.14	protein_coding	Tsacc	4.78513038078814e-05	-1.14958	29.22	28.14	14.55	11.8	Yes
ENSMUSG00000033961.16	protein_coding	Zfp446	4.90176371439916e-05	-1.48383	1.82	1.76	0.57	0.7	Yes
ENSMUSG00000046070.9	protein_coding	Igfals	5.02865430930982e-05	-7.01503	1.58	0.77	0	0
ENSMUSG00000021185.16	protein_coding	Dglucy	5.30954771668282e-05	-2.06687	1.28	1.47	0.41	0.2
ENSMUSG00000021898.15	protein_coding	Asb14	5.33005565962276e-05	-6.98287	0.96	1.28	0	0
ENSMUSG00000117650.1	lncRNA	4933435E02Rik	5.43883154065503e-05	-7.11447	2.27	1.98	0	0
ENSMUSG00000020660.6	protein_coding	Pomc	5.58790431313614e-05	-1.90703	5.82	5.52	1.16	1.7
ENSMUSG00000039623.13	protein_coding	Ap5z1	5.63196912275714e-05	-1.26449	3.13	2.44	1.33	1.01	Yes
ENSMUSG00000006494.11	protein_coding	Pdk1	5.65083669696376e-05	-1.53429	4	4.05	2.04	0.76
ENSMUSG00000020275.9	protein_coding	Rel	5.69323205891336e-05	-1.42811	0.92	1.13	0.41	0.34
ENSMUSG00000082935.3	processed_pseudogene	Gm7658	5.81484952587322e-05	-2.60244	3.2	3.03	0.24	0.69
ENSMUSG00000035578.16	protein_coding	Iqcg	5.89478263090693e-05	-1.01188	6.06	6.13	2.85	3.36
ENSMUSG00000030742.7	protein_coding	Lat	6.0163030606154e-05	-2.14316	3.52	4	1.01	0.58
ENSMUSG00000102657.1	TEC	Gm37899	6.02659071417718e-05	-1.11981	1.46	1.25	0.68	0.59
ENSMUSG00000073413.9	protein_coding	Ly6g6d	6.12308807898462e-05	-2.75584	7.34	7.29	0.73	1.15
ENSMUSG00000017652.16	protein_coding	Cd40	6.284892569121e-05	-6.93493	1.27	1.85	0	0
ENSMUSG00000061126.5	protein_coding	Cyp4f39	6.32538690753057e-05	-6.97904	1.63	1.01	0	0
ENSMUSG00000030498.15	protein_coding	Gas2	6.80632713106205e-05	-1.56213	3.55	3.32	1.06	1.21	Yes
ENSMUSG00000032698.15	protein_coding	Lmo2	6.88425710848262e-05	-1.12386	9.59	8.04	4.74	3.5
ENSMUSG00000027380.10	protein_coding	Acoxl	7.21501441380325e-05	-2.30783	2.41	1.68	0.55	0.22
ENSMUSG00000033712.6	protein_coding	Ccar2	7.5786291959986e-05	-1.40336	2.83	2.38	1.09	0.86	Yes
ENSMUSG00000050150.16	protein_coding	Slc9b1	7.79207828396542e-05	-1.64491	4.58	4.89	1.42	1.51	Yes
ENSMUSG00000001665.11	protein_coding	Gstt3	7.86717760965503e-05	-4.15685	1.18	1.06	0.06	0.03
ENSMUSG00000029138.4	protein_coding	4930548H24Rik	7.8818027693802e-05	-1.90278	2.69	2.71	0.85	0.5
ENSMUSG00000029153.11	protein_coding	Ociad2	7.93979347079477e-05	-1.51772	8.1	6.54	2.62	2.41
ENSMUSG00000086261.1	processed_pseudogene	Gm3765	8.01168896055174e-05	-6.71963	0.91	1.14	0	0
ENSMUSG00000078485.3	protein_coding	Plekhn1	8.01343235900066e-05	-1.45147	2.13	2.66	0.93	0.8	Yes
ENSMUSG00000034361.10	protein_coding	Cpne2	8.16781701525606e-05	-2.2883	1.92	1.34	0.3	0.29
ENSMUSG00000074916.5	protein_coding	Chst14	8.43318634636171e-05	-4.7592	1.1	1.08	0	0.06
ENSMUSG00000099647.1	processed_pseudogene	Gm5776	8.47830256103455e-05	-6.71128	9.31	6.87	0	0
ENSMUSG00000015001.17	protein_coding	Oc90	8.9481214359216e-05	-6.79283	1.54	0.8	0	0
ENSMUSG00000024610.15	protein_coding	Cd74	8.98419027320419e-05	-6.68084	1.98	0.89	0	0
ENSMUSG00000068048.8	protein_coding	Rhox9	9.1835708254508e-05	-7.0529	1.2	0.95	0	0
ENSMUSG00000105153.4	lncRNA	Gm3143	9.18806039662215e-05	-3.14901	5.8	3.37	0.44	0.42
ENSMUSG00000096879.2	protein_coding	Tdpoz8	9.28028202239621e-05	-6.68373	1.05	1.14	0	0
ENSMUSG00000117499.1	TEC	Gm50010	9.5282439004025e-05	-1.84359	4.17	3.82	0.78	1.33
ENSMUSG00000096883.2	protein_coding	Shisa8	9.84456799017964e-05	-1.96819	1.73	1.57	0.45	0.33
ENSMUSG00000037816.10	protein_coding	Fbxw17	9.91517771010227e-05	-6.89457	1.51	2.07	0	0
ENSMUSG00000011486.14	protein_coding	Slc25a41	9.93607592005289e-05	-6.92313	1.44	1.35	0	0
ENSMUSG00000030798.15	protein_coding	Cd37	0.000100602	-4.64667	4.39	5.48	0.02	0.27
ENSMUSG00000109032.1	transcribed_unprocessed_pseudogene	Gm7972	0.000101417	-6.61097	0.92	1.26	0	0	Yes
ENSMUSG00000020086.6	protein_coding	Macroh2a2	0.000103499	-1.13774	5.04	4.7	2.26	2.21
ENSMUSG00000020930.9	protein_coding	Ccdc103	0.000103845	-6.77186	0.89	1.15	0	0
ENSMUSG00000090854.9	protein_coding	Gm4340	0.000105327	-6.64919	0.83	1.54	0	0
ENSMUSG00000024014.8	protein_coding	Pim1	0.000106127	-1.36722	4.26	5.08	2.21	1.41	Yes
ENSMUSG00000047821.16	protein_coding	Trim16	0.000106752	-1.98927	2.1	1.9	0.51	0.43
ENSMUSG00000044117.12	protein_coding	Bmerb1	0.000107815	-5.73784	1.45	1.16	0.02	0
ENSMUSG00000029480.13	protein_coding	Dhx37	0.000113698	-1.17211	5.12	3.63	2.21	1.73	Yes
ENSMUSG00000031574.8	protein_coding	Star	0.000114486	-1.64789	1.39	1.29	0.45	0.37
ENSMUSG00000094219.1	protein_coding	Calhm3	0.000115796	-6.72193	1.39	1.61	0	0
ENSMUSG00000040498.7	protein_coding	Igsf23	0.000116185	-6.77374	1.58	0.7	0	0
ENSMUSG00000033253.18	protein_coding	Szt2	0.000117051	-1.15497	2.6	2.74	1.2	1.22	Yes
ENSMUSG00000026705.16	protein_coding	Klhl20	0.00011773	-1.11387	4.61	5.51	2.3	2.44	Yes
ENSMUSG00000082343.1	unprocessed_pseudogene	Gm14404	0.000121396	-4.66822	1.47	1.1	0.02	0.04
ENSMUSG00000062168.12	protein_coding	Ppef1	0.000122073	-6.52389	0.96	1.1	0	0
ENSMUSG00000067299.11	protein_coding	Crygd	0.000125631	-2.16222	7.34	7	1.31	1.49
ENSMUSG00000030924.16	protein_coding	Rexo5	0.000125755	-1.28817	10.5	7.87	2.95	4.71	Yes
ENSMUSG00000034587.8	lncRNA	8430429K09Rik	0.000132874	-6.44683	1.94	1.55	0	0	Yes
ENSMUSG00000068860.5	protein_coding	Gm128	0.00013481	-3.41069	1.77	1.46	0.15	0.09
ENSMUSG00000101191.6	lncRNA	Gm28809	0.000138313	-3.42315	2.7	3.4	0.18	0.26
ENSMUSG00000049717.9	protein_coding	Lig4	0.000142588	-1.4886	1.2	1.29	0.43	0.44	Yes
ENSMUSG00000041287.5	protein_coding	Sox15	0.000142629	-1.18545	11.73	14.82	5.65	6.09
ENSMUSG00000039116.7	protein_coding	Adgrg6	0.00014574	-1.44399	1.16	1.47	0.47	0.48
ENSMUSG00000026648.18	protein_coding	Dclre1c	0.000151596	-1.1349	4.8	3.54	1.8	2.05	Yes
ENSMUSG00000083064.1	processed_pseudogene	Gm7785	0.000158356	-2.21588	3.95	4.6	0.51	1.07
ENSMUSG00000002846.9	protein_coding	Timmdc1	0.000160073	-1.63996	7.72	7.92	2.48	2.34	Yes
ENSMUSG00000008601.12	protein_coding	Rab25	0.00016094	-6.52751	2.63	1.32	0	0
ENSMUSG00000028825.7	protein_coding	Rhd	0.000162584	-3.96131	1.22	1.35	0.08	0.04
ENSMUSG00000095098.2	protein_coding	Ccdc85b	0.000162976	-1.51227	1.24	1.2	0.39	0.44	Yes
ENSMUSG00000073412.6	protein_coding	Lst1	0.000164667	-2.91798	8.79	9.04	0.9	1.05
ENSMUSG00000097068.2	lncRNA	Gm26760	0.000165398	-3.66242	1.23	1.26	0.08	0.07	Yes
ENSMUSG00000086254.1	lncRNA	3100003L05Rik	0.00016636	-1.11051	22.78	18.2	9.49	9.76
ENSMUSG00000054863.9	protein_coding	Tafa5	0.000168844	-2.50726	0.95	1.11	0.14	0.17
ENSMUSG00000009633.3	protein_coding	G0s2	0.000173432	-2.58342	2.77	4.3	0.47	0.53
ENSMUSG00000045377.5	protein_coding	Tmem88	0.00017404	-1.57263	3.71	3.58	1.12	1.24
ENSMUSG00000003581.14	protein_coding	Rnf215	0.000175089	-1.43915	3.4	3.86	1.32	1.3
ENSMUSG00000086096.1	lncRNA	Gm12688	0.000175857	-6.44933	2.2	2.15	0	0
ENSMUSG00000022235.15	protein_coding	Cmbl	0.000175901	-1.31478	7.46	7.34	3.18	2.73
ENSMUSG00000075225.14	protein_coding	Ccdc162	0.000180664	-3.74148	1.51	0.69	0.12	0.02
ENSMUSG00000091900.3	processed_pseudogene	Gm4353	0.000181988	-1.80364	4.46	6.25	1.2	1.61
ENSMUSG00000030031.14	protein_coding	Kbtbd8	0.000183608	-1.05821	4.19	2.63	1.68	1.65	Yes
ENSMUSG00000079019.2	protein_coding	Insl3	0.000190713	-3.60973	4.38	3.35	0.12	0.39
ENSMUSG00000026890.19	protein_coding	Lhx6	0.00019488	-2.13929	1.15	1.12	0.16	0.3
ENSMUSG00000024987.6	protein_coding	Cyp26a1	0.000198093	-4.08193	1.28	0.99	0.03	0.07
ENSMUSG00000102101.1	lncRNA	Zbtb11os1	0.000200168	-2.36485	2.36	2.53	0.19	0.64	Yes
ENSMUSG00000028689.14	protein_coding	Ccdc163	0.00020111	-1.13127	14.46	12.51	6.4	6.01	Yes
ENSMUSG00000037216.5	protein_coding	Lipt1	0.000211473	-1.61766	3.91	3.97	0.98	1.5	Yes
ENSMUSG00000020680.15	protein_coding	Taf15	0.000213534	-1.4421	6.49	8.93	2.45	3.07
ENSMUSG00000025952.15	protein_coding	Crygc	0.000213862	-1.23452	17.4	23.14	6.1	11.09
ENSMUSG00000005672.12	protein_coding	Kit	0.000216353	-2.43825	1.1	1.13	0.31	0.07
ENSMUSG00000042988.10	protein_coding	Notum	0.000219559	-1.84063	3.98	3.58	0.62	1.33
ENSMUSG00000002983.17	protein_coding	Relb	0.00021995	-1.21146	4.45	4.8	1.89	2.11	Yes
ENSMUSG00000032184.5	protein_coding	Lysmd2	0.000222089	-1.11711	9.35	9.13	4.64	3.99
ENSMUSG00000050555.9	protein_coding	Hyls1	0.000226274	-1.19647	4.2	4.28	1.83	1.88	Yes
ENSMUSG00000072969.2	protein_coding	Armcx5	0.000231391	-1.12132	3.59	3.45	1.8	1.48	Yes
ENSMUSG00000054792.15	protein_coding	Klhl18	0.000231495	-1.76974	1.47	1.2	0.43	0.31	Yes
ENSMUSG00000002228.7	protein_coding	Ppm1j	0.000233451	-1.24985	6.04	6.54	3.12	2.18
ENSMUSG00000074887.4	lncRNA	EU599041	0.00023877	-1.2783	10.57	7.74	2.6	4.85
ENSMUSG00000050762.5	protein_coding	Prss27	0.00024511	-6.39577	0.89	1.2	0	0
ENSMUSG00000027520.15	protein_coding	Zdbf2	0.000255766	-1.29881	2.14	3.76	0.86	1.53
ENSMUSG00000090191.1	lncRNA	9230105E05Rik	0.000259352	-5.78734	1.18	1.02	0.03	0
ENSMUSG00000031163.2	protein_coding	Glod5	0.000262985	-6.29281	2.32	1.96	0	0
ENSMUSG00000030669.13	protein_coding	Calca	0.000278585	-6.39837	2.61	2.12	0	0
ENSMUSG00000025588.4	protein_coding	Nat1	0.000280905	-3.88933	1.82	1.35	0	0.15
ENSMUSG00000108042.1	TEC	B130021K23Rik	0.00028242	-2.5306	0.82	1.18	0.09	0.2
ENSMUSG00000031511.15	protein_coding	Arhgef7	0.000300104	-1.11212	2.67	3.79	1.72	1.3
ENSMUSG00000011658.16	protein_coding	Fuz	0.000302793	-2.10525	2.26	2.21	0.47	0.47	Yes
ENSMUSG00000034786.17	protein_coding	Gpsm3	0.000307002	-6.22404	1.62	1.08	0	0
ENSMUSG00000024525.7	protein_coding	Impa2	0.000308194	-1.59106	15.69	15.65	6.52	3.48
ENSMUSG00000038770.17	protein_coding	Kpna7	0.000310843	-2.01372	1.96	2.44	0.22	0.82
ENSMUSG00000098098.7	lncRNA	Bvht	0.000316202	-6.20169	1.78	3.95	0	0
ENSMUSG00000025400.11	protein_coding	Tac2	0.000317755	-1.59402	9.75	8.85	2.71	3.15
ENSMUSG00000016239.11	protein_coding	Lonrf3	0.000318985	-1.97057	1.17	1.4	0.24	0.35
ENSMUSG00000074199.7	protein_coding	Krtdap	0.000323061	-2.08036	10.52	12.6	2.26	2.58
ENSMUSG00000050174.15	protein_coding	Nudt6	0.000325198	-1.5108	5.57	6.47	1.77	2.26	Yes
ENSMUSG00000104320.1	IG_V_pseudogene	Ighv1-60	0.000332764	-3.14002	7.49	7.87	0.47	0.87
ENSMUSG00000066026.14	protein_coding	Dhrs3	0.000350157	-1.56616	3.62	3.63	1.51	0.85
ENSMUSG00000109176.1	transcribed_unprocessed_pseudogene	Zfp264	0.00035965	-1.8773	1.45	1.2	0.4	0.26
ENSMUSG00000048012.19	protein_coding	Zfp473	0.000361599	-1.25036	2.39	2.13	1.02	0.87
ENSMUSG00000048921.11	protein_coding	Zfp689	0.000364033	-1.43527	2.23	2.68	0.74	1.03	Yes
ENSMUSG00000015787.15	protein_coding	Abo	0.000370757	-1.25037	4.05	4.78	1.81	1.87
ENSMUSG00000046691.14	protein_coding	Chtf8	0.000376475	-1.0848	3.21	3.35	1.59	1.54	Yes
ENSMUSG00000100113.1	lncRNA	Gm28592	0.000387382	-1.84077	7.47	9.92	3.44	1.02
ENSMUSG00000032202.11	protein_coding	Rab27a	0.000390881	-1.03847	4.23	3.45	1.88	1.92
ENSMUSG00000042302.14	protein_coding	Ehbp1	0.000410261	-1.35094	2.11	1.53	0.7	0.69
ENSMUSG00000027581.12	protein_coding	Stmn3	0.000416622	-1.09673	9.82	8.39	4.49	4.1
ENSMUSG00000040729.8	protein_coding	Cep126	0.000419686	-1.28212	2.34	2.66	1.2	0.84
ENSMUSG00000062646.12	protein_coding	Ganc	0.00042797	-1.07759	4.77	4.16	2.45	1.85	Yes
ENSMUSG00000110206.1	protein_coding	Flt3l	0.000444046	-5.95311	0.93	1.61	0	0
ENSMUSG00000113760.1	lncRNA	Gm48222	0.000448514	-1.04642	25.35	22.13	12.29	10.97
ENSMUSG00000097042.2	lncRNA	Gm17491	0.000453275	-1.83818	1.67	1.5	0.46	0.35
ENSMUSG00000113865.1	processed_pseudogene	Selenok-ps6	0.000465795	-1.9418	26.44	23.02	5.58	6.25
ENSMUSG00000024910.5	protein_coding	Ctsw	0.000473626	-5.96856	0.7	1.42	0	0
ENSMUSG00000026004.15	protein_coding	Kansl1l	0.000473626	-1.0528	4.94	4.84	2.52	2.25
ENSMUSG00000040351.11	protein_coding	Ankib1	0.000474685	-1.04703	4.54	3.83	2.35	1.76	Yes
ENSMUSG00000032298.13	protein_coding	Neil1	0.0004799	-1.34893	3.83	4.38	1.23	1.91	Yes
ENSMUSG00000102700.1	TEC	Gm38312	0.000502197	-1.62657	2.45	2.84	0.84	0.77
ENSMUSG00000034799.16	protein_coding	Unc13a	0.000519215	-1.45411	1.87	2.03	0.71	0.64
ENSMUSG00000117899.1	lncRNA	Gm50218	0.000519757	-5.88113	1.25	2.27	0	0	Yes
ENSMUSG00000073478.6	lncRNA	D730003I15Rik	0.000523427	-1.91018	6.24	4.66	1.64	0.97
ENSMUSG00000078317.6	protein_coding	F8a	0.000527573	-1.23825	3.01	2.76	1.24	1.18	Yes
ENSMUSG00000053740.8	processed_pseudogene	Gm6457	0.000530991	-3.73583	4.44	5.1	0	0.56
ENSMUSG00000045467.13	protein_coding	Ttll13	0.000538611	-2.38247	2.13	2.09	0.24	0.47	Yes
ENSMUSG00000055653.13	protein_coding	Gpc3	0.000577337	-2.35842	1.26	1.19	0.32	0.08
ENSMUSG00000037279.13	protein_coding	Ovol2	0.000599587	-1.02908	6.85	7.4	3.95	3.13
ENSMUSG00000094446.1	processed_pseudogene	Gm6344	0.000607458	-5.8739	2.97	2.82	0	0
ENSMUSG00000036792.12	protein_coding	Mbd5	0.000616023	-1.33933	4.74	4.07	1.24	2.19	Yes
ENSMUSG00000041351.16	protein_coding	Rap1gap	0.000627601	-2.01617	1.6	1.57	0.27	0.42
ENSMUSG00000067370.4	protein_coding	B3galt4	0.000629074	-1.73816	2.88	2.29	0.86	0.56	Yes
ENSMUSG00000029710.15	protein_coding	Ephb4	0.000661311	-1.31504	1.68	1.57	0.47	0.8
ENSMUSG00000024308.15	protein_coding	Tapbp	0.000662332	-1.17625	3.29	3.41	1.47	1.46	Yes
ENSMUSG00000086730.2	lncRNA	Platr12	0.000673476	-2.0126	8.09	7.64	2.23	1.18	Yes
ENSMUSG00000052912.7	transcribed_processed_pseudogene	Smarca5-ps	0.000674456	-1.03767	3.12	4.21	1.66	1.96
ENSMUSG00000055407.14	protein_coding	Map6	0.000682635	-1.078	2.95	3.77	1.56	1.64
ENSMUSG00000073633.9	protein_coding	Fbxo36	0.000691085	-1.13758	9.51	10.98	4.56	4.75	Yes
ENSMUSG00000089728.3	protein_coding	Clec2f	0.000694557	-5.83016	2.3	1.39	0	0
ENSMUSG00000059475.13	protein_coding	Zfp426	0.000711065	-1.31425	2.76	1.95	0.99	0.87	Yes
ENSMUSG00000018774.13	protein_coding	Cd68	0.000733695	-1.53209	4.29	4.86	1.48	1.52	Yes
ENSMUSG00000050122.19	protein_coding	Vwa3b	0.000736266	-1.05569	12.03	12.76	7.1	5.01
ENSMUSG00000104563.1	TEC	Gm43041	0.000741386	-1.82126	1.41	1.1	0.29	0.34
ENSMUSG00000018661.17	protein_coding	Cog1	0.000742439	-1.07539	6.37	4.83	2.03	3.36
ENSMUSG00000029205.12	protein_coding	Chrna9	0.000748276	-2.21361	1.99	2.88	0.45	0.43
ENSMUSG00000109129.1	protein_coding	Gm44973	0.000751764	-5.99387	1.86	0.52	0	0	Yes
ENSMUSG00000050910.5	protein_coding	Cdr2l	0.000767318	-1.56954	1.13	1.28	0.43	0.33
ENSMUSG00000054418.6	lncRNA	2900041M22Rik	0.000768025	-3.01381	1.26	0.9	0.03	0.16
ENSMUSG00000038387.9	protein_coding	Rras	0.000771897	-1.01697	10.51	12.03	5.4	5.88	Yes
ENSMUSG00000059326.7	protein_coding	Csf2ra	0.000775625	-1.51862	3.26	4.64	1.37	1.22	Yes
ENSMUSG00000022783.11	protein_coding	Spag6l	0.000778754	-1.98234	1.82	1.28	0.41	0.28
ENSMUSG00000057103.11	protein_coding	Nat8f1	0.000780794	-2.25357	3.63	3.03	0.52	0.66	Yes
ENSMUSG00000031325.15	transcribed_unitary_pseudogene	4930519F16Rik	0.00078117	-1.38501	8.68	10.84	3.82	3.39
ENSMUSG00000021414.8	protein_coding	Fam217a	0.000794263	-4.46555	1.41	1.1	0	0.12
ENSMUSG00000024325.8	protein_coding	Ring1	0.000799722	-1.10402	4.86	4.29	1.82	2.44
ENSMUSG00000032011.5	protein_coding	Thy1	0.000801816	-5.06132	1.69	1.28	0.04	0
ENSMUSG00000033255.8	protein_coding	Gm5134	0.000817518	-1.25318	2.1	2.7	1.02	0.93
ENSMUSG00000113011.1	processed_pseudogene	Gm1995	0.000823037	-1.63793	1.46	1.66	0.35	0.56
ENSMUSG00000106820.1	lncRNA	D5Ertd605e	0.000858581	-1.53727	4.84	5.13	1.21	2.03
ENSMUSG00000015133.17	protein_coding	Lrrk1	0.000861867	-2.07969	0.95	1.35	0.26	0.21
ENSMUSG00000018570.17	protein_coding	2810408A11Rik	0.000866961	-3.65946	1.14	1.32	0.13	0	Yes
ENSMUSG00000023935.10	protein_coding	Spats1	0.000877948	-1.20068	6.5	6.1	3.28	2.16
ENSMUSG00000028188.13	protein_coding	Spata1	0.000882463	-1.77995	2.23	3.06	1.05	0.36
ENSMUSG00000086130.1	lncRNA	Gm16211	0.000907413	-2.64812	1.23	1.18	0.15	0.15
ENSMUSG00000001095.5	protein_coding	Slc13a2	0.00092577	-1.51137	1.86	2.04	0.56	0.73
ENSMUSG00000117679.1	protein_coding	Apbb3	0.000944778	-1.22458	5.93	7.37	3.65	2.01	Yes
ENSMUSG00000086591.1	lncRNA	Dnah2os	0.000946268	-1.50236	6.24	6.55	1.81	2.44
ENSMUSG00000031389.17	protein_coding	Arhgap4	0.000967598	-4.24943	0.84	1.36	0.14	0	Yes
ENSMUSG00000044986.10	protein_coding	Tst	0.000973775	-1.3795	5.23	6.08	1.58	2.6	Yes
ENSMUSG00000033955.13	protein_coding	Tnks1bp1	0.000974884	-1.34664	1.32	1.2	0.43	0.53	Yes
ENSMUSG00000097604.1	lncRNA	Gm17322	0.000991543	-1.99111	1.16	1.72	0.44	0.19
ENSMUSG00000082588.1	processed_pseudogene	Gm15443	0.000993279	-5.08397	2.45	2.32	0	0.09
ENSMUSG00000043832.13	protein_coding	Clec4a3	0.000995382	-5.60476	0.83	1.2	0	0
ENSMUSG00000081309.3	processed_pseudogene	Gm12397	0.00104672	-5.61437	2.17	1.47	0	0
ENSMUSG00000049321.17	protein_coding	Zfp2	0.00105758	-1.12731	3.13	3.08	1.35	1.48
ENSMUSG00000002980.14	protein_coding	Bcam	0.00107498	-1.37314	2.31	2.3	0.85	0.86
ENSMUSG00000015314.10	protein_coding	Slamf6	0.00108587	-1.79669	1.9	3.15	0.32	1.06
ENSMUSG00000049313.8	protein_coding	Sorl1	0.00112318	-1.04231	1.28	1.1	0.57	0.59
ENSMUSG00000060510.14	protein_coding	Zfp266	0.00112439	-4.31908	0.96	1.07	0.11	0
ENSMUSG00000109408.1	lncRNA	A930037H05Rik	0.00114364	-2.16412	1.29	0.89	0.2	0.23	Yes
ENSMUSG00000024235.11	protein_coding	Map3k8	0.00115563	-1.60035	1.63	1.98	0.58	0.51
ENSMUSG00000087547.1	lncRNA	Platr27	0.00116604	-1.06044	17.95	17.21	8.05	8.9	Yes
ENSMUSG00000078480.3	processed_pseudogene	Mrpl48-ps	0.00116993	-1.06156	16.7	18.53	9.2	7.72
ENSMUSG00000112964.1	lncRNA	E430024I08Rik	0.00117725	-2.11416	4.19	2.08	0.48	0.75	Yes
ENSMUSG00000079547.4	protein_coding	H2-DMb1	0.00120027	-5.37731	1.01	1.02	0	0
ENSMUSG00000087179.8	lncRNA	Gm14230	0.00120388	-5.59304	1.17	2.82	0	0	Yes
ENSMUSG00000001670.13	protein_coding	Tat	0.00122895	-1.71521	1.66	1.63	0.25	0.65
ENSMUSG00000051390.10	protein_coding	Zbtb22	0.00132184	-1.05573	3.55	3.57	1.9	1.56	Yes
ENSMUSG00000033632.16	protein_coding	AW554918	0.00134282	-1.14161	3.61	4.17	1.99	1.51	Yes
ENSMUSG00000033326.15	protein_coding	Kdm4a	0.00135078	-1.26303	1.46	1.46	0.55	0.64	Yes
ENSMUSG00000030707.15	protein_coding	Coro1a	0.00136829	-5.6033	1.18	1.17	0	0
ENSMUSG00000021514.18	protein_coding	Zfp369	0.00138374	-1.11089	3.97	4.57	2	1.94	Yes
ENSMUSG00000022656.15	protein_coding	Nectin3	0.00140984	-1.01434	3.28	3.23	1.81	1.45
ENSMUSG00000064213.5	protein_coding	Defa24	0.00144449	-5.57541	2.92	3.45	0	0
ENSMUSG00000066894.14	protein_coding	Vsig10	0.00144997	-1.49485	3.54	6.29	2.44	0.9
ENSMUSG00000116908.1	TEC	Gm49599	0.00144997	-1.04827	1.6	1.58	0.85	0.7	Yes
ENSMUSG00000111149.1	lncRNA	Gm26564	0.00146208	-1.89004	15.45	9.57	2.36	3.42
ENSMUSG00000038578.15	protein_coding	Susd1	0.00148972	-1.78889	2.9	3.34	1.05	0.6
ENSMUSG00000023966.8	protein_coding	Rsph9	0.00149671	-1.58658	4.57	4.11	1.52	1.13
ENSMUSG00000079657.10	protein_coding	Rab26	0.00152099	-1.99483	1.99	2.26	0.38	0.52
ENSMUSG00000074800.4	processed_pseudogene	Gm4149	0.00152399	-1.07059	63.44	59.78	28.25	30.41
ENSMUSG00000075040.9	protein_coding	Zfp408	0.00154885	-1.10155	5.2	5.52	2.73	2.25	Yes
ENSMUSG00000008398.15	protein_coding	Elk3	0.00155581	-1.0319	3.91	3.73	2.06	1.7
ENSMUSG00000044320.14	protein_coding	1700001O22Rik	0.00157441	-5.4207	1.13	1.04	0	0
ENSMUSG00000035757.16	protein_coding	Selenoo	0.00158617	-1.66723	1.34	1.23	0.29	0.42	Yes
ENSMUSG00000085984.7	lncRNA	1700001G11Rik	0.0016016	-5.50798	1.64	1.17	0	0	Yes
ENSMUSG00000032609.12	protein_coding	Klhdc8b	0.00162333	-3.32875	1.86	1.1	0.08	0.14	Yes
ENSMUSG00000047098.18	protein_coding	Rnf31	0.00164417	-1.01987	9.58	7.18	3.51	4.79	Yes
ENSMUSG00000029522.12	protein_coding	Pla2g1b	0.00165986	-1.48221	14.03	12.76	5.42	3.51
ENSMUSG00000047079.1	protein_coding	Ube2dnl2	0.00168529	-1.90482	3.65	5.56	1.47	0.65
ENSMUSG00000080709.1	unprocessed_pseudogene	Gm14324	0.00169613	-4.29923	2.06	1.49	0.09	0
ENSMUSG00000050212.4	protein_coding	Eva1b	0.00169961	-1.00429	7.68	7.32	3.69	3.83
ENSMUSG00000026656.15	protein_coding	Fcgr2b	0.00172483	-1.53339	2.64	2.6	0.89	0.79
ENSMUSG00000066892.14	protein_coding	Fbxl12	0.00178369	-1.25153	5.01	4.04	2.08	1.6	Yes
ENSMUSG00000039062.15	protein_coding	Anpep	0.00180004	-3.78221	1.78	1.47	0	0.18
ENSMUSG00000000948.16	protein_coding	Gm38393	0.00181484	-1.88677	1.32	0.97	0.2	0.34
ENSMUSG00000046491.10	protein_coding	C1qtnf2	0.00181856	-1.84785	3.02	2.34	0.85	0.43
ENSMUSG00000056383.10	protein_coding	AI987944	0.0018731	-1.10838	3.02	3.18	1.57	1.27	Yes
ENSMUSG00000032246.14	protein_coding	Calml4	0.00189673	-1.36054	8.7	10.86	5.08	2.33
ENSMUSG00000003382.18	protein_coding	Etv3	0.00190624	-1.19239	1.43	1.54	0.67	0.6
ENSMUSG00000031099.16	protein_coding	Smarca1	0.00193772	-1.26901	1.11	1.22	0.48	0.45
ENSMUSG00000080888.3	unprocessed_pseudogene	Gm14387	0.0019422	-1.63936	1.27	2.52	0.64	0.44
ENSMUSG00000110993.1	TEC	Gm47963	0.00202634	-1.46901	1.64	2.29	0.75	0.56
ENSMUSG00000027695.16	protein_coding	Pld1	0.00213784	-1.13202	2.34	2.9	0.94	1.44
ENSMUSG00000117448.1	TEC	Gm50055	0.00214965	-2.18422	1.17	0.84	0.18	0.17
ENSMUSG00000040631.8	protein_coding	Dok4	0.0022473	-1.25891	2.32	2.32	0.95	0.92
ENSMUSG00000028803.18	protein_coding	Nipal3	0.0022894	-1.68483	2.16	1.86	0.7	0.42
ENSMUSG00000027669.14	protein_coding	Gnb4	0.00232062	-1.0291	2.96	4.66	1.52	2.2
ENSMUSG00000019987.9	protein_coding	Arg1	0.00238161	-4.08716	2.5	2.13	0.2	0
ENSMUSG00000038871.5	protein_coding	Bpgm	0.00238989	-1.61755	1.72	2.57	0.37	0.88	Yes
ENSMUSG00000094196.2	protein_coding	Magea3	0.00242245	-4.56049	1.65	1.37	0	0.07
ENSMUSG00000045009.9	protein_coding	Prrt3	0.00245536	-1.35437	1.98	1.72	0.75	0.63
ENSMUSG00000055633.6	protein_coding	Zfp580	0.00248844	-2.42945	1.72	1.96	0.3	0.23
ENSMUSG00000073448.2	processed_pseudogene	Gm10509	0.00260976	-5.26213	1	1.16	0	0
ENSMUSG00000086475.1	lncRNA	Platr13	0.00272138	-1.36987	18.26	19.98	7.56	6.51
ENSMUSG00000074501.6	processed_pseudogene	Gm5612	0.00276989	-1.49801	18.01	13.15	5.4	4.77
ENSMUSG00000078866.10	protein_coding	Zfp970	0.00283526	-1.09272	8.63	6.2	3.43	3.39
ENSMUSG00000073434.12	protein_coding	Wdr90	0.00285643	-1.38085	3.51	3.24	1.24	1.2	Yes
ENSMUSG00000045165.6	protein_coding	AI467606	0.00287278	-1.46554	1.89	1.83	0.68	0.54
ENSMUSG00000066383.7	protein_coding	Iqcf1	0.00287278	-5.27526	1.66	1.76	0	0
ENSMUSG00000043085.14	protein_coding	Tmem82	0.0028943	-1.06845	3.88	3.25	1.84	1.53
ENSMUSG00000070572.7	processed_pseudogene	Trmt112-ps2	0.00292932	-3.19506	4.82	6.39	0	0.75
ENSMUSG00000024300.17	protein_coding	Myo1f	0.0029437	-1.39664	1.09	1.01	0.34	0.39
ENSMUSG00000113019.1	lncRNA	Gm47467	0.00297406	-5.17644	3.4	2.84	0	0	Yes
ENSMUSG00000114616.1	lncRNA	Gm26754	0.00297863	-1.08363	21.37	22.3	9.51	10.86
ENSMUSG00000027694.9	transcribed_processed_pseudogene	Gm8325	0.00298333	-2.23107	22.49	24.47	7.73	1.15
ENSMUSG00000026611.17	protein_coding	Spata17	0.00301967	-1.69492	1.9	2.16	0.36	0.73	Yes
ENSMUSG00000032224.15	protein_coding	Fam81a	0.00304716	-1.72572	1.19	1.55	0.56	0.23
ENSMUSG00000038292.14	protein_coding	Ccdc155	0.0030478	-1.31786	2.69	2.38	0.76	1.16
ENSMUSG00000024891.6	protein_coding	Slc29a2	0.00306286	-1.14006	2.69	2.27	1.06	1.14	Yes
ENSMUSG00000028059.16	protein_coding	Arhgef2	0.00317673	-1.13079	2.06	3.29	1.36	1.02
ENSMUSG00000011832.15	protein_coding	Evi5l	0.00324613	-1.17084	3.18	3.18	1.71	1.06	Yes
ENSMUSG00000097919.1	protein_coding	Gm27021	0.00351411	-5.09227	1.54	0.79	0	0	Yes
ENSMUSG00000087368.7	lncRNA	BC065397	0.00353464	-1.26969	4.88	4.84	1.99	1.84	Yes
ENSMUSG00000033083.16	protein_coding	Tbc1d4	0.00355109	-1.52638	1.34	0.74	0.43	0.22
ENSMUSG00000027995.10	protein_coding	Tlr2	0.00361812	-1.0604	2.23	2.12	1.02	1.04
ENSMUSG00000034641.2	protein_coding	Cd300ld	0.00364868	-1.62292	0.85	1.45	0.32	0.34
ENSMUSG00000041354.16	protein_coding	Rgl2	0.00366313	-1.04768	2.22	2.65	1	1.34	Yes
ENSMUSG00000035910.15	protein_coding	Dcdc2a	0.00376667	-1.1311	3.53	3.46	2.19	1
ENSMUSG00000071537.6	protein_coding	Klrg2	0.00378364	-1.63458	1.28	1.21	0.42	0.28
ENSMUSG00000034226.7	protein_coding	Rhov	0.00379143	-1.84567	1.51	1.39	0.21	0.45
ENSMUSG00000113008.1	processed_pseudogene	Gm48171	0.00384233	-1.33647	45.15	23.27	8.36	16.85
ENSMUSG00000096141.2	protein_coding	Dnah7a	0.00385533	-1.74739	2.35	1.87	0.53	0.53
ENSMUSG00000097760.2	lncRNA	6030442K20Rik	0.00385915	-2.42094	1.23	1.08	0.11	0.19	Yes
ENSMUSG00000083458.1	processed_pseudogene	Gm5510	0.00389199	-1.47633	9.73	10.14	3.89	2.57
ENSMUSG00000104501.1	TEC	Gm37736	0.00390385	-1.33476	1.65	1.38	0.48	0.64
ENSMUSG00000097833.1	processed_pseudogene	Gm5976	0.00391946	-1.43131	3.63	4.28	1.33	1.34
ENSMUSG00000103711.1	protein_coding	Tstd1	0.00398434	-2.09314	4.51	4.23	0.87	0.68
ENSMUSG00000089661.9	protein_coding	Mia	0.00401835	-1.33324	9.99	9.05	3.92	3.18
ENSMUSG00000015354.8	protein_coding	Pcolce2	0.00404062	-1.40076	9.02	7.77	1.94	3.95
ENSMUSG00000048636.7	protein_coding	A730049H05Rik	0.00405375	-1.37707	1.38	2.55	0.85	0.54	Yes
ENSMUSG00000038208.13	protein_coding	Pgap3	0.00408411	-1.59406	1.76	1.15	0.57	0.27	Yes
ENSMUSG00000079998.2	processed_pseudogene	Gm12947	0.00426047	-3.41942	3.33	4.95	0	0.41
ENSMUSG00000041608.8	protein_coding	Entpd3	0.00439635	-1.03394	2.01	1.9	0.77	1.11
ENSMUSG00000046567.10	protein_coding	4930430F08Rik	0.0044089	-1.14674	4.12	4.2	2.65	1.09	Yes
ENSMUSG00000027229.5	protein_coding	Terb2	0.00458086	-1.16542	3.79	4.75	1.85	1.81
ENSMUSG00000051238.6	protein_coding	Swsap1	0.00465328	-1.36122	1.97	2.18	0.66	0.83	Yes
ENSMUSG00000034303.7	protein_coding	Ccdc15	0.0047483	-1.20401	2.14	2.33	0.73	1.14	Yes
ENSMUSG00000074405.8	protein_coding	Zfp865	0.00475869	-1.48586	1.11	0.89	0.39	0.25	Yes
ENSMUSG00000017453.4	protein_coding	Pipox	0.0047635	-1.08448	4	3.23	2.08	1.27
ENSMUSG00000030087.11	protein_coding	Klf15	0.00480351	-1.71185	1.19	1.75	0.28	0.46
ENSMUSG00000051650.11	protein_coding	B3gnt2	0.00483756	-2.41082	3.17	1.99	0.55	0.13
ENSMUSG00000104338.1	unprocessed_pseudogene	Gm9131	0.00492181	-1.61746	3.05	2.39	0.72	0.83
ENSMUSG00000087020.1	lncRNA	Gm16283	0.00495242	-2.4069	4.59	3.54	0.78	0.3	Yes
ENSMUSG00000000903.3	protein_coding	Vpreb3	0.00498017	-2.81533	3.12	2.26	0.39	0.12
ENSMUSG00000097360.8	lncRNA	9430065F17Rik	0.0051334	-2.60064	1.09	1.6	0.11	0.17	Yes
ENSMUSG00000070644.13	protein_coding	Etnk2	0.00530901	-1.23467	1.92	2.93	1.18	0.78
ENSMUSG00000105850.1	lncRNA	Gm2861	0.00534427	-4.75929	1.47	1.05	0	0
ENSMUSG00000020061.18	protein_coding	Mybpc1	0.00536834	-1.18271	4.92	4.49	1.8	2.17
ENSMUSG00000020486.19	protein_coding	Sept4	0.00553567	-3.31935	1.31	0.97	0	0.15
ENSMUSG00000070610.4	processed_pseudogene	Gm13127	0.00568549	-1.43006	3.16	1.98	0.77	0.96
ENSMUSG00000034254.17	protein_coding	Agpat1	0.00587234	-1.28727	2.06	2.56	0.88	0.9	Yes
ENSMUSG00000106294.1	processed_pseudogene	Gm8539	0.00601203	-1.98082	5.02	7.73	1.7	0.9
ENSMUSG00000006457.4	protein_coding	Actn3	0.00618893	-1.61022	1.7	1.73	0.55	0.4	Yes
ENSMUSG00000086468.1	lncRNA	Etaa1os	0.00623316	-1.23011	18.98	16.18	5.78	8.4	Yes
ENSMUSG00000093489.1	lncRNA	Gm20625	0.0062406	-2.0577	3.23	2.95	0.42	0.7
ENSMUSG00000082377.1	unprocessed_pseudogene	Gm14415	0.00627614	-1.92618	1.6	1.39	0.24	0.41
ENSMUSG00000115367.1	lncRNA	Gm33301	0.00659717	-1.95763	2.51	1.57	0.49	0.29	Yes
ENSMUSG00000115611.1	transcribed_processed_pseudogene	Gm4606	0.00662656	-4.66011	0.83	1.27	0	0
ENSMUSG00000115907.1	lncRNA	Gm49432	0.00664012	-1.4653	17.97	22.67	4.75	8.02	Yes
ENSMUSG00000048445.6	protein_coding	Ccdc57	0.00678644	-1.35465	1.51	0.87	0.45	0.39	Yes
ENSMUSG00000116138.1	protein_coding	C030006K11Rik	0.00678775	-1.52191	2.3	2.24	0.57	0.77	Yes
ENSMUSG00000113481.1	unprocessed_pseudogene	Gm48388	0.00690527	-4.56391	10.79	6.57	0	0
ENSMUSG00000043467.19	protein_coding	Zbtb37	0.00701696	-1.14009	1.76	1.81	0.89	0.67	Yes
ENSMUSG00000031775.5	protein_coding	Pllp	0.00705566	-1.28295	3.15	3.04	1.08	1.25
ENSMUSG00000066235.7	protein_coding	Pomgnt2	0.00708494	-1.35333	1.45	1.21	0.47	0.46
ENSMUSG00000104496.1	processed_pseudogene	Gm5837	0.00710901	-1.38548	2.41	2.23	0.79	0.8
ENSMUSG00000032591.15	protein_coding	Mst1	0.00712033	-1.28013	4.35	4.73	1.35	2.22
ENSMUSG00000091705.8	protein_coding	H2-Q2	0.00730642	-2.95583	1.06	1.09	0.17	0
ENSMUSG00000032094.8	protein_coding	Cd3d	0.00736244	-1.45932	4.53	3.79	0.72	1.96
ENSMUSG00000068522.4	protein_coding	Aard	0.00741942	-1.48568	1.64	2.69	0.61	0.72
ENSMUSG00000097075.3	protein_coding	Cdiptos	0.00748746	-1.13137	6.81	6.8	2.99	2.98	Yes
ENSMUSG00000055629.5	protein_coding	B4galnt4	0.00753063	-1.56891	1.4	2.29	0.38	0.7
ENSMUSG00000038522.7	protein_coding	Mfsd4b1	0.00755368	-1.22391	1.65	1.49	0.59	0.67
ENSMUSG00000085442.1	processed_pseudogene	Gm3362	0.007798	-1.81281	7.58	6.97	1.96	1.43
ENSMUSG00000113585.1	lncRNA	Gm19605	0.00782246	-2.73339	3.25	3.47	0	0.73
ENSMUSG00000029127.15	protein_coding	Zbtb49	0.00783493	-2.07603	2.45	2.58	0.44	0.45	Yes
ENSMUSG00000024851.14	protein_coding	Pitpnm1	0.00804796	-3.12085	1.28	0.85	0.06	0.06
ENSMUSG00000082108.3	processed_pseudogene	Gm13777	0.00806424	-1.94147	8.82	9.21	1.54	2
ENSMUSG00000029699.13	protein_coding	Ssc4d	0.00816108	-1.52421	2.27	2.27	0.86	0.47
ENSMUSG00000085634.2	lncRNA	Gm15290	0.00816882	-2.03505	2.27	4.53	0.89	0.32
ENSMUSG00000029603.15	protein_coding	Dtx1	0.00826392	-1.29089	1.7	2.53	0.98	0.63
ENSMUSG00000037437.18	protein_coding	Adam32	0.0084283	-1.90584	3.24	2.73	0.61	0.66
ENSMUSG00000047117.13	protein_coding	Ankdd1b	0.00846295	-2.77612	1.1	1.51	0.21	0.06
ENSMUSG00000086937.1	lncRNA	Gm15063	0.00851691	-4.04664	1.26	1.34	0	0.08
ENSMUSG00000039824.4	protein_coding	Myl6b	0.0086981	-2.70041	0.99	1.65	0.26	0	Yes
ENSMUSG00000101523.2	processed_pseudogene	Csnk2a3	0.0087845	-1.04056	2.12	1.97	0.86	1.08
ENSMUSG00000043419.11	protein_coding	Rnf227	0.00880854	-1.24673	1.7	2.27	0.72	0.81
ENSMUSG00000008489.18	protein_coding	Elavl2	0.00881727	-1.24171	1.07	1.04	0.31	0.5
ENSMUSG00000018752.19	protein_coding	Tnfsfm13	0.00886326	-1.6843	1.65	1.85	0.17	0.69
ENSMUSG00000083906.1	processed_pseudogene	Gm15186	0.00887006	-2.07527	4.25	3.04	0.56	0.66
ENSMUSG00000042549.10	lncRNA	Map2k3os	0.00926665	-1.43091	1.81	2.97	0.73	0.8	Yes
ENSMUSG00000097814.5	lncRNA	Panct2	0.00952648	-1.06455	1.62	2.44	0.86	1
ENSMUSG00000036211.4	protein_coding	H1f6	0.00959158	-3.19642	0.98	1.61	0	0.14
ENSMUSG00000114226.1	lncRNA	Gm48412	0.00966791	-2.59446	1.57	1.76	0.08	0.28
ENSMUSG00000039774.12	protein_coding	Galnt12	0.00975049	-1.21366	1.54	1.94	0.72	0.67
ENSMUSG00000028845.15	protein_coding	Tekt2	0.00996246	-1.16457	2.98	2.58	1.02	1.28
ENSMUSG00000086391.1	lncRNA	1700042O10Rik	0.00998036	-1.85755	2.14	1.78	0.55	0.29
ENSMUSG00000110767.1	lncRNA	Gm31432	0.0103552	-1.09442	0.98	2.76	0	0
ENSMUSG00000081126.1	processed_pseudogene	Gm15784	0.010365	-1.8635	1.51	1.3	0.42	0.14
ENSMUSG00000006310.10	protein_coding	Zbtb32	0.0104167	-1.19438	4.12	3.86	1.48	1.78	Yes
ENSMUSG00000022965.8	protein_coding	Ifngr2	0.0106646	-1.21649	2.54	1.51	0.97	0.66
ENSMUSG00000085376.1	lncRNA	Gm14508	0.010694	-2.62723	1	1.56	0.08	0.14	Yes
ENSMUSG00000053654.7	protein_coding	Krt42	0.0108905	-1.38001	2.36	2.47	0.87	0.73
ENSMUSG00000072761.10	lncRNA	Gm6712	0.011052	-1.15728	10.32	14.07	5.22	4.99	Yes
ENSMUSG00000097134.2	lncRNA	1110002J07Rik	0.0111705	-2.0949	4.41	3.52	0.5	0.7
ENSMUSG00000021095.5	protein_coding	Gsc	0.0111794	-1.24467	2.55	3.22	1.25	0.96
ENSMUSG00000003863.18	protein_coding	Ppfia3	0.0113039	-1.32552	1.25	1.34	0.24	0.69
ENSMUSG00000103731.1	TEC	Gm17530	0.0113785	-2.55893	4.5	4.1	0.37	0.34
ENSMUSG00000058883.16	protein_coding	Zfp708	0.011412	-1.20271	1.43	2.16	0.88	0.57
ENSMUSG00000026211.17	protein_coding	Obsl1	0.0119756	-1.50461	1.32	1.52	0.52	0.3
ENSMUSG00000104340.1	lncRNA	Gm10522	0.0119884	-1.7988	1.32	1.78	0.22	0.43
ENSMUSG00000039834.17	protein_coding	Zfp335	0.0120942	-1.06773	1	1.33	0.4	0.66
ENSMUSG00000095653.2	protein_coding	Gm21818	0.0122143	-3.95206	0.43	1.71	0	0
ENSMUSG00000058246.8	protein_coding	Gm10037	0.0122599	-4.00674	1.31	1.65	0	0
ENSMUSG00000054021.6	protein_coding	Sirt5	0.0122753	-1.39601	1.78	1.93	0.81	0.43
ENSMUSG00000106632.1	lncRNA	Gm33466	0.0122781	-1.30758	2	1.57	0.65	0.63
ENSMUSG00000070424.12	protein_coding	Art5	0.01245	-1.79481	1.09	1.04	0.24	0.2
ENSMUSG00000090093.8	protein_coding	Gm14399	0.012639	-1.10237	7.15	5.23	2.58	2.82
ENSMUSG00000040026.8	protein_coding	Saa3	0.0130256	-1.21054	8.64	8.52	2.92	3.75
ENSMUSG00000045691.14	protein_coding	Thtpa	0.0130607	-1.338	0.93	1.11	0.49	0.19	Yes
ENSMUSG00000028542.17	protein_coding	Slc6a9	0.0132119	-1.03004	1.51	1.68	0.67	0.82
ENSMUSG00000115958.1	protein_coding	Gm28040	0.0132128	-3.72901	0.61	1.58	0	0
ENSMUSG00000106268.1	processed_pseudogene	Gm18492	0.0132389	-2.06366	1.03	1.59	0.26	0.13
ENSMUSG00000097812.1	lncRNA	Gm26812	0.0135661	-3.33173	1.82	2.06	0.13	0
ENSMUSG00000090534.1	lncRNA	Gm4675	0.0138043	-1.32956	3.75	4.14	1.57	1.15
ENSMUSG00000060336.6	protein_coding	Zfp937	0.0139515	-1.21968	1.13	1.09	0.42	0.45
ENSMUSG00000100968.1	unprocessed_pseudogene	Gm2098	0.0145251	-1.34799	1.55	1.3	0.54	0.4
ENSMUSG00000049305.6	protein_coding	Ccdc71	0.014608	-1.36151	7.98	7.63	3.78	1.6	Yes
ENSMUSG00000025038.7	protein_coding	Efhc2	0.0147935	-1.00733	1.92	1.96	1.1	0.76
ENSMUSG00000097320.8	lncRNA	Tmem147os	0.0149379	-1.53407	1.71	1.69	0.47	0.45
ENSMUSG00000028184.12	protein_coding	Adgrl2	0.0149728	-1.15936	1.18	2.03	0.57	0.73
ENSMUSG00000063160.12	protein_coding	Numbl	0.0150739	-1.07333	1.28	2.01	0.7	0.78
ENSMUSG00000072295.7	protein_coding	C2cd6	0.0151241	-1.78409	1.37	0.84	0.23	0.22
ENSMUSG00000046417.14	protein_coding	Lrrc75a	0.0151451	-1.41308	1.12	1.52	0.57	0.26
ENSMUSG00000113416.1	unprocessed_pseudogene	Gm49328	0.0155835	-1.50038	1.09	1.15	0.24	0.4
ENSMUSG00000028635.7	protein_coding	Edn2	0.0159509	-1.17542	2.92	2.25	0.72	1.35
ENSMUSG00000082196.3	processed_pseudogene	Gm14231	0.0161113	-3.47841	1.29	1	0	0
ENSMUSG00000056209.7	protein_coding	Npm3	0.0163519	-1.16204	3.51	5.52	1.76	1.91
ENSMUSG00000054136.6	protein_coding	Adm2	0.0165908	-1.79289	0.99	1.24	0.15	0.28
ENSMUSG00000024691.13	protein_coding	Fam111a	0.0168129	-1.16375	1.17	1.03	0.59	0.31
ENSMUSG00000021848.16	protein_coding	Otx2	0.0168462	-1.15527	2	1.35	0.81	0.56
ENSMUSG00000083123.1	unprocessed_pseudogene	Fthl17-ps2	0.0169092	-3.25206	1.93	0.75	0	0
ENSMUSG00000046806.13	protein_coding	Cyren	0.0170496	-1.02973	1.81	1.89	1.07	0.7
ENSMUSG00000092381.1	lncRNA	Gm20512	0.0170556	-3.34299	1.46	0.75	0	0	Yes
ENSMUSG00000089715.12	protein_coding	Cbx6	0.0179753	-1.18743	2.01	2.04	0.79	0.79
ENSMUSG00000114726.1	lncRNA	Gm48900	0.0185347	-1.65772	3.12	4.24	0.93	0.79
ENSMUSG00000114629.1	processed_pseudogene	Gm48244	0.0187774	-1.20616	2.53	3.99	1.21	1.25
ENSMUSG00000071726.2	protein_coding	Gm5941	0.0188012	-2.49131	1.38	2.36	0.19	0.13
ENSMUSG00000036908.17	protein_coding	Unc93b1	0.0189327	-1.90075	1.27	0.78	0.18	0.21
ENSMUSG00000095680.1	unprocessed_pseudogene	Gm12627	0.0189736	-3.1088	2.24	2	0	0
ENSMUSG00000117753.1	processed_pseudogene	Gm5504	0.0189844	-3.05621	0.79	1.31	0	0
ENSMUSG00000114327.1	lncRNA	Gm40988	0.0191144	-1.1898	5.19	4.37	1.18	2.53	Yes
ENSMUSG00000118161.1	processed_pseudogene	Rps2-ps8	0.0191961	-1.51244	1.33	3.81	0.7	0.64
ENSMUSG00000057409.7	protein_coding	Zfp53	0.0194493	-1.12555	1.35	1.38	0.77	0.4	Yes
ENSMUSG00000049604.3	protein_coding	Hoxb13	0.0196532	-1.30455	1.21	1.28	0.62	0.23
ENSMUSG00000024299.17	protein_coding	Adamts10	0.0198149	-1.18894	1.3	2.1	0.56	0.74
ENSMUSG00000051515.9	protein_coding	Fam181b	0.0200083	-1.20717	1.42	1.5	0.42	0.69
ENSMUSG00000079502.8	protein_coding	Cfap77	0.0202038	-1.24697	2.44	2.62	0.98	0.87	Yes
ENSMUSG00000054074.9	protein_coding	Skida1	0.0203334	-1.17506	2.14	1.28	0.81	0.53
ENSMUSG00000037910.2	lncRNA	1700018B24Rik	0.0203825	-3.30834	1.62	1.84	0.13	0
ENSMUSG00000054662.8	protein_coding	Ano9	0.0206172	-1.15213	0.99	1.05	0.29	0.52
ENSMUSG00000034334.8	protein_coding	Fam151b	0.0212843	-1.52157	1.6	1.34	0.39	0.36	Yes
ENSMUSG00000025932.14	protein_coding	Eya1	0.0214997	-1.02405	1.63	0.89	0.65	0.52
ENSMUSG00000040312.14	protein_coding	Cchcr1	0.021506	-1.01201	1.58	2	0.78	0.9	Yes
ENSMUSG00000105471.1	lncRNA	A430073D23Rik	0.0218728	-3.19384	1.28	1.57	0.11	0	Yes
ENSMUSG00000007035.15	protein_coding	Msh5	0.0221511	-1.62377	3.57	1.51	0.53	0.71	Yes
ENSMUSG00000027445.3	protein_coding	Cst9	0.0222977	-1.59442	3.86	3.22	1.39	0.41
ENSMUSG00000048188.6	processed_pseudogene	Gm8181	0.0225053	-1.6355	2.67	3.63	0.66	0.81
ENSMUSG00000075273.4	protein_coding	Ttc30b	0.0227572	-1.02904	1.23	1.82	0.78	0.62	Yes
ENSMUSG00000113047.1	lncRNA	Gm47469	0.0227572	-1.03488	10.21	11.41	5.41	4.49	Yes
ENSMUSG00000071362.3	processed_pseudogene	Gm10330	0.0228773	-1.64866	1.75	1.72	0.47	0.32
ENSMUSG00000086606.1	lncRNA	Gm13205	0.0228891	-1.05617	7.6	8.33	4.23	2.8
ENSMUSG00000053746.8	protein_coding	Ptrh1	0.0230899	-1.05864	4.59	4.39	1.41	2.56	Yes
ENSMUSG00000030032.12	protein_coding	Wdr54	0.0232818	-1.17784	1.13	1.34	0.4	0.57
ENSMUSG00000118140.1	processed_pseudogene	Gm4949	0.0236263	-1.6115	1.37	1.3	0.24	0.33
ENSMUSG00000118249.1	lncRNA	Gm36608	0.0237922	-1.92357	2.56	3.24	0.14	0.78	Yes
ENSMUSG00000087272.1	lncRNA	Gm15409	0.0242349	-1.44094	0.7	1.75	0	0
ENSMUSG00000022838.14	protein_coding	Eaf2	0.0242445	-2.04389	1.68	1.63	0.33	0.11	Yes
ENSMUSG00000025350.15	protein_coding	Rdh5	0.0245222	-1.02509	5.86	4.58	2.15	2.6	Yes
ENSMUSG00000030284.11	protein_coding	Creld1	0.0245222	-1.294	2.12	1.56	0.32	0.91	Yes
ENSMUSG00000059816.5	protein_coding	Shisal2a	0.0245222	-3.14212	2.08	1.23	0.13	0
ENSMUSG00000054708.17	protein_coding	Ankrd24	0.0249997	-1.06764	3.18	4.07	1.87	1.29	Yes
ENSMUSG00000067714.13	protein_coding	Lpar5	0.0258277	-1.11433	2.21	2.17	0.94	0.86
ENSMUSG00000037552.17	protein_coding	Plekhg2	0.0258592	-1.02335	1.18	1.11	0.62	0.42	Yes
ENSMUSG00000089889.2	lncRNA	0610040B10Rik	0.025921	-1.03223	5.76	5.27	2.02	2.95	Yes
ENSMUSG00000050538.8	protein_coding	B230217C12Rik	0.0260401	-1.20343	2.04	2.03	0.8	0.72
ENSMUSG00000052751.16	protein_coding	Repin1	0.0260669	-1.0508	1.06	1.57	0.65	0.53
ENSMUSG00000006311.8	protein_coding	Etv2	0.0262112	-1.66317	1.65	2.43	0.25	0.72
ENSMUSG00000020469.8	protein_coding	Myl7	0.0262699	-1.42392	4.77	3.34	0.66	1.62
ENSMUSG00000031860.17	protein_coding	Pbx4	0.0272733	-1.18302	4.25	5.86	1.63	2.14
ENSMUSG00000015094.16	protein_coding	Npdc1	0.0273937	-1.02291	4.1	3.69	2.38	1.19
ENSMUSG00000087578.1	lncRNA	Ccdc142os	0.0282321	-2.06551	2.08	2.84	0.42	0	Yes
ENSMUSG00000021852.14	protein_coding	Slc35f4	0.0285097	-1.31755	2.18	1.69	0.56	0.68
ENSMUSG00000046402.10	protein_coding	Rbp1	0.0291813	-1.06563	1.05	1.05	0.49	0.41
ENSMUSG00000054727.2	protein_coding	1700013H16Rik	0.0292212	-1.89893	1.51	1.13	0.42	0.05
ENSMUSG00000027344.14	protein_coding	Fsip1	0.0301068	-1.03454	2.24	2.29	0.95	1.07
ENSMUSG00000026200.13	protein_coding	Glb1l	0.0310966	-1.10253	1.82	1.36	0.93	0.41	Yes
ENSMUSG00000024008.16	protein_coding	Cpne5	0.0311594	-1.03423	1.98	2.34	1.34	0.65
ENSMUSG00000033624.10	protein_coding	Pdpr	0.0312128	-1.02667	1.34	0.89	0.38	0.64
ENSMUSG00000091071.2	transcribed_unprocessed_pseudogene	1700030C10Rik	0.0312444	-1.20586	3.51	4.42	2.67	0.54
ENSMUSG00000093565.1	lncRNA	Rab26os	0.0320179	-1.02394	19.52	15.09	9.23	6.4	Yes
ENSMUSG00000000957.11	protein_coding	Mmp14	0.0328307	-1.01481	1.22	1.18	0.47	0.61
ENSMUSG00000114434.1	processed_pseudogene	Gm48360	0.0329666	-1.22383	1.88	1.21	0.41	0.66
ENSMUSG00000081157.1	processed_pseudogene	Gm13552	0.033539	-1.5707	3.29	4.64	1.21	0.39
ENSMUSG00000078537.3	protein_coding	B020031M17Rik	0.0339868	-1.49648	1.8	1.11	0.29	0.35
ENSMUSG00000097804.1	lncRNA	Gm16685	0.0341107	-1.37799	1.22	0.8	0.27	0.3
ENSMUSG00000115812.1	transcribed_processed_pseudogene	Gm49309	0.0346246	-1.1408	1.6	0.93	0.49	0.47
ENSMUSG00000086742.8	lncRNA	Gm16201	0.0346869	-1.09324	1.1	1	0.43	0.4
ENSMUSG00000038884.14	protein_coding	Shfl	0.0362337	-1.13976	1.56	1.17	0.64	0.43
ENSMUSG00000040272.14	protein_coding	Accs	0.0372205	-1.91044	1.27	1.18	0.2	0.2
ENSMUSG00000020877.11	protein_coding	Scrn2	0.0379773	-1.11349	1.7	2.02	0.96	0.52
ENSMUSG00000057722.17	protein_coding	Lepr	0.0380039	-1.24713	2.41	1.27	0.34	0.88
ENSMUSG00000086779.1	lncRNA	Gm13562	0.0380307	-1.74874	2.01	0.83	0.18	0.25	Yes
ENSMUSG00000057615.5	protein_coding	Ldoc1	0.038935	-1.06206	1.72	2.06	0.85	0.74
ENSMUSG00000042306.11	protein_coding	S100a14	0.0418678	-1.50261	1.22	1.17	0.22	0.21
ENSMUSG00000110726.1	processed_pseudogene	Gm18101	0.0422583	-1.06493	5.82	6.25	2.65	2.28
ENSMUSG00000087439.1	lncRNA	Gm15788	0.0423725	-1.56333	1.52	1.25	0	0.37
ENSMUSG00000029759.9	protein_coding	Pon3	0.0432616	-1.61977	1.39	0.66	0.36	0.1
ENSMUSG00000002104.11	protein_coding	Rapsn	0.0436127	-1.06469	1.77	1.87	0.47	0.99
ENSMUSG00000043618.9	processed_pseudogene	Eif5al3-ps	0.0442456	-1.32533	4.99	7.38	1.45	2.36
ENSMUSG00000060685.4	protein_coding	Fthl17c	0.0443522	-1.11829	3.26	2.35	0.82	1.28
ENSMUSG00000104074.1	processed_pseudogene	Gm37025	0.0445555	-1.18717	2.25	2.64	0.68	0.97
ENSMUSG00000054065.12	protein_coding	Pkp3	0.0452943	-1.01545	1.32	1.76	0.64	0.7
ENSMUSG00000063109.13	lncRNA	Dgkeos	0.0454198	-1.57476	1.67	2.97	0.73	0.23
ENSMUSG00000074868.2	processed_pseudogene	Gm6478	0.0468906	-1.18204	3.86	2.74	1.1	1.25
ENSMUSG00000108518.1	processed_pseudogene	Gm5587	0.047563	-2.19033	0.94	1.24	0.13	0

## Sheet: UP
gene_id	gene_type	gene_name	padj	log2FoldChange	DMSO_rep1	DMSO_rep2	dTAG_rep1	dTAG_rep2
ENSMUSG00000020326.7	protein_coding	Ccng1	0	2.1291	31.82	30.04	144.38	143.45
ENSMUSG00000022150.16	protein_coding	Dab2	0	1.61911	154.29	145.57	489.29	489.8
ENSMUSG00000023043.7	protein_coding	Krt18	0	4.25871	24.89	26.78	524.29	526.37
ENSMUSG00000025134.2	protein_coding	Alyref	0	2.74953	72.12	78.12	522.38	551.15
ENSMUSG00000029064.15	protein_coding	Gnb1	0	2.33114	44.11	45.87	241.62	239.57
ENSMUSG00000032381.5	protein_coding	Ciao2a	0	1.6653	301.58	302.82	1028.98	1007.95
ENSMUSG00000046323.8	protein_coding	Dppa3	0	1.83691	1539.29	1524.27	5846.47	5779.67
ENSMUSG00000049382.10	protein_coding	Krt8	0	2.65327	42.98	45.81	300.78	292.86
ENSMUSG00000064339.1	Mt_rRNA	mt-Rnr2	0	1.15449	1987.12	1957.9	4666.07	4662.27
ENSMUSG00000065037.1	misc_RNA	Rn7sk	0	3.58682	193.86	214.71	2590.95	2624.92
ENSMUSG00000040413.15	protein_coding	Timd2	2.60231779112154e-304	1.24761	365.99	386.7	958.71	939.48
ENSMUSG00000060002.14	protein_coding	Chpt1	7.96533972630963e-300	2.80451	25.27	24.47	183.89	186.01
ENSMUSG00000027227.7	protein_coding	Sord	2.14098172687496e-292	1.87811	53.97	52.16	211.35	203.6
ENSMUSG00000020349.4	protein_coding	Ppp2ca	9.60257470949268e-287	1.59775	26.91	25.84	85.37	84.43
ENSMUSG00000097971.3	lncRNA	Gm26917	1.31191906187119e-282	1.8572	41.04	42.9	156.76	166.53
ENSMUSG00000029762.6	protein_coding	Akr1b8	1.90721879301447e-273	1.89566	88.01	83.91	340.99	339.55
ENSMUSG00000020077.14	protein_coding	Srgn	4.22804644513937e-240	1.24764	373.89	368.02	946.87	925.35
ENSMUSG00000028378.6	protein_coding	Ptgr1	1.64078266820402e-235	1.54024	75.44	74.2	235.17	227.64
ENSMUSG00000031447.7	protein_coding	Lamp1	3.39067478389019e-216	1.07883	230.13	238.7	536.05	516.23
ENSMUSG00000018906.14	protein_coding	P4ha2	6.2002322203918e-214	1.17767	160.94	165.3	392.23	392.01
ENSMUSG00000074365.13	protein_coding	Crxos	1.07335476196625e-205	1.1398	655.83	643.57	1515.82	1526.75
ENSMUSG00000027070.14	protein_coding	Lrp2	1.67678440286579e-205	2.3386	2.53	2.52	13.64	13.54
ENSMUSG00000034127.15	protein_coding	Tspan8	1.68833124010076e-202	3.27112	12.82	11.94	131.22	123.65
ENSMUSG00000029538.14	protein_coding	Srsf9	1.85279395965222e-193	1.74777	101.33	93.75	346.35	350.9
ENSMUSG00000047676.6	processed_pseudogene	Rpsa-ps10	8.75415381646617e-186	3.614	11.39	13.39	166.73	156.53
ENSMUSG00000033184.14	protein_coding	Tmed7	3.22338760510969e-183	2.28319	8.39	8.28	43.23	43.18
ENSMUSG00000028692.14	protein_coding	Akr1a1	3.07609782674492e-180	1.02132	311.01	310.42	681.66	658.82
ENSMUSG00000034391.12	protein_coding	Fbxo15	6.66193625671328e-180	1.03206	381.02	368.04	828.8	799.3
ENSMUSG00000041801.5	protein_coding	Phlda3	2.92986771070187e-175	2.16514	38.51	41.04	190.82	188.94
ENSMUSG00000027357.16	protein_coding	Crls1	1.86679534243207e-173	3.28309	6.87	6.55	71.8	67.61
ENSMUSG00000064010.12	protein_coding	Dppa1	2.04201512835346e-170	2.94349	20.32	22.48	176.21	174.47
ENSMUSG00000027907.4	protein_coding	S100a11	1.52550404576092e-166	1.61339	266.39	267.17	865.25	871.69
ENSMUSG00000023067.14	protein_coding	Cdkn1a	1.36110683784732e-159	2.07133	40.2	41.7	181.5	185.08
ENSMUSG00000018339.11	protein_coding	Gpx3	6.00959982053248e-154	1.95624	35.09	34.45	140.92	146.42
ENSMUSG00000042808.8	protein_coding	Gpx2	3.14863778641434e-149	1.54797	111.21	115.78	358.79	347.42
ENSMUSG00000000301.16	protein_coding	Pemt	7.48879078062598e-149	1.8874	91.61	83.31	349.39	339.55
ENSMUSG00000031715.14	protein_coding	Smarca5	1.44863928431644e-147	1.10412	41.34	40.6	93.27	93.98
ENSMUSG00000024422.14	protein_coding	Dhx16	2.18403414685897e-147	1.18992	344.32	359.05	841.21	865.14
ENSMUSG00000006356.10	protein_coding	Crip2	3.46959332199537e-143	1.92342	39.74	39.09	163.84	154.71
ENSMUSG00000022533.14	protein_coding	Atp13a3	2.72926920046397e-138	1.54754	20.91	19.93	62.33	64.71
ENSMUSG00000063696.7	processed_pseudogene	Gm8730	5.54633481155619e-137	3.23118	11.89	11.54	113.08	121.77
ENSMUSG00000021728.8	protein_coding	Emb	8.67393336883708e-134	1.06277	92.65	90.66	206.89	200.23
ENSMUSG00000034120.18	protein_coding	Srsf2	4.02371338017831e-132	1.04643	258.51	252.04	554.84	566.22
ENSMUSG00000021701.8	protein_coding	Plk2	3.77645484888256e-131	1.87303	17.53	18.16	69.07	70.16
ENSMUSG00000025202.8	protein_coding	Scd3	8.23374107157099e-129	2.71302	18.78	18.06	130.8	127.19
ENSMUSG00000029394.11	protein_coding	Cdk2ap1	2.0564596591402e-126	1.99865	33.46	33.09	144.23	139.25
ENSMUSG00000020496.9	protein_coding	Rnf187	3.58244527942234e-121	1.55285	41.45	40.72	127.08	129.55
ENSMUSG00000040649.15	protein_coding	Rimklb	1.42301938941566e-120	2.94168	5.77	7.02	50.71	53.85
ENSMUSG00000016256.10	protein_coding	Ctsz	8.81608028917419e-120	1.2572	109.18	111.82	288.42	273.46
ENSMUSG00000020644.9	protein_coding	Id2	9.48355275616992e-120	2.60573	14.35	14.98	94.35	96.14
ENSMUSG00000023982.8	protein_coding	Guca1a	3.52715700815228e-116	2.28612	32.02	35.71	174.8	177.36
ENSMUSG00000056612.7	protein_coding	Ppp1r14b	4.94515666217347e-114	2.19718	39.6	41.97	204.2	194.86
ENSMUSG00000026726.10	protein_coding	Cubn	1.01625456578881e-113	1.19881	12.67	13.12	31.86	31.09
ENSMUSG00000032068.14	protein_coding	Plet1	1.36992372897062e-113	1.45135	66.4	70.13	204.88	192.44
ENSMUSG00000031538.6	protein_coding	Plat	8.31781158386166e-111	2.12421	11.87	12	57.27	53.75
ENSMUSG00000040836.15	protein_coding	Gpr161	9.66882368083792e-110	2.70019	3.39	3.17	22.97	22.61
ENSMUSG00000020029.6	protein_coding	Nudt4	1.47249354287548e-109	1.42285	27.07	27.62	77.51	78.52
ENSMUSG00000050737.13	protein_coding	Ptges	2.24006850428516e-108	1.61059	51.58	49.93	166.14	164.24
ENSMUSG00000032382.14	protein_coding	Snx1	4.20090971490328e-107	1.21724	69.62	68.15	167.72	173.02
ENSMUSG00000021792.15	protein_coding	Prxl2a	4.39230634511195e-105	1.1358	135.13	127.05	310.43	302.5
ENSMUSG00000022899.9	protein_coding	Slc15a2	1.12901954391825e-103	5.69008	0.76	0.59	37.88	38.02
ENSMUSG00000055239.10	protein_coding	Kcmf1	1.91981973768044e-103	1.16293	75.97	72.93	176.94	177.73
ENSMUSG00000022474.15	protein_coding	Pmm1	8.38171367149181e-100	1.11314	151.07	158.8	363.94	348.86
ENSMUSG00000020307.15	protein_coding	Cdc34	3.10930257064342e-99	1.154	165.83	159.84	379.49	391.44
ENSMUSG00000092274.3	lncRNA	Neat1	6.0105354864042e-94	1.13027	9.99	9.85	23.35	22.85
ENSMUSG00000031239.5	protein_coding	Itm2a	4.31916533890586e-92	1.40652	47.91	45.53	131.43	132.33
ENSMUSG00000020184.15	protein_coding	Mdm2	3.51069141057605e-91	1.21408	44.41	45.57	109.89	112.17
ENSMUSG00000046034.8	protein_coding	Otulin	9.21284580476064e-90	2.33349	12.14	12.9	68.4	66.39
ENSMUSG00000029250.5	protein_coding	Polr2b	5.2908460483242e-88	1.10594	32.69	32.54	74.29	75.07
ENSMUSG00000004897.16	protein_coding	Hdgf	1.54001184689342e-87	1.09805	77.82	72.56	168.42	174.1
ENSMUSG00000017009.3	protein_coding	Sdc4	2.46748640999563e-87	1.16983	52.01	55.21	130.88	125.74
ENSMUSG00000068220.6	protein_coding	Lgals1	6.62173927958233e-87	2.07723	34.54	36.38	160.29	159.13
ENSMUSG00000021096.11	protein_coding	Ppm1a	6.45894817621685e-85	1.21204	57.41	56.71	143.3	138.07
ENSMUSG00000065208.1	snoRNA	Gm24616	1.60327886205235e-82	3.45313	200.13	181.96	2362.35	2132.99
ENSMUSG00000021553.14	protein_coding	Slc28a3	4.83555749110445e-81	2.85912	2.61	3.05	22.63	21.44
ENSMUSG00000073724.12	protein_coding	Pramel4	2.65582257412394e-79	1.27971	36.03	36.47	95.48	91.88
ENSMUSG00000022641.15	protein_coding	Bbx	9.35249521228364e-79	1.6128	15.01	14.91	49.94	47.63
ENSMUSG00000034871.2	protein_coding	Fam151a	3.35433412007328e-77	1.54085	26.67	26.58	80.95	84.18
ENSMUSG00000045795.10	protein_coding	Whamm	1.13005896183679e-76	2.67111	4.26	3.69	27.7	26.68
ENSMUSG00000026547.15	protein_coding	Tagln2	4.1788810611867e-76	1.1141	75.69	77.61	177.32	175.73
ENSMUSG00000019851.8	protein_coding	Perp	8.20163944390587e-76	2.81111	4.33	4.34	33.83	31.43
ENSMUSG00000078566.8	protein_coding	Bnip3	9.55679694277114e-76	1.48928	32.33	34.96	102.44	98.81
ENSMUSG00000037852.8	protein_coding	Cpe	6.25303153267221e-74	1.93618	12.49	12.19	51.41	49.5
ENSMUSG00000104503.1	TEC	Gm37738	4.78627213635207e-73	2.3495	2.78	3.27	16.27	16.69
ENSMUSG00000074207.10	protein_coding	Adh1	4.72028724137453e-72	3.04914	5.23	4.57	45.88	41.23
ENSMUSG00000087651.3	protein_coding	1500009L16Rik	3.85424005318488e-71	1.7249	38.73	41.2	142.21	139.7
ENSMUSG00000039680.10	protein_coding	Mrps6	4.26704060760924e-71	1.34413	92.85	89.39	246.8	246.1
ENSMUSG00000097906.1	processed_pseudogene	Gm9625	5.67636688442045e-71	2.70919	9.94	10.47	70.46	72.5
ENSMUSG00000034974.13	protein_coding	Dapk3	7.06632676594265e-69	3.64938	3.34	2.68	39.06	42.2
ENSMUSG00000018102.5	protein_coding	H2bc4	1.72756836290995e-68	2.11252	17.67	16.81	82.48	77.04
ENSMUSG00000032060.10	protein_coding	Cryab	2.49499401755456e-66	2.10223	25.13	23.67	112.96	111.27
ENSMUSG00000020864.13	protein_coding	Ankrd40	8.08236472216069e-66	2.42418	5.15	4.75	27.36	29.54
ENSMUSG00000110120.1	TEC	Gm45251	2.94746485747207e-65	3.15802	4.51	3.2	38.44	35.94
ENSMUSG00000115708.1	TEC	Gm49187	2.12390045751494e-63	1.99808	18.05	15.25	72.47	69.92
ENSMUSG00000000568.15	protein_coding	Hnrnpd	3.3878010416806e-63	1.24078	53.38	51.04	127.43	135.43
ENSMUSG00000032727.14	protein_coding	Mier3	1.0286951856902e-61	1.31076	12.82	12.08	33.45	32.41
ENSMUSG00000021054.6	protein_coding	Sgpp1	1.19093305039909e-61	2.29579	3.62	4.35	20.66	21.21
ENSMUSG00000030792.8	protein_coding	Dkkl1	1.59402316079284e-61	1.73507	38.93	40.62	141.59	141.15
ENSMUSG00000028347.14	protein_coding	Tmeff1	2.08838031239691e-61	1.86978	10.54	9.46	38.94	39.23
ENSMUSG00000031532.6	protein_coding	Saraf	8.61480457835337e-61	1.19977	40.8	41.82	100.12	102.06
ENSMUSG00000001847.14	protein_coding	Rac1	3.19003047124743e-60	1.071	70.74	74	162.35	161.23
ENSMUSG00000104158.2	protein_coding	Gm38100	3.49755715352502e-59	2.64423	4.2	4.88	30.37	30.51
ENSMUSG00000028211.11	protein_coding	Trp53inp1	4.78654004403027e-58	1.61586	6.06	5.88	19.4	19.68
ENSMUSG00000021998.16	protein_coding	Lcp1	1.56005691778635e-56	1.70101	8.17	9.2	30.2	30.06
ENSMUSG00000041769.13	protein_coding	Ppp2r2d	1.10107899616163e-55	1.20909	35.82	34.77	87.65	86.22
ENSMUSG00000070972.13	protein_coding	Dnajc25	1.19356983529819e-54	1.43856	20.02	19.27	56.85	56.78
ENSMUSG00000034936.2	protein_coding	Arl4d	2.16390650224459e-54	3.0697	3.27	3.39	29.86	30.35
ENSMUSG00000044408.7	protein_coding	Sptssa	4.8804818166287e-54	1.02596	78.31	77.59	169.59	168.35
ENSMUSG00000079659.5	protein_coding	Tmem243	4.92104638342316e-54	2.36359	8.65	8.39	46.28	47.84
ENSMUSG00000022848.8	protein_coding	Slc49a4	5.4993283215994e-54	1.43452	16.19	16.44	49.69	44.43
ENSMUSG00000027610.17	protein_coding	Gss	6.18219197890957e-54	1.2299	34.86	37.13	90.93	88.92
ENSMUSG00000023074.11	protein_coding	Mospd1	3.21554601447552e-53	1.46696	22.28	24.18	69.39	67.61
ENSMUSG00000024750.11	protein_coding	Zfand5	1.07210292855933e-52	1.38163	24.07	21.85	65.43	62.24
ENSMUSG00000026305.15	protein_coding	Lrrfip1	2.30384513883589e-51	1.58966	10.22	9.24	30.93	31.67
ENSMUSG00000027361.15	protein_coding	Gabpb1	3.62193799295303e-51	1.243	35.36	32.69	87.75	84
ENSMUSG00000046818.7	protein_coding	Ddit4l	8.63489167092878e-51	2.5041	4.65	4.82	29.59	28.2
ENSMUSG00000027855.13	protein_coding	Sycp1	3.04121104393878e-50	1.59302	19.83	19.15	64.48	61.16
ENSMUSG00000041702.7	protein_coding	Btbd7	5.52584025602683e-50	1.70612	3.37	3.39	11.63	11.94
ENSMUSG00000015619.10	protein_coding	Gata3	1.08838605356134e-49	2.77486	1.71	1.64	12.17	12.5
ENSMUSG00000061132.13	protein_coding	Blnk	1.53214443260375e-49	2.95448	2.49	2.73	20.93	22.62
ENSMUSG00000084034.1	processed_pseudogene	Gm12617	1.91399697544275e-49	1.71705	97.67	100.97	350.34	347.93
ENSMUSG00000052105.17	protein_coding	Mtcl1	2.43395454165799e-49	1.66502	10.1	8.99	33.76	30.99
ENSMUSG00000005575.16	protein_coding	Ube2m	7.03145028523099e-49	1.29865	61.77	62.05	168.4	156.47
ENSMUSG00000021384.14	protein_coding	Susd3	2.66483669937452e-48	2.50131	5.67	5.64	35.56	33.33
ENSMUSG00000024601.9	protein_coding	Isoc1	6.99283762007474e-48	1.1564	34.94	31.03	81.18	75.54
ENSMUSG00000022074.6	protein_coding	Tnfrsf10b	3.87788162656525e-47	2.33064	2.8	2.84	15.42	15.01
ENSMUSG00000032540.16	protein_coding	Abhd5	4.05377424151114e-47	1.45183	24.06	23.16	70.54	67.45
ENSMUSG00000020650.15	protein_coding	Bcap29	6.12467590998683e-47	1.06896	40.13	41.89	91.44	91.78
ENSMUSG00000054889.10	protein_coding	Dsp	1.54549116099397e-46	2.57278	0.78	0.79	5.24	4.8
ENSMUSG00000020886.17	protein_coding	Dlg4	1.6318666446299e-46	2.93823	0.65	0.64	5.45	5.23
ENSMUSG00000040713.12	protein_coding	Creg1	6.71648171790172e-46	1.03362	117.79	127.81	275.68	259.55
ENSMUSG00000024516.13	protein_coding	Sec11c	1.25798271378201e-45	1.02523	140.42	131.83	296.93	293.19
ENSMUSG00000113273.1	lncRNA	Gm48423	4.07974431399002e-45	1.93438	4.96	5.23	21.07	20.69
ENSMUSG00000112984.1	lncRNA	Gm48419	4.21299718493179e-45	1.93438	4.96	5.23	21.07	20.69
ENSMUSG00000038235.4	protein_coding	F11r	8.86166194777913e-45	1.00099	38.2	35.81	79.85	77.9
ENSMUSG00000020423.6	protein_coding	Btg2	1.18816046782082e-44	1.92918	6.05	5.33	22.52	23.96
ENSMUSG00000027803.14	protein_coding	Wwtr1	4.76220151014306e-44	1.0018	18.18	18.21	39.97	37.63
ENSMUSG00000022863.15	protein_coding	Btg3	9.4337863720891e-44	1.20165	38.91	38.63	94.88	95.25
ENSMUSG00000016382.15	protein_coding	Pls3	1.44772664642019e-43	1.14304	19.22	20.19	47.07	45.67
ENSMUSG00000041870.16	protein_coding	Ankrd13a	1.72826747140683e-43	1.49946	12.03	11.53	35.81	35.39
ENSMUSG00000051397.5	protein_coding	Tacstd2	2.01890015607621e-43	4.55002	0.65	0.46	15.04	13.59
ENSMUSG00000000594.7	protein_coding	Gm2a	2.14875854466158e-43	1.59232	5.89	5.82	19.36	18.38
ENSMUSG00000020132.10	protein_coding	Rab21	4.00628370452397e-43	2.01154	2.93	3.07	12.92	13.04
ENSMUSG00000073723.10	protein_coding	Gm13102	4.67641949346446e-43	1.26755	19.76	19.53	50.31	50.63
ENSMUSG00000037580.10	protein_coding	Gch1	1.32569326561025e-42	2.10622	3.79	4.51	19.36	18.97
ENSMUSG00000026893.4	protein_coding	Gca	1.33863919362541e-42	1.66649	9.18	8.04	28.43	29.98
ENSMUSG00000004562.16	protein_coding	Arhgef40	1.52346568186033e-42	1.83575	54.61	51.11	208.91	195.69
ENSMUSG00000038780.14	protein_coding	Smurf1	1.73199873005227e-42	2.09027	2.4	2.65	11.26	11.81
ENSMUSG00000039450.11	protein_coding	Dcxr	6.67733330532555e-42	1.8243	23.15	24.44	95.74	84.89
ENSMUSG00000022564.7	protein_coding	Grina	7.09122687008491e-42	1.40185	20.73	22.31	62.57	58.86
ENSMUSG00000024012.18	protein_coding	Mtch1	2.22588398201484e-41	1.63013	17.1	17.28	58.03	55.83
ENSMUSG00000031903.7	protein_coding	Pla2g15	2.38555136846075e-41	1.59154	8.65	8.71	28.36	27.6
ENSMUSG00000040629.8	protein_coding	Mael	3.37690449385932e-41	1.86931	12.18	10.08	43.65	43.65
ENSMUSG00000051159.16	protein_coding	Cited1	4.91665546400774e-41	2.34748	11.7	9.41	55.82	59.96
ENSMUSG00000068744.12	protein_coding	Psrc1	6.29392264348479e-41	1.23106	33.13	31.49	82.99	78.88
ENSMUSG00000037503.12	protein_coding	Fam168b	1.1727281442263e-40	1.62932	7.14	9.02	26.27	27.06
ENSMUSG00000086629.8	lncRNA	2810403D21Rik	1.18116178805196e-40	1.17139	33.76	35.88	84.13	83.1
ENSMUSG00000028291.7	protein_coding	Akirin2	5.88504628875866e-40	1.5131	20.21	19.5	59.97	61.25
ENSMUSG00000036749.15	protein_coding	Pramel5	1.48688136310802e-39	1.90644	8.24	7.51	33.8	29.64
ENSMUSG00000027107.3	protein_coding	Chrna1	1.91348397339497e-39	2.60607	1.24	1.18	8.56	7.4
ENSMUSG00000021133.9	protein_coding	Susd6	3.02054735186422e-39	2.16245	1.85	1.96	9.3	9.05
ENSMUSG00000041782.14	protein_coding	Lad1	6.23528108048928e-39	1.66546	7.63	7.82	28.02	24.49
ENSMUSG00000008976.16	protein_coding	Gabpa	1.41502023602225e-38	1.29323	11.03	12	30.36	29.86
ENSMUSG00000053279.8	protein_coding	Aldh1a1	1.96335702996185e-38	1.77949	8.55	7.97	29.07	31.78
ENSMUSG00000031504.6	protein_coding	Rab20	4.73007176925724e-38	1.52251	19.08	20.4	63.53	57.87
ENSMUSG00000094005.1	unprocessed_pseudogene	Gm12625	5.03942182361475e-38	4.3501	4.93	3.28	90.39	93.39
ENSMUSG00000023927.15	protein_coding	Satb1	8.99432252405265e-38	2.3203	2.1	1.7	10.5	10.04
ENSMUSG00000041920.14	protein_coding	Slc16a6	9.43910954925172e-38	1.3016	16.92	15.79	43.04	43.1
ENSMUSG00000024177.9	protein_coding	Nme4	1.77687834574052e-37	1.36192	37.33	39.77	105.21	106.45
ENSMUSG00000027999.15	protein_coding	Pla2g12a	7.41832461538735e-37	1.51125	16.07	16.33	48.35	50.45
ENSMUSG00000030609.18	protein_coding	Aen	1.29870417298684e-36	1.00501	32.59	34.16	71.74	70.97
ENSMUSG00000025103.8	protein_coding	Btbd1	1.48752256549729e-36	1.42207	22.56	25.41	68.51	68.8
ENSMUSG00000028776.14	protein_coding	Tinagl1	1.99760442043743e-36	2.31171	4.25	5.96	27.25	27.03
ENSMUSG00000040997.13	protein_coding	Abhd4	2.78639335401277e-36	1.51424	10.21	9.69	29.85	30.98
ENSMUSG00000107336.1	TEC	Gm43461	2.96415846553568e-36	1.33562	42	37.45	106.82	107.49
ENSMUSG00000019802.13	protein_coding	Sec63	2.99062868543998e-36	1.10465	24.61	22.88	56.56	52.4
ENSMUSG00000075014.1	protein_coding	Gm10800	4.52490712302581e-36	1.75335	38.09	31.17	130.73	120.02
ENSMUSG00000092019.4	protein_coding	Gm4027	5.90939621964102e-36	2.186	4.73	6.69	27.03	28.78
ENSMUSG00000022433.20	protein_coding	Csnk1e	2.42268561878144e-35	1.37876	22.01	26.75	67.79	67.49
ENSMUSG00000033124.16	protein_coding	Atg9a	2.59591733648428e-35	3.44497	0.75	0.64	8.17	8.18
ENSMUSG00000026123.11	protein_coding	Plekhb2	1.89957184215215e-34	1.83976	6.69	8.02	27.9	28.55
ENSMUSG00000061082.11	protein_coding	Plac1	2.89327975307207e-34	1.4975	22.89	21.87	65.56	69.73
ENSMUSG00000064373.12	protein_coding	Selenop	3.08374279729414e-34	3.10197	1.31	1.41	13.91	11.39
ENSMUSG00000025608.9	protein_coding	Podxl	5.68002530415208e-34	1.78689	2.39	2.55	9.23	9.08
ENSMUSG00000021831.9	protein_coding	Ero1l	6.27307130317947e-34	1.5843	10.82	11.75	31.93	40.62
ENSMUSG00000028557.10	protein_coding	Rnf11	9.14570319791205e-34	1.18321	16.02	15.58	37.9	38.71
ENSMUSG00000079029.2	protein_coding	Gm5662	1.51364355827454e-33	1.79633	7.41	8.36	28.43	30.34
ENSMUSG00000034563.16	protein_coding	Ccpg1	1.52931824637379e-33	1.20795	13.97	13.21	33.33	33.73
ENSMUSG00000028024.14	protein_coding	Enpep	1.7536181795311e-33	1.82223	3.5	3.02	12.44	12.36
ENSMUSG00000004317.14	protein_coding	Clcn5	1.81509250261192e-33	1.28882	3.93	3.84	10.37	9.91
ENSMUSG00000068036.16	protein_coding	Afdn	7.52294857256983e-33	1.37081	33.09	26.34	79.77	84.57
ENSMUSG00000004085.14	protein_coding	Map3k20	8.39759045909638e-33	2.27812	2.34	1.93	11.88	10.48
ENSMUSG00000025791.18	protein_coding	Pgm1	8.61667636982979e-33	1.62438	7.12	7.7	24.28	24.64
ENSMUSG00000053799.8	protein_coding	Exoc6	1.57949520465445e-32	1.23495	10.67	12.02	28.02	28.98
ENSMUSG00000021950.15	protein_coding	Anxa8	1.93202533252194e-32	3.27499	0.94	1.49	13.09	12.48
ENSMUSG00000026103.14	protein_coding	Gls	2.11093602097175e-32	1.54782	7.19	6.06	21.12	20.38
ENSMUSG00000095136.1	unprocessed_pseudogene	Gm12616	6.1713161057254e-32	1.96446	45.09	54.13	193.28	223.33
ENSMUSG00000020911.14	protein_coding	Krt19	6.34374561438224e-32	2.42605	4.16	4.9	27.29	25.18
ENSMUSG00000032462.14	protein_coding	Pik3cb	8.55496430555708e-32	1.62472	2.98	2.88	9.37	10.01
ENSMUSG00000042659.15	protein_coding	Arrdc4	9.36517692669816e-32	1.62318	15.17	13.11	45.36	48.06
ENSMUSG00000031451.6	protein_coding	Gas6	1.02334317672532e-31	1.87902	4.21	4.96	17.92	18.34
ENSMUSG00000002992.17	protein_coding	Apoc2	1.41315415929891e-31	1.06966	119.69	126.28	284.12	266.53
ENSMUSG00000020829.9	protein_coding	Slc46a1	1.76225470234703e-31	1.13258	27.72	26.78	64.7	62.89
ENSMUSG00000046974.6	protein_coding	BC053393	1.90552377812071e-31	1.02315	30.39	28.61	65.55	62.36
ENSMUSG00000032307.16	protein_coding	Ube2q2	3.1899547587228e-31	1.16588	15.3	13.83	36.94	32.93
ENSMUSG00000047844.3	protein_coding	Bex4	7.3129149444602e-31	1.90099	14.08	15.16	59.43	58.39
ENSMUSG00000046058.7	protein_coding	Eid2	8.52976302323663e-31	2.36927	4.23	4.04	23.68	22.58
ENSMUSG00000042510.7	protein_coding	AA986860	9.01917965329907e-31	1.77328	4.81	5.06	19.22	17.09
ENSMUSG00000026317.7	protein_coding	Cln8	1.03620632481908e-30	1.41154	5.01	5.33	14.17	15.27
ENSMUSG00000026831.16	protein_coding	1700007K13Rik	1.04926807639434e-30	1.00629	81.37	82.31	175.72	174.84
ENSMUSG00000037321.17	protein_coding	Tap1	1.50660940030374e-30	2.61397	1.38	1.48	9.09	9.87
ENSMUSG00000027598.16	protein_coding	Itch	2.76473025505998e-30	1.17821	11.31	11.23	26.53	27.91
ENSMUSG00000022686.14	protein_coding	B3gnt5	3.88849801899959e-30	1.51049	5.44	5.77	18.57	15.65
ENSMUSG00000035473.10	protein_coding	Galm	7.57486836693051e-30	1.53758	8.18	7.97	24.65	25.64
ENSMUSG00000103473.1	lncRNA	Gm37696	9.41285457750594e-30	1.27087	9.9	9.29	23.63	25.88
ENSMUSG00000031479.9	protein_coding	Vps36	1.29063017663597e-29	1.0743	15.1	16.62	34.58	36.67
ENSMUSG00000040459.11	protein_coding	Arglu1	1.9674263553244e-29	1.25943	10.97	11.48	27.29	30.16
ENSMUSG00000024935.11	protein_coding	Slc1a1	2.27999505690917e-29	1.11002	17.64	15.18	38.61	36.99
ENSMUSG00000038848.14	protein_coding	Ythdf1	2.33106854303811e-29	1.00556	16.61	17.14	36.55	35.7
ENSMUSG00000025812.18	protein_coding	Pard3	2.71417416697205e-29	1.26198	9.12	10.26	26.33	23.31
ENSMUSG00000025499.18	protein_coding	Hras	9.14417803239415e-29	1.22559	35.59	39.85	99.22	89.23
ENSMUSG00000017639.13	protein_coding	Rab11fip4	1.18457362447029e-28	1.40258	3.23	3.89	10.37	9.77
ENSMUSG00000006369.14	protein_coding	Fbln1	1.3753458754554e-28	1.05487	18.59	18.31	41.11	40.7
ENSMUSG00000026974.11	protein_coding	Zmynd19	1.67449769579882e-28	1.47586	12.11	11.9	34.67	36.92
ENSMUSG00000019302.16	protein_coding	Atp6v0a1	1.94897800515606e-28	1.63472	9.68	11.33	37.72	32.25
ENSMUSG00000044147.8	protein_coding	Arf6	3.29265275496404e-28	1.15918	26.12	28.04	61.81	67.34
ENSMUSG00000058761.5	protein_coding	Rnf169	4.27295735635662e-28	2.63719	0.51	0.47	3.12	3.51
ENSMUSG00000030760.14	protein_coding	Acer3	7.5691898664142e-28	1.56242	10.5	10.55	36.86	29.96
ENSMUSG00000048865.16	protein_coding	Arhgap30	8.75903145789817e-28	3.87146	0.23	0.19	3.21	3.56
ENSMUSG00000024378.9	protein_coding	Stard4	9.47477182667805e-28	1.81049	5.9	6.34	22.85	23.37
ENSMUSG00000021559.14	protein_coding	Dapk1	1.13246208117632e-27	2.00205	2.1	1.91	9.55	7.78
ENSMUSG00000026623.16	protein_coding	Lpgat1	1.25408470338519e-27	2.05263	2.72	4.27	16.23	14.83
ENSMUSG00000010392.8	protein_coding	Gosr1	1.36829504997691e-27	1.15856	25.2	28.36	63.09	64.46
ENSMUSG00000029161.7	protein_coding	Cgref1	1.51865809730432e-27	2.68182	2.32	2.7	16.73	18.3
ENSMUSG00000032261.16	protein_coding	Sh3bgrl2	2.15062374998362e-27	1.32724	8.78	8.74	23.22	23.82
ENSMUSG00000050777.7	protein_coding	Tmem37	5.24173846377974e-27	1.98445	6.27	7.88	29.79	30.56
ENSMUSG00000032047.5	protein_coding	Acat1	1.013536879068e-26	1.16589	15.36	16.13	33.84	41.69
ENSMUSG00000015568.16	protein_coding	Lpl	4.23176799904314e-26	1.99172	3.05	2.28	12.26	10.67
ENSMUSG00000036402.13	protein_coding	Gng12	6.04984158476405e-26	1.13892	44.1	40.28	102.83	95.89
ENSMUSG00000026399.12	protein_coding	Cd55	6.09013972898479e-26	1.26664	12.78	12.91	33.56	32.6
ENSMUSG00000040918.12	protein_coding	Slc19a2	7.7910758272087e-26	1.47671	5.17	4.72	14.61	14.94
ENSMUSG00000029290.12	protein_coding	Zfp326	1.28587460827454e-25	1.07033	17.89	17.37	38.71	40.36
ENSMUSG00000035491.5	protein_coding	Fthl17a	1.5040347480155e-25	2.1086	8.39	9.38	41.64	41.29
ENSMUSG00000022679.13	protein_coding	Mpv17l	1.91685700562384e-25	1.22497	10.85	10.84	25.21	29.04
ENSMUSG00000026664.7	protein_coding	Phyh	2.09899488772912e-25	1.05184	35.73	32.46	78.08	72.92
ENSMUSG00000034342.9	protein_coding	Cbl	2.3007268508732e-25	1.49532	2.47	2.43	7.88	6.95
ENSMUSG00000020846.6	protein_coding	Rflnb	3.62294281930507e-25	2.33953	1.4	1.18	7.23	6.97
ENSMUSG00000025742.5	protein_coding	Prps2	4.29726039566815e-25	2.46804	1.24	1.15	7.72	6.67
ENSMUSG00000027134.4	protein_coding	Lpcat4	4.60082255756226e-25	1.7196	6.5	5.82	21.45	22.26
ENSMUSG00000097163.2	lncRNA	BC051077	5.11156735101872e-25	1.63916	6.07	6.6	21.25	21.19
ENSMUSG00000024098.6	protein_coding	Twsg1	5.28068960740119e-25	1.76182	2.64	2.38	9.33	9.02
ENSMUSG00000024298.15	protein_coding	Zfp871	5.62214313958885e-25	1.17165	5.61	4.78	11.99	13.03
ENSMUSG00000033306.15	protein_coding	Lpp	6.2058476751773e-25	1.21581	2.99	2.93	7.24	7.46
ENSMUSG00000036022.15	protein_coding	Fam122b	7.11812035944576e-25	1.36013	5.82	5.56	15.63	15.67
ENSMUSG00000000320.10	protein_coding	Alox12	7.3428729577122e-25	2.28117	1.69	1.95	9.07	10.1
ENSMUSG00000027187.10	protein_coding	Cat	9.69845236848188e-25	1.1068	14	15.34	35.01	32.48
ENSMUSG00000056501.3	protein_coding	Cebpb	1.66609039428022e-24	3.30525	1.3	0.86	10.95	12.68
ENSMUSG00000034362.7	protein_coding	Csta1	1.83012221995388e-24	5.61717	0.58	0.16	14.84	12.88
ENSMUSG00000047501.3	protein_coding	Cldn4	2.33652851806437e-24	1.22132	16.85	15.31	41.13	39.17
ENSMUSG00000026604.17	protein_coding	Ptpn14	3.67307241953541e-24	2.25708	0.75	0.93	4.29	4.43
ENSMUSG00000023057.5	protein_coding	Fabp2	4.05193625062221e-24	1.75023	12.25	12.36	47.25	42.02
ENSMUSG00000033530.8	protein_coding	Ttc7b	4.29487092260133e-24	1.87706	3.28	2.97	13.03	11.82
ENSMUSG00000095562.8	lncRNA	Gm21887	5.38663379989215e-24	3.17208	3.86	3.85	34.11	43.17
ENSMUSG00000092837.1	ribozyme	Rpph1	6.27720252352412e-24	2.35377	25.82	24.45	141.9	137.94
ENSMUSG00000020519.5	protein_coding	Sap30l	7.97628271227506e-24	1.54488	13.17	13.77	41.45	43.04
ENSMUSG00000036676.14	protein_coding	Tmtc3	3.48153670667897e-23	1.5948	2.48	2.83	8.13	9.13
ENSMUSG00000068876.15	protein_coding	Cgn	3.58022868244737e-23	2.27496	0.96	1.26	5.9	5.76
ENSMUSG00000021125.6	protein_coding	Arg2	3.74883355610703e-23	4.51301	0.39	0.33	9.2	9.18
ENSMUSG00000070565.11	protein_coding	Rasal2	3.91398157354728e-23	2.12935	1.29	1.37	7.18	5.48
ENSMUSG00000029763.17	protein_coding	Exoc4	4.251610478851e-23	1.04031	12.58	13.76	28.36	29.47
ENSMUSG00000031089.7	protein_coding	Slc6a14	4.48493320952693e-23	1.94756	2.06	1.97	8.55	8.32
ENSMUSG00000116972.1	processed_pseudogene	Gm6278	6.6137535772994e-23	2.79446	3.24	4.47	30.98	27.62
ENSMUSG00000038459.10	protein_coding	Abhd17c	6.86793504294659e-23	1.54889	6.06	6.13	18.62	19.75
ENSMUSG00000024921.17	protein_coding	Smarca2	7.03075313021913e-23	1.13296	13.41	12.97	32.07	29.84
ENSMUSG00000034723.11	protein_coding	Tmx4	7.45229508693479e-23	1.32292	4.02	3.86	10.09	11.04
ENSMUSG00000036197.16	protein_coding	Gxylt1	8.70330977078244e-23	1.13235	7.09	6.82	16.35	16.27
ENSMUSG00000075703.15	protein_coding	Selenoi	8.70330977078244e-23	1.21886	9.15	7.59	21.69	20.07
ENSMUSG00000034275.18	protein_coding	Igsf9b	9.26454786821247e-23	2.44283	0.27	0.27	1.69	1.52
ENSMUSG00000028458.12	protein_coding	Tesk1	1.06688963939282e-22	3.1492	0.6	0.66	6.43	6.01
ENSMUSG00000035413.8	protein_coding	Tmem98	1.14879039956243e-22	1.2182	15.67	17.37	41.3	40.97
ENSMUSG00000025915.14	protein_coding	Sgk3	1.24582028805734e-22	1.09391	9.58	9.84	22.22	22.08
ENSMUSG00000020593.16	protein_coding	Lpin1	1.74942015440723e-22	1.89662	1.25	1.39	5.52	5.12
ENSMUSG00000066900.11	protein_coding	Suds3	1.81091560198758e-22	1.28039	10.06	9.61	25.18	26.04
ENSMUSG00000053897.15	protein_coding	Slc39a8	2.17279149956655e-22	3.25466	0.45	0.39	4.18	4.65
ENSMUSG00000044433.16	protein_coding	Camsap3	3.13131744688815e-22	1.37793	15.31	15.47	42.56	43.41
ENSMUSG00000019853.6	protein_coding	Hebp2	4.32567063693276e-22	3.32435	0.87	0.69	8.4	8.91
ENSMUSG00000118107.1	lncRNA	Gm34455	4.51720456327314e-22	2.56571	1.94	2.01	13.21	12.35
ENSMUSG00000058690.14	protein_coding	Ccser2	5.01529753183435e-22	1.07696	10.67	9.99	22.94	23.68
ENSMUSG00000020674.17	protein_coding	Pxdn	8.00611849424149e-22	2.33608	0.83	0.81	4.34	4.71
ENSMUSG00000037440.8	protein_coding	Vnn1	8.27383892569327e-22	1.00397	16.62	17.55	36.43	36.73
ENSMUSG00000046079.16	protein_coding	Lrrc8d	8.35787284703375e-22	1.12325	7.87	7.59	18.67	17.38
ENSMUSG00000056515.9	protein_coding	Rab31	8.57353403888175e-22	1.80115	3	2.74	10	11.61
ENSMUSG00000029810.15	protein_coding	Tmem176b	1.14381454317385e-21	3.489	1.11	0.78	11.91	11.72
ENSMUSG00000115222.1	lncRNA	Gm49747	1.30574384012312e-21	3.3698	0.37	0.52	4.75	5.49
ENSMUSG00000039000.8	protein_coding	Ube3c	1.59042804539365e-21	1.00092	8.77	8.4	18.55	18.17
ENSMUSG00000069520.6	protein_coding	Tmem19	1.96865326793763e-21	1.39142	7.57	8.06	20.08	23.97
ENSMUSG00000026082.11	protein_coding	Rev1	2.38686867680126e-21	1.25591	23.96	18.77	55.32	53.94
ENSMUSG00000073000.3	lncRNA	Gm10451	2.90595170443359e-21	5.58881	0.23	0.15	8.97	11.29
ENSMUSG00000039157.12	protein_coding	Fam102a	6.0055908399398e-21	1.41925	3.62	3.66	10.64	10.28
ENSMUSG00000034883.9	protein_coding	Lrr1	6.16472617157862e-21	1.02678	43.93	43.7	99.21	91.63
ENSMUSG00000040848.11	protein_coding	Sft2d2	7.48599797598994e-21	1.55944	5.55	7.92	19.6	23.01
ENSMUSG00000006920.14	protein_coding	Ezh1	7.82998688332276e-21	1.55377	5.09	5.3	18.47	14.44
ENSMUSG00000019528.18	protein_coding	Gyg	7.96804090487988e-21	1.44491	8.88	9.16	26.63	26.18
ENSMUSG00000027177.14	protein_coding	Hipk3	8.76024422173408e-21	1.27652	3.16	2.68	7.8	7.36
ENSMUSG00000037370.13	protein_coding	Enpp1	8.83471093788064e-21	3.10074	0.32	0.44	3.66	3.61
ENSMUSG00000044086.8	protein_coding	Lmod3	9.33049217163682e-21	5.86739	0.09	0.08	5.77	5.78
ENSMUSG00000005469.10	protein_coding	Prkaca	1.19894671857799e-20	1.9142	3.8	2.85	13.18	14.03
ENSMUSG00000114771.1	lncRNA	Gm49064	2.30058782600656e-20	2.14666	4.16	3.7	19.56	18.34
ENSMUSG00000042787.15	protein_coding	Exog	2.48801130098538e-20	1.40388	5.63	5.6	16.03	15.92
ENSMUSG00000061887.14	protein_coding	Ssbp3	2.62211437704209e-20	1.50331	7.72	5.9	21.09	20.44
ENSMUSG00000036046.14	protein_coding	5031439G07Rik	2.8646029035682e-20	1.61536	1.73	1.85	6.25	5.57
ENSMUSG00000034573.14	protein_coding	Ptpn13	2.91930165336028e-20	1.55299	1.66	1.85	5.24	5.86
ENSMUSG00000051615.14	protein_coding	Rap2a	3.20513747651175e-20	1.92957	1.38	1.68	6.24	6.37
ENSMUSG00000060681.15	protein_coding	Slc9a6	3.21694759549454e-20	1.17857	5.04	4.82	11.79	12.13
ENSMUSG00000097039.8	lncRNA	Pvt1	4.07392103302497e-20	1.20699	22.7	24.84	58.88	58.6
ENSMUSG00000116238.1	TEC	Gm49413	4.88792344213227e-20	3.81335	0.15	0.36	3.86	4.16
ENSMUSG00000037761.16	protein_coding	Actr5	5.01608485874736e-20	2.35932	1.44	1.65	8.35	8.9
ENSMUSG00000025037.6	protein_coding	Maoa	5.53202516624229e-20	1.38564	3.77	3.87	10.19	11.27
ENSMUSG00000044308.17	protein_coding	Ubr3	8.28501405833198e-20	1.10953	8.71	8.78	20.48	19.93
ENSMUSG00000019779.15	protein_coding	Frk	1.0628001404029e-19	2.65657	0.53	0.59	4.02	3.73
ENSMUSG00000104277.1	TEC	Gm38299	1.12101099409016e-19	7.02861	0.01	0.04	4.1	4.44
ENSMUSG00000020698.11	protein_coding	Cct6b	1.17556303236739e-19	2.8329	0.92	1.38	8.97	9.11
ENSMUSG00000037685.15	protein_coding	Atp8a1	1.63303211641498e-19	1.74445	4.76	5.88	20.12	18.29
ENSMUSG00000027309.18	protein_coding	4930402H24Rik	1.79172899339252e-19	1.47541	7.68	6.24	21.37	20.36
ENSMUSG00000026074.15	protein_coding	Map4k4	2.48340373438163e-19	1.45734	5.15	6.71	16.28	18.66
ENSMUSG00000095954.4	protein_coding	Gm3183	2.8362796116867e-19	1.38811	10.95	9.18	25.25	31.46
ENSMUSG00000028664.14	protein_coding	Ephb2	3.16805698911692e-19	2.1617	0.69	0.75	3.73	3.32
ENSMUSG00000070780.11	protein_coding	Rbm47	3.18064100583933e-19	1.17652	6.26	5.8	15.34	13.87
ENSMUSG00000048371.8	protein_coding	Pdp2	3.29829591359662e-19	1.10614	4.58	4.47	10.58	10.29
ENSMUSG00000025408.15	protein_coding	Ddit3	3.69833990118208e-19	1.02949	42.53	43.93	93.57	95.11
ENSMUSG00000041417.15	protein_coding	Pik3r1	4.7036317798017e-19	1.00097	7.51	7.06	15.45	15.72
ENSMUSG00000037855.15	protein_coding	Zfp365	7.66389212664427e-19	4.60393	0.12	0.08	2.94	2.86
ENSMUSG00000029790.16	protein_coding	Cep41	1.2450540171015e-18	1.82261	7.36	6.41	28.11	24.81
ENSMUSG00000009941.10	protein_coding	Nxf2	1.28823927433149e-18	5.38684	0.03	0.19	5.84	5.06
ENSMUSG00000071562.6	protein_coding	Stfa1	1.55044181075134e-18	2.23034	7.3	11.03	43.86	50.15
ENSMUSG00000037270.18	protein_coding	4932438A13Rik	1.60649514347725e-18	1.03636	7.5	7.76	16.85	16.61
ENSMUSG00000041842.15	protein_coding	Fhdc1	1.7245141883182e-18	2.04781	1.98	1.74	8.6	8.18
ENSMUSG00000022742.6	protein_coding	Cpox	1.78080758864481e-18	1.01136	13.01	12.81	27.59	28.09
ENSMUSG00000023906.3	protein_coding	Cldn6	1.87585210160613e-18	1.18746	16.44	15.33	40	37.63
ENSMUSG00000031488.14	protein_coding	Rab11fip1	2.14630946078758e-18	1.44549	1.99	2.01	6.21	5.53
ENSMUSG00000028716.15	protein_coding	Pdzk1ip1	3.58097024978016e-18	2.51279	3.21	4.37	24.88	22.54
ENSMUSG00000032777.9	protein_coding	Gtf3c1	3.60827543668426e-18	1.35063	2.39	2.39	6.57	6.56
ENSMUSG00000046785.8	protein_coding	Epm2aip1	3.72692950750557e-18	2.14415	0.73	0.66	3.64	3.05
ENSMUSG00000095503.4	protein_coding	Gm3147	3.77571871402409e-18	5.35026	0.05	0.18	5.63	5.7
ENSMUSG00000020577.17	protein_coding	Tspan13	4.48373360264945e-18	1.00419	17.28	17.13	36.21	37.61
ENSMUSG00000032350.9	protein_coding	Gclc	6.57254612381454e-18	1.86341	1.67	1.96	7.18	7.18
ENSMUSG00000036528.16	protein_coding	Ppfibp2	6.62359800929234e-18	1.11281	10.46	8.87	21.84	22.93
ENSMUSG00000021668.15	protein_coding	Polk	7.98199114866253e-18	1.50672	3.6	3.33	11	10.28
ENSMUSG00000022089.9	protein_coding	Bin3	7.98610872624479e-18	1.17402	13.45	13.03	31.07	33.03
ENSMUSG00000025921.7	protein_coding	Rdh10	8.07446851896662e-18	1.61493	3.14	2.97	11.14	9.09
ENSMUSG00000035441.14	protein_coding	Myo1d	8.1167755496826e-18	2.0305	1.14	1.09	4.57	5.39
ENSMUSG00000051043.16	protein_coding	Gprc5c	8.79049119644691e-18	1.63774	3.67	3.92	12.49	13.06
ENSMUSG00000057691.8	protein_coding	Zfp746	9.28454002727483e-18	2.00704	3.05	2.88	12	13.99
ENSMUSG00000074886.11	protein_coding	Grk6	1.13557171910598e-17	1.29884	5.46	5.73	15.05	14.54
ENSMUSG00000028278.14	protein_coding	Rragd	1.23159573912936e-17	1.9954	2.77	2.39	9.4	13.02
ENSMUSG00000038369.14	protein_coding	Ncoa6	1.28784538959698e-17	1.23654	7.8	7.1	19.02	18.67
ENSMUSG00000032359.14	protein_coding	Ctsh	1.86730614957771e-17	2.11799	3.43	4.15	17.99	17.71
ENSMUSG00000068762.11	protein_coding	Gstm6	2.13815403620104e-17	1.88235	5.84	5.79	24.6	22.21
ENSMUSG00000037419.9	protein_coding	Endod1	2.32166866353357e-17	2.63676	0.82	0.57	4.85	4.69
ENSMUSG00000024331.11	protein_coding	Dsc2	2.38636007981896e-17	1.52618	2.6	2.14	7.36	7.39
ENSMUSG00000021371.5	protein_coding	Mcur1	2.43081949980861e-17	1.76202	1.56	1.59	5.76	5.83
ENSMUSG00000026173.15	protein_coding	Plcd4	2.56381735726526e-17	2.59687	0.71	0.62	4.99	3.98
ENSMUSG00000034006.17	protein_coding	Pqlc1	2.685457542601e-17	1.63991	6.28	4.52	18.62	17.87
ENSMUSG00000028086.15	protein_coding	Fbxw7	2.77014736188918e-17	1.21435	4.96	4.77	12.23	12.01
ENSMUSG00000054720.12	protein_coding	Lrrc8c	2.93530079419647e-17	1.25421	3.9	5.1	12.5	10.51
ENSMUSG00000051855.15	protein_coding	Mest	3.03190568602256e-17	1.76428	2.75	3.56	11.67	11.55
ENSMUSG00000038903.13	protein_coding	Ccdc68	3.1971490732932e-17	2.12094	3.06	2.74	13.65	13.98
ENSMUSG00000101970.8	lncRNA	1810026B05Rik	3.39133427692703e-17	1.14405	37.26	35.72	82.17	90.76
ENSMUSG00000021285.15	protein_coding	Ppp1r13b	3.65993712553523e-17	2.5049	0.58	0.78	4.69	3.81
ENSMUSG00000025224.16	protein_coding	Gbf1	5.53814818274324e-17	1.07578	6.15	6.06	13.34	14.25
ENSMUSG00000034457.10	protein_coding	Eda2r	6.95539158692139e-17	1.37806	8.1	6.79	21.6	20.02
ENSMUSG00000022634.9	protein_coding	Yaf2	7.15410332709338e-17	1.46947	6.94	6.62	19.78	20.75
ENSMUSG00000054693.14	protein_coding	Adam10	7.91658358534173e-17	1.21002	4.8	4.01	11.32	10.57
ENSMUSG00000051495.7	protein_coding	Irf2bp2	8.02503607251263e-17	1.89499	1.13	0.98	4.11	4.45
ENSMUSG00000003345.16	protein_coding	Csnk1g2	8.2913578226117e-17	1.29161	10.94	8.83	27.95	24.11
ENSMUSG00000001300.16	protein_coding	Efnb2	8.73035984471722e-17	1.22112	3.56	3.95	9.48	9.3
ENSMUSG00000036580.15	protein_coding	Spg20	1.05488426521741e-16	1.14039	5.67	6.14	13.91	14.01
ENSMUSG00000027508.15	protein_coding	Pag1	1.13613064885752e-16	1.70706	1.96	2.38	7.82	7.53
ENSMUSG00000021638.12	protein_coding	Ocln	1.179614592563e-16	1.73941	2.79	2.6	9.09	10.45
ENSMUSG00000020891.11	protein_coding	Alox8	1.59365695420773e-16	1.89987	1.86	1.5	6.8	6.88
ENSMUSG00000022438.6	protein_coding	Parvb	2.44969075313452e-16	1.04667	40.79	38.12	84.14	90.45
ENSMUSG00000039286.12	protein_coding	Fndc3b	2.52648891340979e-16	1.24619	2.6	2.39	6.75	6.01
ENSMUSG00000019854.17	protein_coding	Reps1	2.80829736771144e-16	1.09479	11.14	10.82	25.76	24.53
ENSMUSG00000001415.10	protein_coding	Smg5	3.40044802271626e-16	1.07823	9.7	8.79	20.04	21.8
ENSMUSG00000032898.9	protein_coding	Fbxo21	4.60278478665536e-16	1.15073	5.47	5.2	12.93	12.5
ENSMUSG00000019872.13	protein_coding	Smpdl3a	5.43312756504723e-16	1.61359	4.12	5.24	15.28	15.67
ENSMUSG00000026426.10	protein_coding	Arl8a	5.9009954888816e-16	1.60061	5.26	6.48	18.8	19.78
ENSMUSG00000048120.16	protein_coding	Entpd1	5.9470389699209e-16	4.74976	0.19	0.18	5.61	5.88
ENSMUSG00000038740.9	protein_coding	Mvb12b	6.72670174440515e-16	1.49709	21.93	27.7	71.14	79.89
ENSMUSG00000025702.15	protein_coding	March8	7.46293840669459e-16	1.81551	2.91	2.88	12.5	9.73
ENSMUSG00000017003.7	protein_coding	Svs3a	7.91462570149507e-16	4.64758	0.14	0.41	8.81	6.95
ENSMUSG00000022139.17	protein_coding	Mbnl2	8.92744954862014e-16	2.03019	1.23	1.52	5.88	6.44
ENSMUSG00000001521.12	protein_coding	Tulp3	9.63466727272802e-16	1.4202	3.53	3.82	10.62	10.58
ENSMUSG00000026667.14	protein_coding	Uhmk1	1.02624409065739e-15	1.08889	2.97	2.71	6.58	6.39
ENSMUSG00000039473.8	protein_coding	Ubn1	1.16578912056445e-15	1.28842	3.42	3.23	9.29	8.2
ENSMUSG00000069378.14	protein_coding	Prdm6	1.2099500118703e-15	2.52818	1.05	1.45	8.29	7.62
ENSMUSG00000047888.10	protein_coding	Tnrc6b	1.44714611552771e-15	1.46904	2.15	2.06	5.82	6.8
ENSMUSG00000023039.17	protein_coding	Krt7	1.55646237568317e-15	4.77148	0.07	0.05	1.84	2.2
ENSMUSG00000096727.3	protein_coding	Psmb9	1.93302754564454e-15	1.02658	27.55	31.05	64.18	63.51
ENSMUSG00000024948.15	protein_coding	Map4k2	2.54825062084727e-15	2.4202	1.06	1.64	7.38	8.69
ENSMUSG00000026510.10	protein_coding	Trp53bp2	2.57906390098614e-15	1.49045	2.04	2.24	6.47	6.56
ENSMUSG00000048271.14	protein_coding	Rbm33	2.90949248261319e-15	1.07835	6.42	6.26	14.03	14.68
ENSMUSG00000024130.16	protein_coding	Abca3	3.49222721286055e-15	1.95275	0.97	0.82	4.15	3.48
ENSMUSG00000035934.16	protein_coding	Pknox2	3.96089508036043e-15	2.34012	0.64	0.91	4.4	4.26
ENSMUSG00000015968.18	protein_coding	Cacna1d	5.30875363645479e-15	2.06533	0.96	1.17	4.62	5.2
ENSMUSG00000072640.11	protein_coding	Lyrm9	5.30875363645479e-15	1.25665	34.54	40.19	89.81	102.17
ENSMUSG00000017386.10	protein_coding	Traf4	5.60202697640034e-15	1.01405	12.65	12.83	26.98	28.13
ENSMUSG00000000305.12	protein_coding	Cdh4	6.11258996675802e-15	1.53202	2.74	2.95	9.29	8.53
ENSMUSG00000033191.14	protein_coding	Tie1	6.21531365951094e-15	1.90879	1.18	1.09	4.56	4.79
ENSMUSG00000039234.11	protein_coding	Sec24d	6.91367450181952e-15	1.33152	9.37	13.31	29.96	31.31
ENSMUSG00000037415.6	protein_coding	Ranbp10	7.15569812712018e-15	1.65314	1.55	1.81	5.28	6.17
ENSMUSG00000096044.4	protein_coding	Gm16427	7.19760509169936e-15	1.55339	4.37	4.83	16.17	13.14
ENSMUSG00000026180.8	protein_coding	Cxcr2	7.19979759959134e-15	2.59099	0.67	0.55	3.76	4.48
ENSMUSG00000020621.6	protein_coding	Rdh14	7.40911610105764e-15	1.75146	4.87	4.01	16.97	15.62
ENSMUSG00000047990.6	protein_coding	C2cd4a	7.86466067791507e-15	2.16022	2.6	2.33	11.78	12.51
ENSMUSG00000026779.6	protein_coding	Mastl	9.52820945646354e-15	1.03962	9.74	10.49	22.38	22.2
ENSMUSG00000021007.14	protein_coding	Spata7	9.8662880934857e-15	1.20887	8.55	9.25	21.91	22.31
ENSMUSG00000035964.8	protein_coding	Tmem59l	9.93853471775861e-15	3.27855	0.55	0.67	7.22	6.13
ENSMUSG00000022197.16	protein_coding	Pdzd2	1.01431036324194e-14	2.95635	0.34	0.33	3.22	2.72
ENSMUSG00000040599.13	protein_coding	Mis12	1.29150961831121e-14	1.03054	8.11	8.49	17.57	18.76
ENSMUSG00000022229.3	protein_coding	Atp12a	1.29372580485345e-14	3.46093	0.17	0.18	2.25	2.06
ENSMUSG00000020388.12	protein_coding	Pdlim4	1.2960497109567e-14	1.04355	21.92	24.56	52.42	50.24
ENSMUSG00000026450.14	protein_coding	Chit1	1.72654871628003e-14	1.37368	6.58	7.39	19.2	19.9
ENSMUSG00000005534.10	protein_coding	Insr	1.8286481890737e-14	1.87437	0.98	1.04	4.25	3.84
ENSMUSG00000034297.14	protein_coding	Med13	2.12789449864439e-14	1.15871	2.81	2.55	6.99	5.89
ENSMUSG00000027465.13	protein_coding	Tbc1d20	2.13973317245536e-14	1.12327	5.8	5.63	13.96	12.8
ENSMUSG00000033697.16	protein_coding	Arhgap39	2.29100850874102e-14	1.70285	15.13	15.05	53.22	53.8
ENSMUSG00000028988.13	protein_coding	Ctnnbip1	2.45962617079595e-14	1.25353	10.81	13.7	30.58	32.09
ENSMUSG00000032855.6	protein_coding	Pkd1	2.55071986153194e-14	2.45782	0.36	0.6	2.74	2.99
ENSMUSG00000033684.14	protein_coding	Qsox1	3.12542193841382e-14	1.64405	2.61	2.79	9.11	9.19
ENSMUSG00000054728.17	protein_coding	Phactr1	4.1462266206395e-14	1.79814	4.2	5.62	20.79	16.58
ENSMUSG00000027663.12	protein_coding	Zmat3	4.39288461799423e-14	1.41504	1.6	1.47	4.26	4.59
ENSMUSG00000029381.16	protein_coding	Shroom3	4.45024149055741e-14	1.73105	2.94	1.89	8.09	9.28
ENSMUSG00000060181.6	protein_coding	Slc35e3	4.54105558375673e-14	1.46491	2.57	2.5	7.56	7.6
ENSMUSG00000067336.6	protein_coding	Bmpr2	4.6874747281039e-14	1.31926	1.4	1.02	3.35	3.17
ENSMUSG00000028124.15	protein_coding	Gclm	6.15400127193785e-14	1.31047	8.35	10.61	24.6	26
ENSMUSG00000015745.9	protein_coding	Plekho1	6.17334640027412e-14	2.50267	1.58	2.02	11.55	10.86
ENSMUSG00000093847.2	protein_coding	Gm5039	7.09763810486878e-14	2.51977	1.57	1.26	10.55	7.72
ENSMUSG00000052353.13	protein_coding	Cemip	7.49241898374963e-14	2.93226	0.16	0.19	1.55	1.52
ENSMUSG00000093507.1	lncRNA	Gm20627	7.58593030040184e-14	4.13997	0.61	0.87	14.57	15.5
ENSMUSG00000065287.1	snoRNA	Gm24451	9.49716057620638e-14	3.15898	41.45	38.84	414.9	406.97
ENSMUSG00000039953.13	protein_coding	Clstn1	1.08616244589391e-13	1.11168	3.87	4.33	9.41	9.61
ENSMUSG00000000385.8	protein_coding	Tmprss2	1.11091193038572e-13	3.05461	0.31	0.3	2.87	2.78
ENSMUSG00000026817.14	protein_coding	Ak1	1.16349103414223e-13	1.02056	18.23	14.98	34.33	37.97
ENSMUSG00000026657.17	protein_coding	Frmd4a	1.21100914800724e-13	1.15349	6.19	6.71	16.23	14.61
ENSMUSG00000020900.15	protein_coding	Myh10	1.30317228648721e-13	1.18287	8.48	7.15	19.32	18.89
ENSMUSG00000005125.13	protein_coding	Ndrg1	1.40320686910487e-13	1.10928	6.89	6.12	15.12	15.05
ENSMUSG00000002055.9	protein_coding	Spag5	1.42703627174335e-13	1.0669	8.55	8.42	18.63	19.54
ENSMUSG00000040782.12	protein_coding	Cop1	1.59137015998849e-13	1.16961	12.32	8.71	25.83	24.9
ENSMUSG00000028277.13	protein_coding	Ube2j1	2.24368906159209e-13	1.04919	15.76	16.31	38.87	32.4
ENSMUSG00000030556.13	protein_coding	Lrrc28	2.41262330301822e-13	1.43539	7.49	5.77	19.6	19.2
ENSMUSG00000025420.13	protein_coding	Katnal2	2.69440794752948e-13	3.791	0.19	0.43	4.96	4.77
ENSMUSG00000034205.16	protein_coding	Loxl2	2.70584186388846e-13	1.5622	1.24	1.57	4.33	4.67
ENSMUSG00000107392.1	protein_coding	Gm7792	3.2634128520254e-13	1.25632	5.04	5.77	14.32	13.55
ENSMUSG00000039103.12	protein_coding	Nexn	3.46422328690908e-13	5.09128	0.04	0.18	4.22	4.25
ENSMUSG00000031728.10	protein_coding	Zfp821	3.47479494553613e-13	1.23649	6.29	6.35	15.7	16.43
ENSMUSG00000054612.4	protein_coding	Mgmt	3.57448149438111e-13	1.29564	3.91	4.73	11.55	11.33
ENSMUSG00000026994.9	protein_coding	Galnt3	3.85832641862215e-13	1.27684	5.71	4.98	14.33	13.61
ENSMUSG00000069729.14	protein_coding	Arid1b	4.23999122830618e-13	1.48229	1.2	1.39	4.16	3.69
ENSMUSG00000023353.14	protein_coding	Agap3	4.30941399991515e-13	1.51342	5.83	4.65	17	15.52
ENSMUSG00000030103.11	protein_coding	Bhlhe40	4.77050155167061e-13	2.78239	0.33	0.51	3.45	3.04
ENSMUSG00000026090.16	protein_coding	2010300C02Rik	4.84855638808999e-13	2.31789	1	0.79	4.97	4.97
ENSMUSG00000111013.1	lncRNA	Gm32468	5.8306575822405e-13	2.08377	6.29	5.81	31.07	25.78
ENSMUSG00000020590.16	protein_coding	Snx13	6.05129961225502e-13	1.03579	5.71	5.75	12.46	12.76
ENSMUSG00000033688.10	protein_coding	1300017J02Rik	6.1549207256028e-13	2.06423	1.7	1.59	7.65	7.54
ENSMUSG00000036333.11	protein_coding	Kidins220	6.76203429755665e-13	1.31021	1.7	1.96	5.14	4.63
ENSMUSG00000073557.12	protein_coding	Ppp1r12b	7.85552635291795e-13	2.43645	0.62	0.46	3.77	2.78
ENSMUSG00000042215.8	protein_coding	Bag2	8.38015985443656e-13	1.06437	10.38	11.3	24.11	24.59
ENSMUSG00000063077.15	protein_coding	Kif1b	8.73326962717529e-13	1.08617	2.66	2.72	5.86	6.41
ENSMUSG00000029059.9	protein_coding	Prxl2b	8.91597765030639e-13	1.251	15.78	17.93	42.62	43.93
ENSMUSG00000108521.1	TEC	Gm44639	1.26339329091955e-12	1.48042	2.59	2.58	8.13	7.56
ENSMUSG00000078924.1	protein_coding	Gm12169	1.36091232362695e-12	2.04361	4.49	2.99	18.38	15.7
ENSMUSG00000004032.10	protein_coding	Gstm5	1.47883349782358e-12	2.61841	2.04	1.73	12.49	13.52
ENSMUSG00000104548.1	TEC	Gm43857	1.49537189404288e-12	3.21267	0.15	0.39	2.75	2.95
ENSMUSG00000065979.12	protein_coding	Cpped1	1.63810126026157e-12	1.29392	4.3	4.42	11.29	11.8
ENSMUSG00000009292.18	protein_coding	Trpm2	1.83148061022394e-12	1.80579	1.34	1.17	4.48	5.14
ENSMUSG00000034761.15	protein_coding	Map4k5	1.89921728602188e-12	1.20918	3.46	3.95	9.57	8.91
ENSMUSG00000031246.14	protein_coding	Sh3bgrl	1.93659832324669e-12	3.66058	0.25	0.1	2.47	2.64
ENSMUSG00000023266.11	protein_coding	Frs3	1.96953135190286e-12	2.24457	1.74	1.23	7.16	8.52
ENSMUSG00000019975.12	protein_coding	Ikbip	2.07184113948949e-12	1.7809	2.92	4.57	14.48	13.54
ENSMUSG00000036858.8	protein_coding	Ptcra	2.08975688930095e-12	1.66503	5.12	4.44	17.37	15.8
ENSMUSG00000049577.15	protein_coding	Zfpm1	2.32115589163555e-12	2.17889	0.64	0.92	4	3.84
ENSMUSG00000040661.6	protein_coding	Rad54l2	2.47625980327417e-12	2.35212	0.66	0.39	2.28	3.73
ENSMUSG00000098010.1	processed_pseudogene	Gm21542	2.48887941269793e-12	2.40529	2.47	1.89	13.96	11.98
ENSMUSG00000020246.13	protein_coding	Hcfc2	2.84146364888595e-12	1.61246	1.92	2.17	6.85	6.78
ENSMUSG00000045414.7	protein_coding	Dipk2a	3.06230111118022e-12	1.51038	1.69	1.84	5.58	5.38
ENSMUSG00000045312.12	protein_coding	Lhfpl2	3.06374665038715e-12	1.20191	4.15	3.45	10.24	8.66
ENSMUSG00000018865.9	protein_coding	Sult4a1	3.29692857320325e-12	1.57474	3.87	3.52	11.88	12.12
ENSMUSG00000032583.7	protein_coding	Mon1a	3.29804553245357e-12	1.41622	4.23	3.94	11.63	12.04
ENSMUSG00000075065.5	protein_coding	Olfr1270	3.33148342759816e-12	1.33797	2.09	1.9	5.44	5.5
ENSMUSG00000030213.12	protein_coding	Atf7ip	3.47473482372698e-12	1.08031	4.91	5.24	13.42	9.71
ENSMUSG00000035284.10	protein_coding	Vps13c	3.50296374684867e-12	1.66506	2.44	2.93	9.52	9.08
ENSMUSG00000028035.13	protein_coding	Dnajb4	3.51017988150674e-12	1.89205	1.77	1.3	5.96	6.58
ENSMUSG00000003849.8	protein_coding	Nqo1	3.70195821944281e-12	1.42957	6.18	5.3	16.39	17.21
ENSMUSG00000028613.15	protein_coding	Lrp8	3.7792168232945e-12	2.91471	0.53	0.29	2.64	4.6
ENSMUSG00000037989.15	protein_coding	Wnk2	3.79052988664642e-12	3.13536	0.14	0.21	1.77	1.69
ENSMUSG00000006777.7	protein_coding	Krt23	4.1872521268327e-12	2.02908	2.08	2.01	9.25	9.21
ENSMUSG00000031118.8	protein_coding	1700080O16Rik	4.67250270968151e-12	2.23831	1.92	1.65	10.58	8.23
ENSMUSG00000032446.14	protein_coding	Eomes	4.77163237278693e-12	1.33662	2.86	2.97	7.82	8.13
ENSMUSG00000085757.7	lncRNA	Tslrn1	4.80708493242233e-12	3.79555	1.38	0.49	15.88	14.8
ENSMUSG00000050071.8	protein_coding	Bex1	5.10813981575924e-12	1.00261	29.84	28.81	66.75	59.5
ENSMUSG00000056666.13	protein_coding	Retsat	5.3668480251864e-12	1.01949	8.8	8.9	19.87	18.68
ENSMUSG00000067813.3	protein_coding	Xkr9	6.79692175408389e-12	2.45208	0.85	0.95	5.22	5.82
ENSMUSG00000113050.1	lncRNA	Gm8016	7.09438641791193e-12	1.83974	2.5	2.82	10.66	10.27
ENSMUSG00000024782.7	protein_coding	Ak3	7.51973304896247e-12	2.15062	1.5	0.87	5.57	5.99
ENSMUSG00000031987.6	protein_coding	Egln1	7.52988097030524e-12	1.16401	4.1	4.14	9.11	10.81
ENSMUSG00000041957.15	protein_coding	Pkp2	8.39877050970132e-12	1.99937	1.02	1.16	4.87	4.73
ENSMUSG00000026950.18	protein_coding	Neb	8.40105665655355e-12	1.64788	2.16	2.18	7.12	7.77
ENSMUSG00000050549.8	protein_coding	Fam241a	1.11510365232991e-11	2.61785	0.81	0.9	5.81	6.02
ENSMUSG00000078350.11	protein_coding	Smim1	1.1198497815238e-11	1.11979	27.18	26.98	65.84	61.11
ENSMUSG00000029361.18	protein_coding	Nos1	1.21474406775739e-11	1.08804	1.51	1.52	3.52	3.42
ENSMUSG00000086909.1	lncRNA	Gm4926	1.31423342587555e-11	3.57801	0.4	0.22	4.35	4.34
ENSMUSG00000037971.10	protein_coding	1110032A03Rik	1.42326950497977e-11	1.23486	14.8	15.99	39.25	39.11
ENSMUSG00000021725.9	protein_coding	Parp8	1.46883229982768e-11	1.39052	3	2.98	9.13	7.89
ENSMUSG00000033022.8	protein_coding	Cdo1	1.53842678934822e-11	1.0629	11.25	11.09	25.05	25.14
ENSMUSG00000044816.10	protein_coding	D630023F18Rik	1.63527913472327e-11	1.68395	4.96	3.9	17.17	14.11
ENSMUSG00000035472.14	protein_coding	Slc25a21	1.72865638785931e-11	2.22559	1.29	1.23	5.59	7.57
ENSMUSG00000095074.4	protein_coding	Gm3139	1.93756529504688e-11	1.29784	4.91	6.06	14.92	14.31
ENSMUSG00000034926.3	protein_coding	Dhcr24	2.01138732545844e-11	1.40137	2.01	1.93	5.88	5.42
ENSMUSG00000026227.11	protein_coding	2810459M11Rik	2.08937069883521e-11	2.95643	0.26	0.28	2.47	2.31
ENSMUSG00000042978.11	protein_coding	Sbk1	2.08937069883521e-11	2.05504	0.6	0.74	3.24	2.92
ENSMUSG00000032769.5	protein_coding	Trpa1	2.1889587919592e-11	5.59163	0.02	0.03	1.49	1.44
ENSMUSG00000022629.17	protein_coding	Kif21a	2.64000282003604e-11	2.00219	0.47	0.5	2	2.27
ENSMUSG00000026383.14	protein_coding	Epb41l5	2.84545666887471e-11	1.1369	5.1	4.44	11.25	11.36
ENSMUSG00000032577.16	protein_coding	Mapkapk3	2.87592046945026e-11	1.31836	3.78	4.32	10.49	11.37
ENSMUSG00000039661.14	protein_coding	Dusp26	3.15583465179794e-11	3.47752	0.32	0.38	5.01	4.14
ENSMUSG00000039720.7	protein_coding	Got1l1	3.26264174745218e-11	1.73252	6.8	5.55	22.41	22.8
ENSMUSG00000095595.2	protein_coding	Fam177a	3.50072014918426e-11	1.20818	3.13	2.8	7.25	7.57
ENSMUSG00000039852.17	protein_coding	Rere	3.68911071671539e-11	1.13072	3.58	3.96	7.3	10.54
ENSMUSG00000026469.14	protein_coding	Xpr1	3.76896771098927e-11	1.14362	2.9	2.58	6.47	6.6
ENSMUSG00000040605.7	protein_coding	Bace2	3.86756954325231e-11	1.28811	6.48	10.14	22.2	21.38
ENSMUSG00000045374.18	protein_coding	Wdr81	3.94280502749778e-11	1.80485	1.13	1.31	4.29	5.09
ENSMUSG00000031125.2	protein_coding	3830403N18Rik	4.26861140711218e-11	1.94994	3.93	3.14	15.44	14.76
ENSMUSG00000008167.14	protein_coding	Fbxw9	4.3520355590665e-11	1.10032	9.94	11.3	24.38	24.66
ENSMUSG00000035798.14	protein_coding	Zdhhc17	4.47938289965287e-11	1.32153	5.47	4.22	12.1	14.12
ENSMUSG00000021188.14	protein_coding	Trip11	5.11128661479204e-11	1.0357	3.91	4.88	9.26	10.09
ENSMUSG00000029217.16	protein_coding	Tec	5.18772387883591e-11	1.95532	1.2	1.35	5.67	5.29
ENSMUSG00000110539.1	lncRNA	Gm45864	5.36915892388418e-11	3.17023	0.8	0.67	8.48	6.89
ENSMUSG00000044103.4	protein_coding	Il1f9	5.88961290772894e-11	3.44608	0.39	0.25	4.01	4.15
ENSMUSG00000036285.10	protein_coding	Noa1	6.03233588371486e-11	1.10896	12.29	12.48	31.46	26.16
ENSMUSG00000073538.10	lncRNA	E330020D12Rik	6.4063998247975e-11	1.26611	7.42	9.21	21.76	21.5
ENSMUSG00000030747.5	protein_coding	Dgat2	6.4748386355161e-11	1.08438	6.7	7.18	16.59	15.11
ENSMUSG00000072825.11	protein_coding	Cep170b	7.31010334618344e-11	1.69158	1.16	1.24	3.87	4.67
ENSMUSG00000055240.17	protein_coding	Zfp101	7.63069885345338e-11	1.06702	5.11	4.82	10.51	11.91
ENSMUSG00000025241.16	protein_coding	Fyco1	8.27918320022391e-11	2.22262	0.66	0.33	2.52	2.57
ENSMUSG00000015597.17	protein_coding	Zfp318	8.67312691378859e-11	1.4166	0.6	0.64	1.82	1.77
ENSMUSG00000061322.15	protein_coding	Dnaic1	9.02812992331709e-11	7.34376	0.04	0	5.22	6.62
ENSMUSG00000001419.17	protein_coding	Mef2d	9.04130904365179e-11	1.88497	0.71	1.2	3.72	4.03
ENSMUSG00000028796.17	protein_coding	Phc2	9.37926519192355e-11	1.5054	2.57	3.14	9.68	8.02
ENSMUSG00000031965.15	protein_coding	Tbx20	1.22975028743917e-10	1.60796	0.74	0.81	2.36	2.8
ENSMUSG00000028518.8	protein_coding	Prkaa2	1.25176282078091e-10	1.30277	1.07	1.13	2.82	3.08
ENSMUSG00000039308.6	protein_coding	Ndst2	1.35612477676428e-10	1.97448	1.4	1.37	6.11	5.99
ENSMUSG00000029822.15	protein_coding	Osbpl3	1.38624481663726e-10	4.26072	0.06	0.07	1.54	1.52
ENSMUSG00000035901.14	protein_coding	Dennd5a	1.51686502522774e-10	1.18291	5.57	6.16	15.02	13.76
ENSMUSG00000064634.1	snoRNA	Gm22620	1.55279665918759e-10	4.02785	13.33	16.02	338.99	204.37
ENSMUSG00000060260.13	protein_coding	Pwwp2b	1.62838672692125e-10	1.08672	5.03	4.55	10.97	10.97
ENSMUSG00000029156.11	protein_coding	Sgcb	1.67839359750774e-10	2.14288	0.48	0.76	3.06	3.05
ENSMUSG00000030515.9	protein_coding	Tarsl2	1.69514499327836e-10	1.62759	1.75	1.59	6.06	5.25
ENSMUSG00000037754.13	protein_coding	Ppp1r16b	1.83548007279303e-10	1.24464	1.69	1.6	4.24	4.23
ENSMUSG00000048458.8	protein_coding	Inka2	1.84535997863004e-10	2.95668	0.29	0.28	2.62	2.45
ENSMUSG00000114501.1	TEC	Gm48582	1.97443335061e-10	1.4477	1.06	0.95	2.89	3.11
ENSMUSG00000085035.1	lncRNA	Gm12031	1.99356214660774e-10	1.50669	12.17	14.44	37.78	44.78
ENSMUSG00000017466.9	protein_coding	Timp2	2.01196238711727e-10	3.28959	0.42	0.56	5.54	5.43
ENSMUSG00000054304.3	pseudogene	D130007C19Rik	2.27980069286722e-10	3.30674	0.4	0.36	4.29	4.39
ENSMUSG00000042734.6	protein_coding	Ttc9	2.47853872259033e-10	1.74199	1.39	1.45	5.27	5.2
ENSMUSG00000025730.14	protein_coding	Rab40c	2.54630297782751e-10	1.04769	6.39	6.65	14.73	14.3
ENSMUSG00000061273.3	protein_coding	Mmgt1	2.67502630276364e-10	1.02401	3.74	3.94	8.82	7.99
ENSMUSG00000001700.10	protein_coding	Gramd3	2.67628848704221e-10	3.32159	0.26	0.19	3.19	2.1
ENSMUSG00000048807.2	protein_coding	Slc35e4	2.75378489057489e-10	3.77964	0.1	0.13	2.14	1.54
ENSMUSG00000044948.17	protein_coding	Cfap43	2.86785145119647e-10	2.82834	0.46	0.41	3.4	3.76
ENSMUSG00000042807.15	protein_coding	Hecw2	3.20860924994141e-10	2.17615	1.02	1.16	5.98	5.09
ENSMUSG00000099519.1	lncRNA	Gm29253	3.35938606265007e-10	1.72365	0.85	0.68	2.96	2.63
ENSMUSG00000033578.7	protein_coding	Tmem35a	3.36327172997946e-10	4.68076	0.06	0.12	2.7	2.76
ENSMUSG00000036899.10	protein_coding	Trpv5	3.51307441374043e-10	3.08352	0.17	0.25	2.43	1.76
ENSMUSG00000030659.14	protein_coding	Nucb2	3.79907077575691e-10	1.02389	10.83	10.25	23.51	22.65
ENSMUSG00000044167.6	protein_coding	Foxo1	4.15641909944443e-10	1.02905	1.73	2.12	4.16	4.29
ENSMUSG00000031898.9	protein_coding	Dpep3	4.29848025569362e-10	2.64382	0.63	0.75	4.27	5.58
ENSMUSG00000028032.13	protein_coding	Papss1	4.4055564021353e-10	1.52799	2.1	2.48	6.57	7.9
ENSMUSG00000058454.15	protein_coding	Dhcr7	4.44542847208743e-10	1.81154	1.58	1.39	6.47	5.09
ENSMUSG00000052974.8	protein_coding	Cyp2f2	4.49219103558974e-10	2.69055	0.51	0.61	3.95	4.37
ENSMUSG00000029279.15	protein_coding	Brdt	4.54970120384588e-10	1.84451	1.76	1.78	7.29	6.83
ENSMUSG00000058022.14	protein_coding	Adtrp	4.7172356690679e-10	2.07038	3.73	3	16.93	14.71
ENSMUSG00000050876.9	protein_coding	Spata31d1a	4.95335066061107e-10	3.17747	0.1	0.12	1.23	1.03
ENSMUSG00000027577.14	protein_coding	Chrna4	4.98678715561927e-10	2.4985	0.32	0.25	2.04	1.61
ENSMUSG00000006386.15	protein_coding	Tek	5.17290192251022e-10	2.42113	0.26	0.37	2.03	1.79
ENSMUSG00000020467.15	protein_coding	Efemp1	5.19933499331663e-10	1.72164	2.47	2.61	9.32	9.17
ENSMUSG00000034312.15	protein_coding	Iqsec1	5.3420816902229e-10	1.31311	2.58	3.21	8.01	7.63
ENSMUSG00000039110.15	protein_coding	Mycbpap	6.15928723708367e-10	2.21556	1.98	1.37	8.71	8.71
ENSMUSG00000037846.18	protein_coding	Rtkn2	6.17493433703505e-10	2.89215	0.29	0.33	2.83	2.38
ENSMUSG00000034574.10	protein_coding	Daam1	6.33698777694219e-10	1.02542	2.55	2.75	5.74	5.87
ENSMUSG00000015846.15	protein_coding	Rxra	6.34643000923024e-10	2.05583	0.88	0.53	3.49	3.09
ENSMUSG00000071478.6	protein_coding	H2ac7	7.77211126747443e-10	4.43943	0.29	0.68	9.77	13.74
ENSMUSG00000044367.7	protein_coding	Slc16a13	7.97767707734749e-10	1.70102	1.82	1.47	5.83	6.02
ENSMUSG00000071506.4	protein_coding	Tmem139	8.31937936841439e-10	1.71671	4.03	3.39	14.75	12.23
ENSMUSG00000042251.12	protein_coding	Pm20d1	8.57680628266878e-10	1.77559	1.97	1.2	4.88	6.93
ENSMUSG00000020598.16	protein_coding	Nrcam	9.06657881048375e-10	3.64804	0.12	0.19	2.47	2.36
ENSMUSG00000039414.10	protein_coding	Heatr5b	9.09348986356431e-10	1.28963	3.25	3.62	9.4	8.85
ENSMUSG00000023367.14	protein_coding	Tmem176a	9.61680750130318e-10	2.23464	2.26	1.65	11.62	9.19
ENSMUSG00000020101.14	protein_coding	Vsir	1.0234030632396e-09	4.87609	0.01	0.06	1.18	1.21
ENSMUSG00000064090.14	protein_coding	Vrk2	1.05636762444401e-09	1.21284	7.46	6.75	16.29	19.45
ENSMUSG00000025477.14	protein_coding	Inpp5a	1.24072137237552e-09	1.24448	3.38	3.25	8.78	8.27
ENSMUSG00000071076.6	protein_coding	Jund	1.30824466939547e-09	1.0083	9.7	11.17	21.61	23.56
ENSMUSG00000032384.16	protein_coding	Csnk1g1	1.34021319317514e-09	1.19941	4.6	3.36	9.18	10.56
ENSMUSG00000033590.8	protein_coding	Myo5c	1.45978723087645e-09	1.21528	2.89	2.77	7.09	7.17
ENSMUSG00000038302.14	protein_coding	Afg1l	1.49326709062163e-09	1.61886	2.19	2.02	7.44	6.79
ENSMUSG00000037681.13	protein_coding	Esyt3	1.49763261768432e-09	1.59116	1.02	0.98	3.3	3.31
ENSMUSG00000029033.16	protein_coding	Acap3	1.53538730357856e-09	2.21202	0.6	0.45	2.47	3.06
ENSMUSG00000014791.10	protein_coding	Elmo3	1.65356434041651e-09	1.38575	2.54	3.37	8.99	7.85
ENSMUSG00000041889.7	protein_coding	Shisa4	1.68179974158823e-09	1.75191	2.35	2.54	8.99	9.29
ENSMUSG00000112940.1	lncRNA	4930511J24Rik	1.71158771256256e-09	3.91893	0.18	0.19	3.03	3.74
ENSMUSG00000107009.1	TEC	6720475M21Rik	1.88152089246563e-09	3.78472	0.15	0.08	2.4	1.46
ENSMUSG00000033065.14	protein_coding	Pfkm	1.96742938271639e-09	1.41766	2.22	2.22	6.4	6.56
ENSMUSG00000114753.1	lncRNA	Gm34059	2.02869973417353e-09	2.07057	0.34	0.38	1.67	1.7
ENSMUSG00000041945.12	protein_coding	Mfsd9	2.34919237036423e-09	3.45927	0.1	0.16	1.9	1.48
ENSMUSG00000048379.9	protein_coding	Socs4	2.44374485290179e-09	1.07675	2.46	2.63	5.92	5.68
ENSMUSG00000085148.1	lncRNA	Mir22hg	2.45398097652675e-09	2.95666	0.3	0.56	3.5	4.28
ENSMUSG00000037260.8	protein_coding	Hgsnat	2.46153211983632e-09	1.01839	6.53	7.44	15.43	15.03
ENSMUSG00000027186.15	protein_coding	Elf5	2.50335909520678e-09	5.66068	0.02	0.19	7.68	6.17
ENSMUSG00000030084.11	protein_coding	Plxna1	2.5790043496871e-09	1.01419	1.53	1.55	3.33	3.39
ENSMUSG00000102504.1	TEC	Gm21955	2.70059861349177e-09	2.0425	0.4	0.45	2.11	1.85
ENSMUSG00000068129.5	protein_coding	Cst7	2.7324654686794e-09	1.37047	7.3	8.6	22.58	22.28
ENSMUSG00000067750.3	protein_coding	Khdc1a	2.85899431840482e-09	2.8246	0.4	0.39	3.18	3.4
ENSMUSG00000028730.14	protein_coding	Cfap57	2.93343802092373e-09	3.4014	0.14	0.07	1.41	1.2
ENSMUSG00000042156.16	protein_coding	Dzip1	3.07203903905757e-09	1.59213	1.7	1.09	4.47	4.79
ENSMUSG00000046410.10	protein_coding	Kcnk6	3.07300896965728e-09	1.91944	0.76	1.19	4.32	3.83
ENSMUSG00000028011.16	protein_coding	Tdo2	3.18379729868677e-09	9.54562	0	0	4.73	4.07
ENSMUSG00000046962.16	protein_coding	Zbtb21	3.21681436933538e-09	1.05846	5.27	5.08	12.1	11.17
ENSMUSG00000024810.16	protein_coding	Il33	3.24894576468448e-09	1.21014	3.79	4.57	10.81	10.14
ENSMUSG00000024806.4	protein_coding	Mlana	3.2884099788752e-09	2.26315	2.1	2.42	13.28	11.39
ENSMUSG00000021156.17	protein_coding	Zmynd11	3.41824116832270e-09	1.2842	5.99	6.12	13.78	18.42
ENSMUSG00000060675.13	protein_coding	Plaat3	3.48165864946276e-09	1.65229	1.96	2.29	7.99	6.75
ENSMUSG00000061607.15	protein_coding	Mdc1	3.53574860215078e-09	1.62504	1.01	1.3	4.47	3.39
ENSMUSG00000054626.11	protein_coding	Xlr	3.68529097192601e-09	1.81401	3.65	3.18	14.27	12.58
ENSMUSG00000046020.13	protein_coding	Pofut1	3.8526364796045e-09	1.34268	3.66	2.86	7.55	10.48
ENSMUSG00000024867.14	protein_coding	Pip5k1b	4.27608837206433e-09	2.3626	0.57	0.67	3.32	3.88
ENSMUSG00000054150.12	protein_coding	Syne3	4.59399356456362e-09	3.59937	0.06	0.08	0.97	1.12
ENSMUSG00000117654.1	lncRNA	Gm50050	4.67170720722e-09	3.15807	0.52	0.46	5.95	4.38
ENSMUSG00000046721.11	processed_pseudogene	Rpl14-ps1	4.82930092785633e-09	1.22311	21.18	33.05	62.36	74.96
ENSMUSG00000040434.16	protein_coding	Large2	4.94927485338528e-09	1.60606	1.86	2.3	7.81	6.19
ENSMUSG00000028132.15	protein_coding	Tmem56	4.95568604068196e-09	6.67443	0.01	0.01	1.13	1.16
ENSMUSG00000000296.8	protein_coding	Tpd52l1	5.33496327087367e-09	1.12734	10.82	10.58	24.87	25.76
ENSMUSG00000035299.16	protein_coding	Mid1	5.61759975450268e-09	1.03067	14.47	14.15	32.94	30.28
ENSMUSG00000118491.1	protein_coding	Zfp91	6.22179816513351e-09	9.4401	0	0	2.31	1.52
ENSMUSG00000030259.12	protein_coding	Rassf8	6.25210675696588e-09	1.1015	8.4	8.36	20.67	18.25
ENSMUSG00000010307.7	protein_coding	Tmem86a	6.45589605586955e-09	1.5842	2.38	2.6	8.72	7.74
ENSMUSG00000047139.9	protein_coding	Cd24a	6.46732253461965e-09	1.052	7.74	6.98	16.83	16.14
ENSMUSG00000034854.8	protein_coding	Mfsd12	7.02855960812824e-09	1.12518	2.89	3.09	7.15	6.95
ENSMUSG00000104044.1	TEC	Gm37566	7.04174551373445e-09	2.18262	0.45	0.32	2.03	1.95
ENSMUSG00000034324.16	protein_coding	Tmem132c	7.09683353466711e-09	5.18619	0.02	0.11	2.37	1.29
ENSMUSG00000032120.11	protein_coding	C2cd2l	7.10462384459823e-09	2.06625	0.56	0.78	2.74	3.55
ENSMUSG00000089798.10	protein_coding	1700028K03Rik	7.20799242075525e-09	3.9828	0.1	0.37	4.37	3.19
ENSMUSG00000075420.6	protein_coding	Smim6	7.4053298130707e-09	1.29036	8.16	9.78	24.5	23.28
ENSMUSG00000035615.12	protein_coding	Frmpd1	7.59521085455746e-09	1.68912	0.67	0.76	2.56	2.56
ENSMUSG00000031497.9	protein_coding	Tnfsf13b	8.33189951207062e-09	4.01504	0.14	0.07	1.25	2.59
ENSMUSG00000017737.2	protein_coding	Mmp9	8.54110000674789e-09	3.38791	0.13	0.16	1.36	2.23
ENSMUSG00000036461.16	protein_coding	Elf1	8.58964060241968e-09	1.08639	3.26	2.78	7.17	6.72
ENSMUSG00000056536.14	protein_coding	Pign	8.77063816523778e-09	1.00889	6.18	6.25	13.3	13.7
ENSMUSG00000021752.13	protein_coding	Kctd6	8.85455675274555e-09	1.39018	3.82	3.68	11.28	10.26
ENSMUSG00000028799.15	protein_coding	Zfp362	8.93448711368869e-09	2.81241	0.42	0.28	3.5	2.27
ENSMUSG00000102633.1	TEC	Gm38224	9.07865499494161e-09	2.03799	0.97	1.1	5.51	4.12
ENSMUSG00000025743.14	protein_coding	Sdc3	9.56779689773742e-09	2.79212	0.22	0.29	2.36	1.71
ENSMUSG00000024727.9	protein_coding	Trpm6	9.77922874179197e-09	2.15406	0.24	0.31	1.35	1.4
ENSMUSG00000030108.14	protein_coding	Slc6a13	1.0134168536331e-08	3.09122	0.21	0.38	3.13	2.79
ENSMUSG00000038168.5	protein_coding	P3h2	1.02558301495684e-08	1.8626	0.81	0.82	3.42	3.19
ENSMUSG00000045658.16	protein_coding	Pid1	1.11423356196213e-08	1.04766	8.44	8.35	19.6	17.92
ENSMUSG00000032009.8	protein_coding	Sesn3	1.13332532013849e-08	1.36362	1.05	1.35	3.27	3.46
ENSMUSG00000000532.11	protein_coding	Acvr1b	1.16393401481529e-08	1.73717	0.69	0.76	2.9	2.47
ENSMUSG00000045589.7	protein_coding	Frrs1l	1.23927119390898e-08	1.43379	0.9	0.78	2.48	2.5
ENSMUSG00000005705.10	protein_coding	Agrp	1.27434655967351e-08	3.34753	0.69	0.84	10.81	7.88
ENSMUSG00000020715.9	protein_coding	Ern1	1.45329927957201e-08	2.09424	0.5	0.39	2.14	2.19
ENSMUSG00000031303.8	protein_coding	Map3k15	1.46235667806921e-08	2.11194	0.44	0.37	2.16	1.82
ENSMUSG00000039782.15	protein_coding	Cpeb2	1.47278392946739e-08	1.07528	1.72	1.53	3.72	3.69
ENSMUSG00000002107.18	protein_coding	Celf2	1.63250553974181e-08	1.12051	2.08	2.48	5.24	5.51
ENSMUSG00000027955.16	protein_coding	Gask1b	1.65974942100278e-08	1.07734	16.6	13.16	35.8	32.09
ENSMUSG00000044700.15	protein_coding	Tmem201	1.70564758531025e-08	1.12958	2.66	2.98	6.71	6.65
ENSMUSG00000042243.10	protein_coding	BC051665	1.80741639611909e-08	9.08946	0	0	4.2	3.95
ENSMUSG00000030681.18	protein_coding	Mvp	1.85531629602643e-08	1.01089	4.43	4.95	10.58	9.83
ENSMUSG00000053862.6	protein_coding	Slc51b	1.87451677346674e-08	9.0781	0	0	8.79	8.96
ENSMUSG00000038375.15	protein_coding	Trp53inp2	2.03311537364745e-08	2.06315	0.43	0.74	2.69	2.77
ENSMUSG00000081434.3	processed_pseudogene	Gm14165	2.04383021755299e-08	3.19062	0.43	0.68	6.08	5.92
ENSMUSG00000023070.6	protein_coding	Rgn	2.16522006308432e-08	9.07907	0	0	3.25	3.39
ENSMUSG00000074397.5	protein_coding	Foxr1	2.16522006308432e-08	1.82724	3.53	4.24	16.37	14.37
ENSMUSG00000096956.2	lncRNA	Snhg18	2.24913218305688e-08	1.41336	3.74	4.38	11.01	12.74
ENSMUSG00000025396.7	protein_coding	Hsd17b6	2.43706331317663e-08	1.53037	3.33	3.23	10.56	10.38
ENSMUSG00000070034.13	protein_coding	Sp110	2.57604467436938e-08	1.02463	6.96	7.4	15.88	15.59
ENSMUSG00000010080.15	protein_coding	Epn3	2.65778357179567e-08	4.94568	0.01	0.08	1.5	1.54
ENSMUSG00000072844.6	lncRNA	G530011O06Rik	2.68134452564669e-08	1.16823	3.67	4.05	9.04	9.79
ENSMUSG00000061758.13	protein_coding	Akr1b10	2.71835978335358e-08	1.42921	4.63	4.5	14.47	12.59
ENSMUSG00000095718.2	protein_coding	Gm6502	2.75602428445155e-08	9.00115	0	0	3.74	3.81
ENSMUSG00000096192.2	transcribed_processed_pseudogene	Gm18856	2.97712046663373e-08	7.63672	0.04	0	7.72	8.36
ENSMUSG00000002732.14	protein_coding	Fkbp7	3.06539156711715e-08	1.89172	5.31	3.27	18.37	17.16
ENSMUSG00000041607.17	protein_coding	Mbp	3.1017035310472e-08	2.37636	0.33	0.99	4.46	3.37
ENSMUSG00000052040.10	protein_coding	Klf13	3.18735836582487e-08	1.20642	10.88	7.55	21.89	24.23
ENSMUSG00000063239.17	protein_coding	Grm4	3.28186009592248e-08	3.09229	0.13	0.14	1.36	1.44
ENSMUSG00000007783.10	protein_coding	Cpt1c	3.30174967631696e-08	1.64896	1.75	1.62	6.93	4.81
ENSMUSG00000098088.1	lncRNA	Gm26916	3.36432712615994e-08	1.53964	20.05	22.29	67.17	68.28
ENSMUSG00000033671.18	protein_coding	Cep350	3.42921583389292e-08	1.5432	0.83	0.7	3.12	1.82
ENSMUSG00000028965.13	protein_coding	Tnfrsf9	3.67947210445323e-08	3.84422	0.23	0.28	4.75	4.29
ENSMUSG00000036985.12	protein_coding	Zdhhc9	3.74833574149281e-08	1.12444	3.53	3.39	7.86	8.51
ENSMUSG00000044712.15	protein_coding	Slc38a6	4.13738303908403e-08	1.63971	3.22	3.44	12.96	10.16
ENSMUSG00000050390.12	protein_coding	C77080	4.31597441014106e-08	1.13519	1.73	2	4.34	4.55
ENSMUSG00000087365.7	lncRNA	C430049B03Rik	4.57877721790692e-08	3.29212	0.58	0.65	7.5	7.07
ENSMUSG00000085827.8	lncRNA	Gm11290	4.94578873506606e-08	4.09323	0.08	0.04	1.43	1.18
ENSMUSG00000041020.14	protein_coding	Map7d2	4.95416173327907e-08	1.58752	1.57	1.27	4.56	4.88
ENSMUSG00000020220.16	protein_coding	Vps13d	5.07486732566809e-08	1.45709	3.04	2.92	8.63	9.4
ENSMUSG00000018900.7	protein_coding	Slc22a5	5.14064461580009e-08	1.54757	1.41	1.58	4.33	5.36
ENSMUSG00000044041.4	protein_coding	Krt13	5.17398842900623e-08	1.5535	2.5	2.45	8.14	7.99
ENSMUSG00000078886.12	protein_coding	Gm2026	5.41625881945383e-08	1.37966	3.55	5.46	13.91	11.79
ENSMUSG00000022382.15	protein_coding	Wnt7b	5.64594313662488e-08	1.99855	0.54	0.72	3.12	2.58
ENSMUSG00000041012.4	protein_coding	Cmtm8	5.72536448167324e-08	2.52538	0.76	1.34	8.02	6.02
ENSMUSG00000064140.3	protein_coding	Trim38	5.72536448167324e-08	1.7651	1.6	2.07	7.51	6.42
ENSMUSG00000031162.14	protein_coding	Gata1	6.07654513515573e-08	2.89439	0.39	0.27	2.6	3.24
ENSMUSG00000032845.16	protein_coding	Alpk2	6.11427615204073e-08	1.37294	9.12	7.83	23.26	25.13
ENSMUSG00000053985.10	protein_coding	Zfp14	6.19594536020515e-08	2.95645	0.25	0.16	2.23	1.61
ENSMUSG00000053113.3	protein_coding	Socs3	6.28934026052164e-08	1.37599	2.14	2.2	5.94	6.45
ENSMUSG00000032114.9	protein_coding	Slc37a4	6.31956512697649e-08	1.66816	1.67	1.47	5.35	5.81
ENSMUSG00000092574.4	transcribed_unprocessed_pseudogene	2810047C21Rik1	6.96563550657716e-08	4.53364	0	0.24	3.89	4.42
ENSMUSG00000004344.12	protein_coding	Gpx5	7.19206238778127e-08	1.89003	1.19	1.73	5.8	6.37
ENSMUSG00000075269.5	protein_coding	Bex6	7.19711643850319e-08	3.50263	0.41	0.42	6.17	5.43
ENSMUSG00000025857.10	protein_coding	Dnaaf5	7.28266587987121e-08	1.13141	2.67	2.71	6.11	6.69
ENSMUSG00000081640.1	processed_pseudogene	Rplp0-ps1	7.3703451240202e-08	3.36858	0.32	0.57	4.98	5.83
ENSMUSG00000002020.15	protein_coding	Ltbp2	7.86145850642164e-08	6.26392	0.01	0	1.02	1.04
ENSMUSG00000017493.12	protein_coding	Igfbp4	7.86849161023222e-08	1.25218	1.76	1.8	4.52	4.76
ENSMUSG00000058230.12	protein_coding	Arhgap35	7.9029815802205e-08	1.00013	1.33	1.25	2.84	2.73
ENSMUSG00000067424.13	protein_coding	Zfp563	8.01404518635999e-08	1.45638	1.58	2.19	5.27	6.05
ENSMUSG00000063450.14	protein_coding	Syne2	8.12304033650649e-08	1.09956	2.68	2.14	5.52	5.69
ENSMUSG00000041297.8	protein_coding	Cdk13	8.29340273243883e-08	1.13005	2.83	3.24	7.98	6.5
ENSMUSG00000022947.8	protein_coding	Cbr3	8.31092005210596e-08	1.25066	6.19	7.17	17.44	17.28
ENSMUSG00000010796.11	protein_coding	Asz1	8.64294210211565e-08	1.18442	5.53	4.81	12.35	13.25
ENSMUSG00000070677.8	protein_coding	D5Ertd577e	8.85542519226059e-08	3.21249	0.24	0.1	2.11	1.8
ENSMUSG00000053580.16	protein_coding	Tanc2	9.02146321326552e-08	1.34164	1.39	1.06	3.03	3.79
ENSMUSG00000006538.12	protein_coding	Ihh	9.232008899504e-08	1.93104	0.94	1.09	4.48	4.3
ENSMUSG00000036002.12	protein_coding	Fam214b	1.05298208862203e-07	1.76796	0.87	0.94	3.85	3.06
ENSMUSG00000020525.17	protein_coding	Ppm1d	1.08489857893776e-07	1.0752	4.78	3.6	10.24	8.94
ENSMUSG00000095724.1	protein_coding	Gm21319	1.09503261701569e-07	8.71401	0	0	1.76	2.84
ENSMUSG00000047728.13	protein_coding	Ly6g2	1.10193789432398e-07	1.71001	2.58	1.86	7.73	8.54
ENSMUSG00000032826.19	protein_coding	Ank2	1.13050627334298e-07	1.2104	2.56	2.68	7.27	5.98
ENSMUSG00000047030.15	protein_coding	Spata2	1.13636414738285e-07	1.18523	1.84	1.95	4.78	4.61
ENSMUSG00000091337.3	protein_coding	Eid1	1.21501615781902e-07	1.06653	6.73	6.11	14.25	14.92
ENSMUSG00000028536.12	protein_coding	2610528J11Rik	1.2395959163889e-07	1.03184	12.92	13.21	29.04	28.82
ENSMUSG00000050721.9	protein_coding	Plekho2	1.26154292198802e-07	2.28052	0.34	0.25	1.61	1.71
ENSMUSG00000075284.10	protein_coding	Wipf1	1.30857880037763e-07	2.25861	0.27	0.24	1.37	1.47
ENSMUSG00000079470.8	protein_coding	Utp14b	1.32727748450752e-07	1.04543	2.52	2.47	5.85	5.33
ENSMUSG00000021067.8	protein_coding	Sav1	1.35436785170892e-07	1.84083	0.8	0.99	3.42	3.82
ENSMUSG00000036989.16	protein_coding	Trim3	1.35880017872034e-07	1.87785	1.22	1.11	4.67	5
ENSMUSG00000026117.10	protein_coding	Zap70	1.37689228658568e-07	3.88326	0.29	0.04	3.29	3.06
ENSMUSG00000001763.14	protein_coding	Tspan33	1.39703026603483e-07	3.21282	0.16	0.19	2.2	1.74
ENSMUSG00000040447.15	protein_coding	Spns2	1.43044414496299e-07	2.138	0.73	0.57	2.84	3.73
ENSMUSG00000021381.4	protein_coding	Barx1	1.47329487620557e-07	3.1011	0.31	0.34	3.57	3.23
ENSMUSG00000074093.4	protein_coding	Svip	1.50730253933239e-07	1.9926	2.02	1.8	9.45	7.83
ENSMUSG00000078963.3	protein_coding	Hsbp1l1	1.53343780580665e-07	2.099	1.34	1.54	7.39	6.75
ENSMUSG00000039205.16	protein_coding	Ciz1	1.53694735201098e-07	1.03613	6.99	5.55	14.56	13.28
ENSMUSG00000030207.15	protein_coding	Fam234b	1.56474497920583e-07	8.48626	0	0	1.68	1.34
ENSMUSG00000024789.13	protein_coding	Jak2	1.57724326460754e-07	1.50301	0.96	0.73	2.74	2.58
ENSMUSG00000052374.16	protein_coding	Actn2	1.64578166246999e-07	1.72776	2.59	2.11	7.63	9.9
ENSMUSG00000064427.1	snoRNA	Gm22748	1.69720446208539e-07	3.18419	7.27	30.3	206.69	213.35
ENSMUSG00000094682.2	protein_coding	Gm6902	1.72542507511476e-07	1.22226	5.4	4.41	12.26	12.84
ENSMUSG00000040274.11	protein_coding	Cdk6	1.74458191033166e-07	2.05383	0.73	0.59	2.91	3.3
ENSMUSG00000009628.14	protein_coding	Tex15	1.77952441214741e-07	1.10488	2.55	2.46	6.62	5.12
ENSMUSG00000000881.12	protein_coding	Dlg3	1.93897190412948e-07	1.57649	1.1	1	3.25	3.7
ENSMUSG00000001768.16	protein_coding	Rin2	2.02062258251917e-07	1.84523	0.53	0.48	1.88	2.22
ENSMUSG00000036611.5	protein_coding	Eepd1	2.0610782146273e-07	1.53637	1.47	1.3	4.49	4.46
ENSMUSG00000017491.9	protein_coding	Rarb	2.06976584845621e-07	2.61732	0.41	0.22	2.55	1.91
ENSMUSG00000062373.8	protein_coding	Tmem65	2.07229195254369e-07	1.37631	1.37	1.3	3.86	3.78
ENSMUSG00000036327.18	protein_coding	Qsox2	2.09474322378384e-07	1.08648	2.83	2.37	5.75	6.27
ENSMUSG00000085079.3	protein_coding	Khdc1b	2.12954749497834e-07	8.52432	0	0	1.43	1.96
ENSMUSG00000021240.6	protein_coding	Abcd4	2.16650899543768e-07	1.07724	4.86	4.64	10.86	10.92
ENSMUSG00000026304.13	protein_coding	Rab17	2.23250835676387e-07	1.72365	1.94	2.07	7.58	7.29
ENSMUSG00000044968.16	protein_coding	Napepld	2.27880339246416e-07	1.69607	0.77	0.66	2.64	2.58
ENSMUSG00000038354.13	protein_coding	Ankrd35	2.35104896729875e-07	1.45995	1.43	1.12	3.45	4.34
ENSMUSG00000026113.17	protein_coding	Inpp4a	2.43783818448605e-07	2.22077	0.31	0.24	1.47	1.52
ENSMUSG00000027171.10	protein_coding	Prrg4	2.48805926611424e-07	2.35941	0.79	0.7	4.66	4.19
ENSMUSG00000027954.9	protein_coding	Efna1	2.70315067751858e-07	2.48195	0.43	1	4.44	4.92
ENSMUSG00000071317.4	protein_coding	Bves	2.94007883622965e-07	1.87599	0.46	0.45	1.83	1.96
ENSMUSG00000056870.9	protein_coding	Gulp1	3.03927837131239e-07	2.75073	0.16	0.27	1.82	1.67
ENSMUSG00000020183.11	protein_coding	Cpm	3.48708083654966e-07	1.14726	3.37	3.48	7.99	8.53
ENSMUSG00000114210.2	lncRNA	A330084C13Rik	3.74902712485359e-07	3.05932	0.15	0.09	1.09	1.41
ENSMUSG00000072676.12	protein_coding	Tmem254a	4.13270583637433e-07	1.80645	1.77	2.26	6.45	9.28
ENSMUSG00000041161.8	protein_coding	Otud3	4.19815186592887e-07	1.21637	3.99	5.27	12.31	11.23
ENSMUSG00000056749.7	protein_coding	Nfil3	4.26825226875493e-07	1.14749	4.34	3.67	9.72	9.64
ENSMUSG00000024043.13	protein_coding	Arhgap28	4.28127997678104e-07	1.0865	1.57	1.81	3.91	3.87
ENSMUSG00000024978.11	protein_coding	Gpam	4.51461128442532e-07	1.29198	1.26	0.87	2.94	2.79
ENSMUSG00000044645.8	processed_pseudogene	Gm7334	4.60102038146409e-07	8.41955	0	0	3.08	8.35
ENSMUSG00000046573.7	protein_coding	Lyrm4	4.68460746341448e-07	1.18622	3.22	3.93	9.05	8.73
ENSMUSG00000022421.19	protein_coding	Nptxr	4.88568756764497e-07	3.11798	0.14	0.12	1.1	1.63
ENSMUSG00000042770.8	protein_coding	Hebp1	4.89906280511937e-07	2.64795	0.71	0.7	4.91	5.7
ENSMUSG00000030790.15	protein_coding	Adm	4.98270952027322e-07	2.41809	0.87	0.55	4.19	4.81
ENSMUSG00000002799.6	protein_coding	Jag2	5.1011196547317e-07	2.50122	0.16	0.16	1.06	1.05
ENSMUSG00000020121.15	protein_coding	Srgap1	5.21562407207475e-07	1.68412	0.53	0.45	2.06	1.48
ENSMUSG00000020821.17	protein_coding	Kif1c	5.55782735345781e-07	2.22613	0.22	0.22	1.13	1.26
ENSMUSG00000026321.7	protein_coding	Tnfrsf11a	5.74335394099093e-07	4.42975	0.09	0.02	1.34	1.39
ENSMUSG00000075702.9	protein_coding	Selenom	5.76689040989909e-07	1.20483	12.86	10.86	28.7	31.2
ENSMUSG00000043073.10	protein_coding	Usp17le	6.03034190921159e-07	5.65195	0.03	0.04	2.61	1.87
ENSMUSG00000037493.6	protein_coding	Cib2	6.54907658285154e-07	2.02768	0.96	1.32	5.13	5.52
ENSMUSG00000020272.8	protein_coding	Stk10	6.61779197602004e-07	2.21098	0.23	0.21	1.13	1.26
ENSMUSG00000020312.12	protein_coding	Shc2	7.00368936463974e-07	2.57377	0.27	0.15	1.27	1.77
ENSMUSG00000069917.7	protein_coding	Hba-a2	7.75457486354263e-07	3.24015	0.53	1.1	9.05	9.67
ENSMUSG00000025239.3	protein_coding	Limd1	7.88657099220307e-07	1.09032	1.66	1.69	3.77	3.98
ENSMUSG00000026548.4	protein_coding	Slamf9	8.11505100573415e-07	1.9567	1.27	1.45	6.34	5.78
ENSMUSG00000050965.14	protein_coding	Prkca	8.343944590641e-07	2.23646	0.41	0.9	3.03	3.96
ENSMUSG00000031441.15	protein_coding	Atp11a	8.39565835756542e-07	1.48482	2.39	1.81	6	7.08
ENSMUSG00000032425.15	protein_coding	Zfp949	8.42414335315352e-07	1.16273	3.01	3.07	7.85	7.04
ENSMUSG00000032913.13	protein_coding	Lrig2	8.54947255047593e-07	1.07678	1.67	2.02	3.97	4.46
ENSMUSG00000039738.16	protein_coding	Slx4	8.78697725148355e-07	1.12652	4.81	4.87	10.59	12.46
ENSMUSG00000031379.13	protein_coding	Pir	8.84588553488848e-07	1.76369	1.69	1.45	6.11	5.99
ENSMUSG00000113852.1	TEC	Gm48062	9.20767860333432e-07	2.54949	0.22	0.33	1.66	2.23
ENSMUSG00000037933.16	protein_coding	Bicd2	9.22692231842212e-07	1.68724	0.62	0.48	1.87	2.14
ENSMUSG00000056656.6	protein_coding	Apol8	9.26259931270989e-07	3.25694	0.17	0.12	1.92	1.64
ENSMUSG00000118506.1	protein_coding	1700094D03Rik	9.26259931270989e-07	1.64757	1.23	0.77	3.18	3.88
ENSMUSG00000058669.7	protein_coding	Nkx2-9	9.28571698382521e-07	3.99654	0.04	0.24	2.61	3.19
ENSMUSG00000030401.16	protein_coding	Rtn2	9.45505609523582e-07	2.18606	0.55	0.8	3.69	3.43
ENSMUSG00000020151.16	protein_coding	Ptprr	9.89228253984957e-07	8.08509	0	0	1.12	1.33
ENSMUSG00000024085.13	protein_coding	Man2a1	1.02315502625569e-06	1.04831	1.73	2.35	3.95	5.18
ENSMUSG00000006546.3	protein_coding	Cryba2	1.05507437870138e-06	5.58205	0.18	0	7.07	4.55
ENSMUSG00000045730.4	protein_coding	Adrb2	1.07750410375139e-06	1.85216	0.85	0.95	3.61	3.81
ENSMUSG00000028980.14	protein_coding	H6pd	1.09741120887476e-06	2.423	0.17	0.19	1.11	1.21
ENSMUSG00000023960.13	protein_coding	Enpp5	1.10142647403606e-06	6.96525	0.01	0	1.21	1.4
ENSMUSG00000040624.18	protein_coding	Plekhg1	1.13479641831331e-06	1.89784	0.72	0.95	2.83	4.26
ENSMUSG00000032281.11	protein_coding	Acsbg1	1.22223017577433e-06	2.09795	0.34	0.69	2.39	2.7
ENSMUSG00000071477.10	protein_coding	Zfp777	1.22841318046938e-06	1.0902	2.7	2.63	6.27	6.11
ENSMUSG00000053216.15	protein_coding	Btn2a2	1.26084717730038e-06	2.26823	0.42	0.44	2.3	2.55
ENSMUSG00000006179.9	protein_coding	Prss16	1.29596644427726e-06	2.23196	0.58	0.63	3.14	3.54
ENSMUSG00000073631.2	lncRNA	Gm10553	1.29888878943443e-06	1.28948	3.63	3.39	9.79	9.18
ENSMUSG00000113707.1	lncRNA	Gm10457	1.30663518030172e-06	4.84289	0.03	0.06	1.55	1.89
ENSMUSG00000111429.1	lncRNA	Gm32511	1.31249592124696e-06	3.98106	0.08	0.08	1.86	1.44
ENSMUSG00000042331.13	protein_coding	Specc1	1.33169956464592e-06	1.00811	2.73	2.41	5.63	5.6
ENSMUSG00000000318.16	protein_coding	Clec10a	1.37222713961233e-06	1.43609	3.93	3.33	11.02	10.88
ENSMUSG00000000031.16	lncRNA	H19	1.40633011027438e-06	1.26241	4.87	4.06	11.93	11.68
ENSMUSG00000024544.9	protein_coding	Ldlrad4	1.48875335590616e-06	3.03912	0.1	0.2	1.49	1.62
ENSMUSG00000044134.9	protein_coding	Pheta1	1.51031984565961e-06	1.71341	1.2	0.86	3.91	3.75
ENSMUSG00000044197.8	protein_coding	Gpr146	1.51918954627237e-06	2.10463	0.39	0.23	1.45	1.68
ENSMUSG00000105460.1	TEC	Gm42671	1.54287890839188e-06	7.95056	0	0	1.9	1.65
ENSMUSG00000098975.7	lncRNA	Gm27177	1.59971441507478e-06	3.41631	0.22	0.06	2.52	1.45
ENSMUSG00000037606.18	protein_coding	Osbpl5	1.64004729743145e-06	1.98068	0.97	0.66	3.36	4.08
ENSMUSG00000084790.1	lncRNA	Gm15879	1.65125549761476e-06	1.17858	15.16	18.16	45.61	37.37
ENSMUSG00000061666.6	protein_coding	Gdpd1	1.72084495551713e-06	1.90137	0.67	0.82	2.89	3.47
ENSMUSG00000025270.13	protein_coding	Alas2	1.74298519517253e-06	1.83226	1.22	0.94	4.4	4.38
ENSMUSG00000107331.1	TEC	Gm42732	1.74517775148358e-06	1.18168	6.31	5.62	14.66	14.99
ENSMUSG00000071550.14	protein_coding	Cfap44	1.86486117146651e-06	8.29548	0	0	1.05	1.43
ENSMUSG00000100599.2	lncRNA	1700120C14Rik	1.86708491615232e-06	2.02861	1.82	2.78	8.27	13.76
ENSMUSG00000020553.8	protein_coding	Pctp	1.88872502367859e-06	2.1961	0.45	0.35	2.04	2.26
ENSMUSG00000017446.14	protein_coding	C1qtnf1	1.89382300018566e-06	5.03889	0.06	0	2.49	1.11
ENSMUSG00000022425.16	protein_coding	Enpp2	1.90635879672527e-06	3.85212	0.1	0.05	1.64	1.3
ENSMUSG00000029185.14	protein_coding	Fam114a1	1.96888961609132e-06	1.16963	3.46	2.91	8.86	6.86
ENSMUSG00000109428.1	TEC	Gm45698	2.00460626047769e-06	4.09908	0.1	0.16	3.76	2.27
ENSMUSG00000025586.17	protein_coding	Cpeb1	2.00508386195141e-06	3.88353	0.02	0.09	1	1.12
ENSMUSG00000073437.10	lncRNA	D330041H03Rik	2.02508379912532e-06	1.25087	5.08	4.17	12.71	11.44
ENSMUSG00000022305.13	protein_coding	Lrp12	2.04495852905521e-06	1.02833	2.13	2.19	5.02	4.55
ENSMUSG00000107749.1	TEC	Gm44321	2.05099372889237e-06	8.11214	0	0	0.84	1.24
ENSMUSG00000042073.15	protein_coding	Abhd14b	2.1411256956734e-06	3.10093	0.17	0.42	3.14	2.84
ENSMUSG00000027284.16	protein_coding	Cdan1	2.41488338507937e-06	1.16843	3.87	2.27	6.73	8.33
ENSMUSG00000026384.13	protein_coding	Ptpn4	2.44122800047054e-06	1.12658	0.68	0.66	1.5	1.72
ENSMUSG00000078851.4	protein_coding	H2aw	2.47272746080838e-06	1.01229	4.32	4.39	9.86	9.25
ENSMUSG00000022558.16	protein_coding	Mroh1	2.56490700848631e-06	1.00839	10.54	9.06	19.77	23.14
ENSMUSG00000007216.6	protein_coding	Zfp775	2.6175893144504e-06	1.41068	1.01	1.3	3.64	3.2
ENSMUSG00000074179.11	protein_coding	Gm10639	2.6182725568587e-06	1.71325	3.34	2.43	10.58	11.1
ENSMUSG00000084862.1	lncRNA	Gm16278	2.75728229360897e-06	7.80576	0	0	1.28	1.23
ENSMUSG00000022667.18	protein_coding	Cd200r1	2.84962822179084e-06	2.35111	0.48	0.39	2.89	2.42
ENSMUSG00000058252.6	protein_coding	Tcp11x2	2.9008984802722e-06	3.8631	0.03	0.16	1.64	2.01
ENSMUSG00000066952.11	protein_coding	Myo1h	3.03296943690538e-06	1.97468	0.42	0.65	2.06	2.76
ENSMUSG00000073294.4	protein_coding	AU022751	3.05235275979213e-06	1.57803	1.39	1.59	5.44	4.58
ENSMUSG00000029263.15	protein_coding	Pigg	3.12760019821823e-06	1.05158	1.87	1.75	4.03	4.14
ENSMUSG00000095717.1	protein_coding	Gm2056	3.20722400397836e-06	5.36819	0	0.44	8.91	14.09
ENSMUSG00000112324.1	lncRNA	Gm47939	3.2170607315509e-06	1.15383	2.3	2.6	5.98	5.98
ENSMUSG00000021948.17	protein_coding	Prkcd	3.27107196227659e-06	1.00937	5.18	3.61	9.91	9.36
ENSMUSG00000028177.13	lncRNA	1810013D15Rik	3.58671973934427e-06	1.14458	5.74	5.28	13.32	13.37
ENSMUSG00000049107.13	protein_coding	Ntf3	3.63234012608471e-06	7.73217	0	0	1.41	2.3
ENSMUSG00000022867.11	protein_coding	Usp25	3.75412803498963e-06	1.19145	1.8	2.18	5.18	4.79
ENSMUSG00000025085.16	protein_coding	Ablim1	3.98359124340732e-06	1.05361	2.14	2.21	5.29	4.56
ENSMUSG00000042524.14	protein_coding	Sun2	4.05832825052194e-06	2.27952	0.42	0.55	2.51	3.09
ENSMUSG00000114196.1	lncRNA	Gm47547	4.19940752264405e-06	4.68443	0	0.06	1.01	1.14
ENSMUSG00000103497.1	TEC	Gm37407	4.23640943015276e-06	2.45897	0.51	0.59	3.64	3.64
ENSMUSG00000089804.2	lncRNA	Gm16136	4.29770732235442e-06	2.88532	0.42	0.4	3.38	4.17
ENSMUSG00000060962.12	protein_coding	Dmkn	4.34963282505622e-06	1.44051	5.25	4.75	15.24	15.13
ENSMUSG00000055632.18	protein_coding	Hmcn2	4.37971674794733e-06	2.33129	0.33	0.42	2.77	1.81
ENSMUSG00000058183.14	protein_coding	Mmel1	4.39388285477508e-06	7.60919	0	0	0.96	1.14
ENSMUSG00000046997.5	protein_coding	Spsb4	4.41064536775905e-06	2.95345	0.11	0.34	2.01	2.16
ENSMUSG00000054619.7	protein_coding	Mettl7a1	4.44942687124347e-06	3.0392	0.27	0.15	1.42	2.97
ENSMUSG00000038393.14	protein_coding	Txnip	4.55333502837823e-06	1.43055	2.76	2.71	8.55	7.98
ENSMUSG00000094941.1	protein_coding	Gm15093	4.63282047813937e-06	7.65564	0	0	0.91	1.46
ENSMUSG00000112955.1	TEC	Gm48889	4.66079404348479e-06	2.85151	0.14	0.17	1.37	1.37
ENSMUSG00000025723.12	protein_coding	Nmb	4.76399189248004e-06	1.18788	12.41	10.17	28.46	28.13
ENSMUSG00000102813.1	TEC	Gm37795	4.81971930350025e-06	2.642	0.23	0.2	1.89	1.46
ENSMUSG00000020021.4	protein_coding	Fgd6	4.90768183702277e-06	1.85463	0.31	0.44	1.41	1.68
ENSMUSG00000074183.3	protein_coding	Gsta1	4.90930645110324e-06	2.52356	0.53	1.2	6.26	5.8
ENSMUSG00000042428.6	protein_coding	Mgat3	5.07292492959541e-06	2.29684	0.14	0.21	1.11	0.93
ENSMUSG00000091586.2	protein_coding	Cyp4f17	5.20543392256045e-06	1.97895	0.57	0.45	2.57	2.15
ENSMUSG00000073894.1	protein_coding	Rbmxl2	5.62555150604916e-06	1.09121	5.19	5.11	12.27	11.74
ENSMUSG00000056815.1	protein_coding	Gm6812	5.67789941300296e-06	2.24771	2.66	2.22	15.07	12.23
ENSMUSG00000031103.12	protein_coding	Elf4	5.69253836212069e-06	1.52487	0.58	0.42	1.57	1.66
ENSMUSG00000021662.11	protein_coding	Arhgef28	5.90119936308649e-06	2.09808	0.31	0.26	1.38	1.48
ENSMUSG00000072923.6	protein_coding	Gm10439	5.94662596931827e-06	7.69336	0	0	1.27	1.2
ENSMUSG00000031098.18	protein_coding	Syt8	5.97083050748168e-06	7.76109	0	0	2.87	3.58
ENSMUSG00000025762.15	protein_coding	Larp1b	6.04363206006214e-06	1.5761	2.75	3.12	6.69	13.37
ENSMUSG00000030161.8	protein_coding	Gabarapl1	6.21570079957561e-06	1.31052	2.46	3.09	7.08	8.15
ENSMUSG00000087022.4	lncRNA	9130024F11Rik	6.27719255593351e-06	2.00185	0.66	0.64	3.48	2.6
ENSMUSG00000026207.16	protein_coding	Speg	6.28559270552037e-06	7.75785	0	0	0.87	1.4
ENSMUSG00000029312.12	protein_coding	Klhl8	6.34936410886891e-06	1.64957	0.64	1.12	3.31	2.95
ENSMUSG00000092260.7	protein_coding	Zfp963	6.39641783999177e-06	2.62318	0.34	0.16	1.77	1.95
ENSMUSG00000021534.8	protein_coding	1700001L19Rik	6.53805058420964e-06	2.42393	0.51	0.53	3.63	3.14
ENSMUSG00000038600.12	protein_coding	Atp6v0a4	6.94149975441953e-06	1.37154	3.01	2.46	8.85	6.96
ENSMUSG00000031662.8	protein_coding	Snx20	7.18638556654065e-06	4.25483	0.09	0.03	1.83	1.6
ENSMUSG00000023232.17	protein_coding	Serinc2	7.25573672227565e-06	1.00225	5.2	4.6	10.39	11.01
ENSMUSG00000028995.14	protein_coding	Fam126a	7.28373011209751e-06	1.22109	1	1.06	2.3	2.98
ENSMUSG00000076928.5	TR_C_gene	Trac	7.33297985825222e-06	7.41965	0	0	4.17	3.42
ENSMUSG00000105962.1	TEC	Gm42432	7.36778905262964e-06	1.51862	1.77	1.94	5.54	6.43
ENSMUSG00000052395.17	protein_coding	Rft1	7.57927085162654e-06	1.04629	3.09	3.58	7.75	7.28
ENSMUSG00000021947.11	protein_coding	Cryl1	7.59213502286357e-06	1.81319	1.41	1.18	5.8	4.72
ENSMUSG00000058400.13	protein_coding	Qrfpr	7.83847802109296e-06	7.82139	0	0	1.99	1.79
ENSMUSG00000103285.1	TEC	Gm37274	7.96503620018228e-06	1.24296	3.19	2.92	8.09	7.91
ENSMUSG00000022696.17	protein_coding	Sidt1	8.12331610047381e-06	3.44848	0.49	0.09	2.74	3.66
ENSMUSG00000045019.4	protein_coding	Acer1	8.29235797777773e-06	3.20236	0.15	0.07	1.38	1.25
ENSMUSG00000039031.16	protein_coding	Arhgap18	8.37146800473483e-06	1.59517	0.65	0.99	2.84	2.72
ENSMUSG00000028558.14	protein_coding	Calr4	8.42363442510768e-06	1.55887	1.86	1.65	5.95	5.81
ENSMUSG00000031621.9	protein_coding	Isx	8.42997874385032e-06	2.56871	0.45	0.22	2.2	2.75
ENSMUSG00000061877.13	protein_coding	BC048679	8.55177519858862e-06	2.14045	1.51	3.98	14.8	13.51
ENSMUSG00000111342.1	lncRNA	4933404K13Rik	8.62978418969281e-06	2.16258	1.14	1.05	5.5	6.18
ENSMUSG00000021313.16	protein_coding	Ryr2	8.64177656439044e-06	2.21201	0.18	0.25	1.52	0.9
ENSMUSG00000116537.1	lncRNA	Gm49698	8.73279817153407e-06	2.09758	1.43	2.17	8.52	9.92
ENSMUSG00000037235.13	protein_coding	Mxd4	8.79607594827824e-06	1.27958	2.32	2.36	6.01	6.57
ENSMUSG00000086753.1	lncRNA	Gm15751	8.95339113812302e-06	3.36773	0.14	0.09	1.57	1.67
ENSMUSG00000052656.12	protein_coding	Rnf103	9.32455046887594e-06	1.31207	1.72	1.16	4.22	3.75
ENSMUSG00000051079.8	protein_coding	Rgs13	9.36847917049495e-06	7.41714	0	0	1.52	1.35
ENSMUSG00000062661.6	protein_coding	Ncs1	9.65757807434727e-06	1.85547	0.28	0.43	1.26	1.7
ENSMUSG00000022747.17	protein_coding	St3gal6	9.68731253930899e-06	1.10721	3.94	3.4	8.11	9.25
ENSMUSG00000051373.5	protein_coding	Plpp7	9.87852538143453e-06	2.43401	0.33	0.41	2.58	2.32
ENSMUSG00000024535.16	protein_coding	Snx24	9.91937696742473e-06	1.19443	2.91	3	6.95	7.95
ENSMUSG00000067771.9	protein_coding	Gm14685	1.03524044338694e-05	1.55572	0.8	1.02	3.09	2.95
ENSMUSG00000019806.13	protein_coding	Aig1	1.0628055115186e-05	1.93248	0.92	0.78	4.39	3.21
ENSMUSG00000107690.1	TEC	Gm44044	1.08594369029671e-05	1.59067	2.21	2.83	7.72	9.53
ENSMUSG00000044921.5	protein_coding	Rassf9	1.17508377520679e-05	2.37611	0.22	0.4	1.77	2.11
ENSMUSG00000021068.17	protein_coding	Nin	1.22260744991384e-05	1.32096	1.29	0.84	2.79	3.09
ENSMUSG00000026601.14	protein_coding	Axdnd1	1.28126078581469e-05	5.47734	0.08	0	2.18	3.25
ENSMUSG00000002546.16	protein_coding	Golga2	1.30758070324297e-05	1.01742	3.05	2.64	5.83	6.76
ENSMUSG00000039208.15	protein_coding	Metrnl	1.33350042998721e-05	2.50648	0.47	0.51	3.49	3.39
ENSMUSG00000028591.11	protein_coding	Pramef12	1.33962309136562e-05	1.47859	1.62	1.07	3.89	4.58
ENSMUSG00000025171.2	protein_coding	Ubtd1	1.34051546694705e-05	1.22826	3.27	3.4	8.81	8.48
ENSMUSG00000068735.14	protein_coding	Trp53i11	1.3490380489276e-05	2.15991	0.39	0.31	2	1.72
ENSMUSG00000034308.13	protein_coding	Sdr42e1	1.36399601169061e-05	5.08337	0.02	0.02	1.14	0.93
ENSMUSG00000032536.12	protein_coding	Trak1	1.37767734489596e-05	1.06489	1.55	1.66	3.76	3.58
ENSMUSG00000021221.15	protein_coding	Dpf3	1.39201869554406e-05	2.06032	0.94	1.3	5.82	5.14
ENSMUSG00000074011.4	protein_coding	Gm7682	1.41280988041809e-05	2.55769	0.27	0.39	2.56	2.38
ENSMUSG00000039126.10	protein_coding	Prune2	1.44516001146713e-05	1.09354	2.48	2.29	6.06	5.12
ENSMUSG00000035561.5	protein_coding	Aldh1b1	1.44801355700828e-05	1.97601	0.59	0.46	2.5	2.39
ENSMUSG00000029385.14	protein_coding	Ccng2	1.45290749037753e-05	1.72104	0.71	0.82	3.13	2.68
ENSMUSG00000069300.3	protein_coding	H2bc11	1.45290749037753e-05	1.10739	19.41	20.06	47.19	46.31
ENSMUSG00000063455.16	protein_coding	D630045J12Rik	1.46460044673533e-05	1.63742	0.32	0.33	1.15	1.16
ENSMUSG00000025231.17	protein_coding	Sufu	1.48713178105271e-05	1.20467	2.06	1.72	4.74	4.92
ENSMUSG00000021830.14	protein_coding	Txndc16	1.49436538059956e-05	1.48282	0.52	0.59	1.66	1.85
ENSMUSG00000069307.6	protein_coding	Hist1h2bq	1.51386041120538e-05	2.0666	1.7	5.05	16.48	16.24
ENSMUSG00000056222.15	protein_coding	Spock1	1.54072473869585e-05	2.23753	0.42	0.4	2.39	2.27
ENSMUSG00000027583.13	protein_coding	Zbtb46	1.58171673437165e-05	1.17504	1.93	1.81	4.32	5.01
ENSMUSG00000062184.11	protein_coding	Hs6st2	1.58435140025787e-05	2.06675	0.21	0.3	1.26	1.25
ENSMUSG00000032561.15	protein_coding	Acpp	1.66666537298662e-05	1.11896	1.74	2.02	4.33	4.65
ENSMUSG00000096992.3	lncRNA	Gm26788	1.7002983706821e-05	2.5645	0.21	0.14	1.45	1.18
ENSMUSG00000085696.8	lncRNA	Hoxaas3	1.70943440744138e-05	7.54704	0	0	2.04	2.19
ENSMUSG00000048779.5	protein_coding	P2ry6	1.74904468461623e-05	3.63816	0.11	0.06	1.48	1.39
ENSMUSG00000048949.8	processed_pseudogene	Gm6206	1.75299410301525e-05	2.35849	0.19	0.47	2.21	2.01
ENSMUSG00000022583.12	protein_coding	Ly6f	1.77406767740625e-05	1.19227	6.68	8.34	19.29	18.62
ENSMUSG00000039519.6	protein_coding	Cyp7b1	1.78179185950334e-05	2.21878	0.51	0.29	2.56	1.94
ENSMUSG00000087640.1	lncRNA	Gm14798	1.85148949381859e-05	7.23212	0	0	1.62	1.86
ENSMUSG00000007594.10	protein_coding	Hapln4	1.871879216095e-05	2.0116	0.28	0.36	1.55	1.48
ENSMUSG00000068600.10	protein_coding	Gml2	1.87964574367233e-05	1.28263	5.62	7.08	17.55	16.78
ENSMUSG00000038145.17	protein_coding	Snrk	1.8805327707034e-05	1.01973	1.76	2.21	4.23	4.53
ENSMUSG00000093661.1	protein_coding	Eif4e3	1.95444298467611e-05	2.01641	0.6	0.38	2.81	1.88
ENSMUSG00000106457.1	TEC	Gm42585	1.97623045418298e-05	1.8354	0.32	0.41	1.45	1.53
ENSMUSG00000078612.9	protein_coding	Fyb2	2.02847891119673e-05	2.53169	0.15	0.18	1.13	1.21
ENSMUSG00000034382.14	protein_coding	AI661453	2.04912744407216e-05	2.17925	0.47	0.58	2.92	2.85
ENSMUSG00000093769.4	protein_coding	H3c14	2.05512091395993e-05	7.33296	0	0	1.35	0.9
ENSMUSG00000106838.1	TEC	1810017P11Rik	2.10859922549539e-05	3.93203	0	0.67	6.83	6.99
ENSMUSG00000022132.15	protein_coding	Cldn10	2.11767880148421e-05	7.30706	0	0	1.59	1.32
ENSMUSG00000019880.10	protein_coding	Rspo3	2.12851917388079e-05	1.69373	0.71	0.53	2.05	2.6
ENSMUSG00000041992.9	protein_coding	Rapgef5	2.20238466602893e-05	3.01178	0.1	0.14	1.68	0.92
ENSMUSG00000054702.14	protein_coding	Ap1s3	2.2346295580085e-05	2.45639	0.3	0.16	1.34	1.81
ENSMUSG00000018398.18	protein_coding	Sept8	2.3646760936765e-05	1.1149	1.49	1.4	3.28	3.62
ENSMUSG00000014776.7	protein_coding	Nol3	2.38406747986244e-05	1.73891	0.45	0.62	1.91	2.22
ENSMUSG00000053329.7	protein_coding	Gatd3a	2.53907621692298e-05	1.14491	4.4	4.27	10.15	11.01
ENSMUSG00000035878.13	protein_coding	Hykk	2.55151175927466e-05	1.84981	0.27	0.28	1.12	1.2
ENSMUSG00000062480.12	protein_coding	Acat3	2.56587559399584e-05	2.07823	0.74	0.33	2.99	2.34
ENSMUSG00000111390.1	lncRNA	Gm48796	2.56824357140105e-05	1.85483	0.3	0.55	1.64	1.97
ENSMUSG00000032327.14	protein_coding	Stra6	2.59276214820247e-05	1.15781	1.85	2.3	4.99	5.23
ENSMUSG00000064016.4	protein_coding	Gm648	2.60712744630717e-05	3.57549	0.28	0.06	2.84	2.79
ENSMUSG00000030621.17	protein_coding	Me3	2.69739068694579e-05	6.09627	0.02	0	1.05	1.02
ENSMUSG00000053877.12	protein_coding	Srcap	2.73428351318512e-05	1.00984	6.6	5.86	13.65	13.73
ENSMUSG00000048368.9	protein_coding	Omd	2.87284872189332e-05	1.18903	2.27	2.13	5.78	5.32
ENSMUSG00000046523.5	protein_coding	Kctd4	2.87733469952723e-05	1.39966	0.69	0.81	2.12	2.36
ENSMUSG00000079467.8	lncRNA	Gm14966	3.12876245851645e-05	3.76896	0.41	0.11	4.55	5.42
ENSMUSG00000034593.16	protein_coding	Myo5a	3.1424196938962e-05	1.46382	0.44	0.6	1.66	1.59
ENSMUSG00000085085.2	lncRNA	1700086P04Rik	3.18649817838646e-05	1.70314	2.14	1.73	7.08	7.54
ENSMUSG00000042564.13	protein_coding	Fam227a	3.22582546989653e-05	4.83274	0	0.11	1.97	1.63
ENSMUSG00000027834.15	protein_coding	Serpini1	3.33745595655632e-05	2.56904	0.11	0.16	0.88	1.14
ENSMUSG00000102399.1	processed_pseudogene	Gm5049	3.3641331109115e-05	4.88484	0.03	0.04	1.64	1.56
ENSMUSG00000071551.13	protein_coding	Akr1c19	3.39966031661847e-05	1.151	4.83	4.24	10.57	11.68
ENSMUSG00000025933.15	protein_coding	Tmem14a	3.44790747277848e-05	1.15005	4.54	4.74	11.41	11.37
ENSMUSG00000052477.15	protein_coding	C130026I21Rik	3.50141860717985e-05	1.0021	8.43	8.85	19.98	17.91
ENSMUSG00000053477.17	protein_coding	Tcf4	3.54309023889347e-05	1.02257	2.16	2.54	4.7	5.75
ENSMUSG00000021760.5	protein_coding	Gpx8	3.55241385894443e-05	1.12668	6.46	6.69	14.69	16.99
ENSMUSG00000019762.4	protein_coding	Iyd	3.57753244806264e-05	7.25534	0	0	1.66	1.99
ENSMUSG00000113255.1	protein_coding	Tes3-ps	3.58508467160769e-05	1.56034	0.76	0.59	2.34	2.22
ENSMUSG00000017057.9	protein_coding	Il13ra1	3.5947911981001e-05	1.05756	1.66	1.73	3.7	4.04
ENSMUSG00000033610.16	protein_coding	Pank1	3.65342001918239e-05	1.70765	0.47	0.7	2.25	2.13
ENSMUSG00000097736.8	lncRNA	9530059O14Rik	3.65590639628952e-05	1.62882	0.64	1.13	3.02	3.31
ENSMUSG00000034265.8	protein_coding	Zdhhc14	3.66898323598295e-05	2.32033	0.2	0.2	1.36	1.09
ENSMUSG00000022180.7	protein_coding	Slc7a8	3.86720674105146e-05	1.55542	0.53	0.59	1.65	2.1
ENSMUSG00000051736.8	protein_coding	Fam229b	4.00603497542275e-05	1.30702	6.03	7.02	20.28	15.83
ENSMUSG00000021365.15	protein_coding	Nedd9	4.08373047541156e-05	1.02197	2.17	2.5	5.83	4.6
ENSMUSG00000100280.2	lncRNA	Gm28417	4.10957400634698e-05	1.08664	5.07	3.9	10.89	10.09
ENSMUSG00000034930.16	protein_coding	Rtkn	4.21940280643534e-05	1.05435	2.9	2.81	6.51	6.48
ENSMUSG00000029596.13	protein_coding	Sdsl	4.26763935885397e-05	4.82746	0.05	0.05	2.03	2.12
ENSMUSG00000106717.1	TEC	Gm42798	4.27059518436315e-05	1.38166	0.73	0.72	2.12	2.13
ENSMUSG00000087575.7	lncRNA	Gm12976	4.42743626887816e-05	2.87675	1.13	1.06	10.9	11.02
ENSMUSG00000086813.1	lncRNA	Gm13657	4.44265473628232e-05	3.10902	0.16	0.09	1.3	1.62
ENSMUSG00000078716.10	protein_coding	Tmem8b	4.47812946792964e-05	1.94773	0.2	0.24	1.03	0.99
ENSMUSG00000054469.14	protein_coding	Lclat1	4.51690158842858e-05	1.04098	2.17	2.04	5.02	4.48
ENSMUSG00000071855.5	protein_coding	Ccdc112	4.51962309497948e-05	1.25556	2.01	1.7	5.43	4.45
ENSMUSG00000069308.7	protein_coding	Hist1h2bp	4.57366107739557e-05	1.61659	5.33	5.61	18.6	19.94
ENSMUSG00000029646.3	protein_coding	Cdx2	4.75395849688118e-05	2.04293	0.32	0.65	1.97	2.81
ENSMUSG00000103149.1	TEC	AA914427	4.77375571468591e-05	6.8907	0	0	1.38	1.64
ENSMUSG00000097793.1	lncRNA	Gm17259	4.94409306077512e-05	1.70509	0.34	0.36	1.48	1.17
ENSMUSG00000037610.15	protein_coding	Kcnmb2	4.95075236635932e-05	2.89065	0.1	0.19	1.1	1.85
ENSMUSG00000040136.10	protein_coding	Abcc8	5.12825597847728e-05	2.34896	0.44	0.28	2.91	1.72
ENSMUSG00000022389.15	protein_coding	Tef	5.17114938811354e-05	1.4276	0.79	0.69	2.17	2.35
ENSMUSG00000032860.5	protein_coding	P2ry2	5.17778353225117e-05	2.2285	0.32	0.21	1.46	1.61
ENSMUSG00000043088.16	protein_coding	Il17re	5.1897204944334e-05	4.01231	0	0.08	1.3	0.76
ENSMUSG00000041737.8	protein_coding	Tmem45b	5.20284158520606e-05	1.58715	2.12	1.04	5.52	5.34
ENSMUSG00000026482.13	protein_coding	Rgl1	5.45540258185337e-05	1.30646	1.11	2.25	4.09	5
ENSMUSG00000021009.15	protein_coding	Ptpn21	5.49448524259665e-05	1.26906	1.2	1.4	3.61	3.41
ENSMUSG00000094195.2	protein_coding	Gm6509	5.54871761779242e-05	6.91572	0	0	1.12	1.18
ENSMUSG00000031104.2	protein_coding	Rab33a	5.59447313221488e-05	3.16083	0.2	0.21	2.61	2.3
ENSMUSG00000085642.8	transcribed_unprocessed_pseudogene	3110053B16Rik	5.66002424375115e-05	2.41003	0.8	0.21	3.42	3.19
ENSMUSG00000097145.5	lncRNA	9230114K14Rik	5.99578943120332e-05	1.35494	2.5	1.85	6.53	6.03
ENSMUSG00000106291.1	TEC	1110003F10Rik	6.1547584175206e-05	2.66486	0.41	0.78	5.17	4.58
ENSMUSG00000090272.9	protein_coding	Mndal	6.26248028330608e-05	6.86039	0	0	1.78	1.71
ENSMUSG00000038244.14	protein_coding	Mical2	6.27058060978752e-05	1.68778	0.62	0.55	1.92	2.5
ENSMUSG00000030657.11	protein_coding	Xylt1	6.46132474630206e-05	1.51371	0.51	0.36	1.33	1.51
ENSMUSG00000101655.1	lncRNA	2310040G24Rik	6.58182377823506e-05	1.28519	8.72	7.82	22.77	22.49
ENSMUSG00000031986.6	protein_coding	Sprtn	6.59999301618667e-05	1.11395	1.1	1.15	2.82	2.56
ENSMUSG00000047632.11	protein_coding	Fgfbp3	6.61477210235646e-05	2.59449	0.09	0.49	2.15	2.31
ENSMUSG00000037926.15	protein_coding	Ssh2	6.69290216647009e-05	1.08985	0.99	0.72	2.08	1.94
ENSMUSG00000021592.18	protein_coding	Arsk	6.79676497576186e-05	1.48492	1.51	1.39	5.25	4.05
ENSMUSG00000035493.10	protein_coding	Tgfbi	6.89690666517657e-05	2.76251	0.08	0.16	1.17	0.96
ENSMUSG00000031444.16	protein_coding	F10	7.18336474859364e-05	6.8343	0	0	1.04	1.08
ENSMUSG00000090100.7	protein_coding	Ttbk2	7.51528498044453e-05	1.07945	0.44	0.52	1.11	1.12
ENSMUSG00000072437.4	protein_coding	Nanos1	7.68828080925682e-05	1.47921	0.54	0.58	1.79	1.78
ENSMUSG00000019726.12	protein_coding	Lyst	7.72136996124518e-05	1.43588	0.74	0.5	1.76	2.06
ENSMUSG00000073987.4	protein_coding	Ggh	7.78648085360656e-05	1.37859	1.29	1.82	4.55	4.6
ENSMUSG00000021684.17	protein_coding	Pde8b	7.87486642705541e-05	1.62119	0.78	1.14	2.97	3.79
ENSMUSG00000032667.17	protein_coding	Pon2	7.93979347079477e-05	1.52067	2	0.93	4.82	4.5
ENSMUSG00000024354.13	protein_coding	Slc23a1	8.2247365860394e-05	2.20022	0.25	0.27	1.48	1.54
ENSMUSG00000027215.13	protein_coding	Cd82	8.37878165690691e-05	1.74529	0.87	0.8	3.22	3.39
ENSMUSG00000026644.7	protein_coding	Acbd7	8.43318634636171e-05	1.90444	3.11	2.57	14.14	11.33
ENSMUSG00000029919.5	protein_coding	Hpgds	8.49169806385054e-05	1.95799	0.58	1.65	5.34	4.74
ENSMUSG00000063382.6	protein_coding	Bcl9l	8.54559825886524e-05	1.04771	0.92	0.97	2.11	2.2
ENSMUSG00000074194.4	protein_coding	Zfp791	8.98419027320419e-05	1.7711	0.46	0.7	1.88	2.76
ENSMUSG00000046207.14	protein_coding	Pik3r6	9.03726049111519e-05	1.98408	0.41	0.65	2.33	2.56
ENSMUSG00000063652.10	protein_coding	Slc22a21	9.04365053308093e-05	1.95088	0.68	0.28	2.08	2.21
ENSMUSG00000069306.5	protein_coding	Hist1h4m	9.06341613939416e-05	1.73765	4.36	8.18	26.41	22.84
ENSMUSG00000032101.6	protein_coding	Ddx25	9.16076493239424e-05	1.25219	0.55	0.5	1.22	1.59
ENSMUSG00000025401.9	protein_coding	Myo1a	9.43765417598296e-05	1.82653	0.61	0.51	2.36	2.36
ENSMUSG00000036655.8	protein_coding	Colec11	9.49484555956911e-05	6.75806	0	0	1.13	1.35
ENSMUSG00000029401.8	protein_coding	Rilpl2	9.61464599453234e-05	1.01182	5.79	4.5	12.31	10.52
ENSMUSG00000006586.15	protein_coding	Runx1t1	9.72765522878051e-05	1.18912	1.56	1.09	3.73	2.94
ENSMUSG00000041135.15	protein_coding	Ripk2	9.84067442946686e-05	1.08706	1.93	2.25	5.42	4.38
ENSMUSG00000041120.6	protein_coding	Nbl1	9.87220408618785e-05	2.07498	0.39	0.51	2.23	2.41
ENSMUSG00000099032.2	protein_coding	Tcf24	9.90173831905141e-05	2.22617	0.16	0.2	1.04	1.08
ENSMUSG00000113750.1	processed_pseudogene	Gm5628	0.000100573	2.36931	0.55	0.53	4.04	3.07
ENSMUSG00000032291.8	protein_coding	Crabp1	0.000102209	6.72945	0	0	2.79	1.66
ENSMUSG00000070305.10	protein_coding	Mpzl3	0.000103869	1.3002	1.03	1.1	2.65	3.25
ENSMUSG00000044349.16	protein_coding	Snhg11	0.000106769	1.05646	3.21	3.77	9.04	7.01
ENSMUSG00000018001.18	protein_coding	Cyth3	0.000107497	1.2427	1.43	0.83	2.85	3.13
ENSMUSG00000055609.8	protein_coding	Hba-x	0.000110328	3.51636	0.12	0.33	3.84	3.92
ENSMUSG00000020334.6	protein_coding	Slc22a4	0.000110607	4.00924	0.09	0.13	2.32	2.66
ENSMUSG00000034584.3	protein_coding	Exph5	0.000110836	2.02006	0.37	0.12	1.36	1.05
ENSMUSG00000026278.14	protein_coding	Bok	0.000116769	1.26009	2.27	3.51	8.21	7.33
ENSMUSG00000105624.1	TEC	Gm43187	0.00011706	2.69001	0.16	0.11	1.18	1.11
ENSMUSG00000069303.6	protein_coding	Hist1h2br	0.000121654	2.31983	1.03	4.05	17.69	14.15
ENSMUSG00000097281.2	lncRNA	Gm26685	0.00012235	3.48665	0.1	0.03	1.18	1
ENSMUSG00000031145.15	protein_coding	Prickle3	0.000123014	1.84435	0.52	0.41	2	2.05
ENSMUSG00000039787.13	protein_coding	Cercam	0.000125245	5.53055	0	0.02	0.84	1.8
ENSMUSG00000020892.10	protein_coding	Aloxe3	0.000125863	2.06944	0.34	0.27	1.41	1.77
ENSMUSG00000091243.2	protein_coding	Vgll3	0.000125934	1.19622	1.66	2.15	5.18	4.54
ENSMUSG00000020230.15	protein_coding	Prmt2	0.000127317	1.23683	1.87	1.74	4.63	4.9
ENSMUSG00000040706.4	protein_coding	Agmat	0.00012763	6.56416	0	0	1.2	0.9
ENSMUSG00000022790.14	protein_coding	Igsf11	0.000128569	2.57771	0.17	0.36	2.1	2.05
ENSMUSG00000087491.7	lncRNA	Gm14552	0.00013196	2.86159	0.07	0.26	1.62	1.49
ENSMUSG00000037747.9	protein_coding	Phyhipl	0.000132089	1.6487	0.52	0.6	2.08	2.02
ENSMUSG00000021078.5	protein_coding	Tomm20l	0.000132239	6.49873	0	0	2.97	3.32
ENSMUSG00000026418.16	protein_coding	Tnni1	0.00013653	2.24709	0.62	0.58	3.89	3.34
ENSMUSG00000064220.6	protein_coding	H2ac18	0.000136819	2.16786	4.56	10.83	40.37	46.12
ENSMUSG00000075015.3	protein_coding	Gm10801	0.000140377	1.68818	3.52	4.5	15.13	15.27
ENSMUSG00000096745.1	processed_pseudogene	Gm12622	0.000140421	1.96686	2.44	6.02	23.33	17.48
ENSMUSG00000033705.17	protein_coding	Stard9	0.000141369	1.60602	0.63	0.48	1.62	2.32
ENSMUSG00000089844.7	protein_coding	A530032D15Rik	0.000141702	1.31036	2.52	2.25	7.65	5.74
ENSMUSG00000027456.8	protein_coding	Sdcbp2	0.000143428	1.14946	3.18	3.47	7.77	8.64
ENSMUSG00000108175.1	lncRNA	Gm16499	0.000143455	3.53751	0.13	0	1.19	1.03
ENSMUSG00000001583.13	protein_coding	Tnk1	0.000143983	2.59665	0.25	0.07	1.1	1.39
ENSMUSG00000030116.14	protein_coding	Mfap5	0.000145405	1.18089	5.37	5.12	14.63	11.96
ENSMUSG00000002083.13	protein_coding	Bbc3	0.000147662	1.23924	2.56	1.8	6.01	5.58
ENSMUSG00000057396.7	protein_coding	Zfp759	0.000148819	1.53254	0.61	0.5	1.59	2.15
ENSMUSG00000000103.12	protein_coding	Zfy2	0.000150758	2.16722	0.14	0.34	1.35	1.3
ENSMUSG00000078509.1	protein_coding	Pramef17	0.000151797	1.12681	2.69	2.59	6.02	6.77
ENSMUSG00000024774.16	protein_coding	Ankrd22	0.000154872	2.06913	0.64	0.68	3.22	3.68
ENSMUSG00000027010.16	protein_coding	Slc25a12	0.000158147	1.03914	4.51	3.6	8.33	10.05
ENSMUSG00000061740.8	protein_coding	Cyp2d22	0.00016136	6.69186	0	0	0.43	1.8
ENSMUSG00000026983.10	protein_coding	Il1f5	0.000161436	6.60587	0	0	0.93	1.11
ENSMUSG00000037318.10	protein_coding	Traf3ip3	0.000162252	6.54286	0	0	1.36	1.2
ENSMUSG00000021226.7	protein_coding	Acot2	0.000164627	1.91369	0.5	0.37	2.5	1.6
ENSMUSG00000086712.2	lncRNA	AI427809	0.000164825	1.5032	1.29	1.11	4.01	3.85
ENSMUSG00000103822.1	TEC	6030460B20Rik	0.000164825	2.58308	0.49	0.23	2.91	2.91
ENSMUSG00000093954.8	protein_coding	Gm16867	0.00016617	2.86913	0.22	0.1	0.57	2.4
ENSMUSG00000095937.1	processed_pseudogene	Gm12671	0.00016864	6.41091	0	0	1.38	1.49
ENSMUSG00000055523.7	protein_coding	Gucy2g	0.000172575	1.98096	0.14	0.31	1.09	1.08
ENSMUSG00000035458.15	protein_coding	Tnni3	0.000172649	1.33448	4.34	7.17	17.23	15.6
ENSMUSG00000006411.12	protein_coding	Nectin4	0.000174203	2.21025	0.22	0.13	0.84	1.25
ENSMUSG00000057614.6	protein_coding	Gnai1	0.000174373	1.04807	1.77	1.58	3.96	3.7
ENSMUSG00000068015.8	protein_coding	Lrch1	0.000174662	1.49804	0.55	0.69	1.95	2.07
ENSMUSG00000036446.5	protein_coding	Lum	0.000186637	2.40853	0.11	0.27	1.42	1.19
ENSMUSG00000028786.15	protein_coding	Tmem54	0.000192972	3.46212	0.22	0.06	1.89	2.59
ENSMUSG00000026158.11	protein_coding	Ogfrl1	0.000195586	1.11226	1.76	1.72	3.27	5.12
ENSMUSG00000107390.1	TEC	Gm43323	0.000195765	1.40396	0.73	0.48	1.6	2.09
ENSMUSG00000061878.15	protein_coding	Sphk1	0.000199676	1.22624	1.94	1.81	4.86	5
ENSMUSG00000029032.12	protein_coding	Arhgef16	0.000204025	1.03069	2.33	2.2	5.67	4.56
ENSMUSG00000053783.5	protein_coding	1700016K19Rik	0.000209171	2.25371	0.77	0.62	3.08	5.47
ENSMUSG00000084998.1	lncRNA	Gm16279	0.000215016	1.5383	0.47	0.82	2.17	2.19
ENSMUSG00000065862.1	snoRNA	Gm24029	0.00023496	3.42297	11.35	0	61.26	105.24
ENSMUSG00000039137.18	protein_coding	Whrn	0.000236023	1.51477	1.99	2.42	7.51	7.13
ENSMUSG00000020108.4	protein_coding	Ddit4	0.000238438	1.39173	1.43	1.57	3.64	5.41
ENSMUSG00000000552.10	protein_coding	Zfp385a	0.000239597	1.76378	0.54	0.45	1.9	2.17
ENSMUSG00000070473.4	protein_coding	Cldn3	0.000239738	1.15238	3.46	3.34	8.42	8.49
ENSMUSG00000042942.18	protein_coding	Greb1l	0.000240989	3.26135	0.13	0.18	0.93	3.46
ENSMUSG00000087178.7	lncRNA	A230056P14Rik	0.000241319	2.76098	0.22	0.04	1.25	1.17
ENSMUSG00000025083.18	protein_coding	Afap1l2	0.000241437	1.82499	0.26	0.29	1.16	1.22
ENSMUSG00000106767.1	TEC	Gm42727	0.000245978	1.59446	0.55	0.55	2.14	1.76
ENSMUSG00000003283.14	protein_coding	Hck	0.000246354	1.23953	1.56	1.68	4.91	3.72
ENSMUSG00000039063.5	protein_coding	Echdc3	0.000247348	1.56953	1.06	0.93	3.73	3.2
ENSMUSG00000046603.16	protein_coding	Tcaim	0.000250847	1.20441	1.31	1.51	4.25	3.06
ENSMUSG00000070336.3	protein_coding	Fbxo47	0.000252193	2.46426	0.3	0.3	1.81	2.62
ENSMUSG00000037366.14	protein_coding	Pafah2	0.000255766	1.17296	1.28	1.24	3.24	3.13
ENSMUSG00000031179.14	protein_coding	3830417A13Rik	0.0002569	6.18128	0	0	0.93	1.63
ENSMUSG00000001663.10	protein_coding	Gstt1	0.000262154	6.21069	0	0	1.78	1.34
ENSMUSG00000070287.3	protein_coding	Slc35g2	0.00026398	2.40959	0.24	0.44	2.82	1.91
ENSMUSG00000019767.12	protein_coding	Ccdc170	0.00028024	1.7981	0.48	0.45	2.51	1.45
ENSMUSG00000070047.14	protein_coding	Fat1	0.000284397	1.47277	1.16	2.07	5.01	5.38
ENSMUSG00000041779.5	protein_coding	Tram2	0.000284521	1.21095	0.64	0.99	2.28	1.95
ENSMUSG00000056493.9	protein_coding	Foxk1	0.00028655	1.34874	0.38	0.43	1.08	1.29
ENSMUSG00000032572.9	protein_coding	Col6a4	0.000289069	2.07689	0.32	0.32	1.41	2
ENSMUSG00000046157.13	protein_coding	Tmem229b	0.000294164	1.92561	0.2	0.23	1.13	0.88
ENSMUSG00000068617.5	protein_coding	Efcab1	0.000304379	2.05207	0.3	0.2	1.23	1.41
ENSMUSG00000043333.12	protein_coding	Rhbdl2	0.000306896	1.7905	0.87	0.92	4.42	3.12
ENSMUSG00000065767.1	snRNA	Gm23849	0.000313472	1.61138	25.18	25.48	93.04	88.83
ENSMUSG00000065944.1	snRNA	Rnu2-10	0.000313472	1.61138	25.18	25.48	93.04	88.83
ENSMUSG00000024759.14	protein_coding	Atl3	0.000314242	1.04507	1.18	1	2.35	2.62
ENSMUSG00000038756.13	protein_coding	Ttll6	0.000316902	1.0167	1.82	1.46	3.64	3.71
ENSMUSG00000046879.7	protein_coding	Irgm1	0.000320888	2.6669	0.05	0.22	1.06	1.34
ENSMUSG00000067369.12	protein_coding	Trmt2b	0.000321276	1.05383	3.07	2.6	5.86	7.19
ENSMUSG00000086034.1	lncRNA	Gm15201	0.00032193	6.3059	0	0	1	1.22
ENSMUSG00000036975.5	protein_coding	Tmem177	0.000333084	1.03443	1.38	1.85	3.53	3.8
ENSMUSG00000019846.11	protein_coding	Lama4	0.000336794	1.0491	2.19	1.66	4.58	4.25
ENSMUSG00000117379.1	lncRNA	Gm50022	0.000350119	2.03518	0.58	0.68	2.75	3.75
ENSMUSG00000064702.1	snRNA	Gm24950	0.000350157	1.61138	25.18	25.48	93.04	88.83
ENSMUSG00000065251.1	snRNA	Gm23971	0.000352895	1.61138	25.18	25.48	93.04	88.83
ENSMUSG00000085389.7	lncRNA	1700003M07Rik	0.000356822	2.04368	1.55	1.67	7.82	8.95
ENSMUSG00000046794.9	protein_coding	Ppp1r3b	0.000362977	1.24126	0.68	0.87	1.89	2.27
ENSMUSG00000103970.1	TEC	Gm37678	0.000369231	3.88899	0.15	0	2.11	1.52
ENSMUSG00000026070.15	protein_coding	Il18r1	0.000370757	2.39127	0.21	0.18	1.39	1.32
ENSMUSG00000037818.16	protein_coding	Abhd18	0.000378774	1.47025	1.22	0.75	2.48	3.84
ENSMUSG00000045314.5	protein_coding	Sowahb	0.000392912	1.44625	0.5	0.46	1.56	1.49
ENSMUSG00000038751.5	protein_coding	Ptk6	0.000409161	1.17628	0.82	1.12	2.51	2.43
ENSMUSG00000096316.7	protein_coding	Faiml	0.000423219	1.2424	5.62	3.98	12.19	13.7
ENSMUSG00000036242.15	protein_coding	Armh4	0.000427302	1.34602	0.76	0.86	2.51	2.24
ENSMUSG00000020023.18	protein_coding	Tmcc3	0.000429454	1.43676	0.36	0.31	0.98	1.13
ENSMUSG00000111709.1	protein_coding	Gm3776	0.000431813	2.15501	1.5	0.28	4.69	5.84
ENSMUSG00000103697.1	TEC	Gm38020	0.000441475	1.15592	0.72	0.81	1.93	1.87
ENSMUSG00000030844.11	protein_coding	Rgs10	0.000443503	2.25854	0.74	0.73	5.32	3.98
ENSMUSG00000031373.4	protein_coding	Car5b	0.000445746	1.1643	1.04	1	2.81	2.33
ENSMUSG00000047227.5	protein_coding	Gm527	0.000474685	1.83704	1.5	1.14	5.1	6.71
ENSMUSG00000048310.8	protein_coding	Pskh1	0.000485773	1.23648	0.86	0.84	2.24	2.32
ENSMUSG00000021136.13	protein_coding	Smoc1	0.00049628	1.09215	1.09	1.37	2.72	3.14
ENSMUSG00000073177.8	protein_coding	Gm773	0.000504875	2.26671	0.85	0.4	3.1	4.92
ENSMUSG00000112249.1	lncRNA	Gm30262	0.000509585	2.54971	0.31	0.59	3.01	4.23
ENSMUSG00000084938.1	lncRNA	BB557941	0.000515345	5.97379	0	0	0.71	1.48
ENSMUSG00000006469.13	protein_coding	Slc34a3	0.000519757	1.66989	0.48	0.72	2.67	1.92
ENSMUSG00000081058.5	protein_coding	H3c15	0.000519982	2.08647	0.69	0.53	3.15	3.58
ENSMUSG00000069170.14	protein_coding	Adgrv1	0.000523154	2.48531	0.31	0.15	1.69	1.77
ENSMUSG00000021069.17	protein_coding	Pygl	0.000528359	1.1798	1.16	1.27	2.87	3.33
ENSMUSG00000073069.2	protein_coding	Mageb2	0.00053595	1.37781	1.14	1.96	4.32	5.02
ENSMUSG00000039956.9	protein_coding	Mrap	0.000543424	1.78379	1.34	0.88	3.89	5.54
ENSMUSG00000075610.9	protein_coding	Tmem92	0.000580022	2.16997	0.39	0.17	1.42	1.94
ENSMUSG00000082088.1	unprocessed_pseudogene	Gm15753	0.000595794	1.08528	3.82	5.48	11.77	10.26
ENSMUSG00000025478.15	protein_coding	Dpysl4	0.000597892	1.64331	0.69	0.28	1.95	1.64
ENSMUSG00000079113.3	protein_coding	Defa43	0.000616016	5.86044	0	0	3.6	2.12
ENSMUSG00000040187.15	protein_coding	Arntl2	0.000624792	1.3679	0.92	0.96	2.75	2.87
ENSMUSG00000028445.7	protein_coding	Enho	0.000636468	2.80614	0.09	0.33	2	2.07
ENSMUSG00000036687.13	protein_coding	Tmem184a	0.000638757	1.92224	0.31	0.39	1.91	1.45
ENSMUSG00000109257.1	TEC	Gm45200	0.000638878	2.11263	0.78	0.49	3.89	3.3
ENSMUSG00000114172.1	processed_pseudogene	Gm36298	0.000650353	1.09201	2.3	2.42	6.04	5.29
ENSMUSG00000053368.13	protein_coding	Rxfp2	0.000682046	2.87195	0.08	0.14	1.21	1.07
ENSMUSG00000032352.16	protein_coding	Lrrc1	0.000682516	1.14177	1.27	1.21	2.96	3.2
ENSMUSG00000051675.13	protein_coding	Trim32	0.000689612	1.16058	0.92	1.27	2.99	2.55
ENSMUSG00000048546.8	protein_coding	Tob2	0.000695603	1.22896	0.74	0.65	1.87	1.85
ENSMUSG00000102190.1	TEC	Gm38166	0.000698611	3.20512	0.73	0.16	3.39	8.47
ENSMUSG00000044982.7	protein_coding	Sft2d3	0.000708812	1.55303	0.43	0.59	1.65	1.93
ENSMUSG00000038524.13	protein_coding	Fchsd1	0.000715692	1.86335	0.27	0.21	1.27	0.92
ENSMUSG00000114943.1	protein_coding	Gm8947	0.000720906	1.64729	0.69	0.62	2.45	2.63
ENSMUSG00000080875.4	processed_pseudogene	Gm7332	0.000732893	1.36529	6.4	10.23	19.14	30.19
ENSMUSG00000059970.7	protein_coding	Hspa2	0.000740185	1.31944	0.86	0.86	2.4	2.56
ENSMUSG00000107286.1	TEC	Gm43788	0.000748636	1.35418	0.79	0.97	2.44	2.78
ENSMUSG00000056162.14	protein_coding	Cndp1	0.000801444	2.14233	0.25	0.16	1.35	1.17
ENSMUSG00000059479.7	protein_coding	B3gnt8	0.00084888	1.92831	0.23	0.56	1.9	1.72
ENSMUSG00000087370.3	protein_coding	Tmem170b	0.000859495	1.27654	0.39	0.36	1.26	0.83
ENSMUSG00000096971.2	lncRNA	4930556M19Rik	0.00086451	1.97351	0.44	0.32	1.73	2.17
ENSMUSG00000025212.17	protein_coding	Sfxn3	0.000872502	1.21149	1.23	0.98	2.88	2.97
ENSMUSG00000108348.2	protein_coding	Gm42372	0.000879545	1.24649	0.51	0.44	1.22	1.39
ENSMUSG00000026814.16	protein_coding	Eng	0.000882463	1.73279	0.36	0.2	1.17	1.14
ENSMUSG00000066867.8	protein_coding	Oas1e	0.000891823	1.23977	1.46	1.97	4.49	4.76
ENSMUSG00000022184.8	protein_coding	Fbxo4	0.000913931	1.05987	2.87	2.79	6.76	6.46
ENSMUSG00000019088.13	protein_coding	Dnase1l1	0.000923006	1.90919	1	0.43	3.62	3.18
ENSMUSG00000036151.15	protein_coding	Tm6sf2	0.000936042	1.82023	0.83	0.45	2.4	3.36
ENSMUSG00000086477.3	transcribed_unitary_pseudogene	Gm15506	0.000946268	1.94953	0.47	0.49	2.61	2.22
ENSMUSG00000030319.8	protein_coding	Cand2	0.000976216	1.38662	0.28	0.39	1.05	1
ENSMUSG00000022537.18	protein_coding	Tmem44	0.000991468	1.31044	1.25	1.58	4.62	3.5
ENSMUSG00000067704.1	protein_coding	Wfdc13	0.00102217	4.08859	0.05	0.06	1.58	1.69
ENSMUSG00000042507.15	protein_coding	Elmsan1	0.00102543	1.10846	0.48	0.5	1.29	1.09
ENSMUSG00000047150.8	protein_coding	1700001C19Rik	0.00105051	5.37764	0	0	0.87	1.18
ENSMUSG00000096259.2	protein_coding	Gm3106	0.00106548	1.16188	1.18	1.91	4.54	3.27
ENSMUSG00000105283.1	lncRNA	Gm33370	0.0010713	5.71208	0	0	3.11	2.6
ENSMUSG00000110379.1	unprocessed_pseudogene	Gm6909	0.00108502	3.49937	0.12	0.07	1.79	1.67
ENSMUSG00000025104.13	protein_coding	Hdgfl3	0.00108592	1.01345	0.82	0.84	1.56	2.16
ENSMUSG00000086807.8	lncRNA	Platr21	0.00109443	1.08858	6.17	4.75	13.15	13.01
ENSMUSG00000049409.9	protein_coding	Prokr1	0.00111472	1.46784	0.47	0.33	1.56	1.09
ENSMUSG00000048573.9	protein_coding	Cypt3	0.00111599	3.48899	0.2	0.1	2.89	2.85
ENSMUSG00000069041.8	protein_coding	Slc25a31	0.00112382	1.12317	1.45	1.91	3.7	4.57
ENSMUSG00000108318.1	TEC	Gm45170	0.00112439	2.93581	0.03	0.17	1.43	0.95
ENSMUSG00000039529.9	protein_coding	Atp8b1	0.00115159	1.17182	0.71	0.56	1.98	1.29
ENSMUSG00000026730.12	protein_coding	Pter	0.00115216	1.27578	1.89	1.61	5.9	3.89
ENSMUSG00000075254.12	protein_coding	Heg1	0.00115785	1.47217	0.74	0.8	1.6	3.56
ENSMUSG00000021275.16	protein_coding	Tecpr2	0.0011714	1.09069	0.44	0.46	1.13	1.03
ENSMUSG00000107029.1	TEC	Gm43123	0.00121011	1.54026	0.36	0.3	1.21	1.14
ENSMUSG00000024998.17	protein_coding	Plce1	0.00125557	1.05193	0.49	0.45	1.15	1.03
ENSMUSG00000019194.15	protein_coding	Scn1b	0.00132039	2.61517	0.17	0.23	2.18	1.62
ENSMUSG00000024079.4	protein_coding	Eif2ak2	0.00132164	1.49495	0.97	0.84	3.85	2.3
ENSMUSG00000025912.16	protein_coding	Mybl1	0.00132333	1.22444	0.67	0.47	1.5	1.57
ENSMUSG00000106536.1	TEC	Gm42508	0.00137445	1.39661	0.45	0.58	1.51	1.69
ENSMUSG00000000037.17	protein_coding	Scml2	0.00137508	1.52808	0.62	0.38	1.99	1.52
ENSMUSG00000068011.4	protein_coding	Mkrn2os	0.00138062	2.82686	0.08	0.13	1.05	1.28
ENSMUSG00000096991.1	lncRNA	Gm26789	0.00138493	1.12188	1.32	1.25	3.46	2.89
ENSMUSG00000053925.4	lncRNA	Gm9929	0.00139795	1.71749	0.56	0.48	2.04	2.22
ENSMUSG00000045775.15	protein_coding	Slc16a5	0.00141902	2.44979	0.1	0.17	0.97	1.13
ENSMUSG00000068874.13	protein_coding	Selenbp1	0.00143004	1.94582	0.38	0.31	1.93	1.51
ENSMUSG00000027684.16	protein_coding	Mecom	0.00143927	1.65215	0.27	0.44	1.38	1.38
ENSMUSG00000113174.1	unprocessed_pseudogene	Gm9292	0.00146918	5.42481	0	0	1.02	2.08
ENSMUSG00000078202.3	protein_coding	Nrarp	0.001494	1.69893	0.38	0.28	1.6	1.12
ENSMUSG00000051341.6	protein_coding	Zfp52	0.00152693	1.39469	0.51	0.54	1.78	1.49
ENSMUSG00000037225.13	protein_coding	Fgf2	0.00153815	3.89036	0.05	0.02	1.08	0.99
ENSMUSG00000025427.15	protein_coding	Rnf165	0.00153903	1.34312	0.59	0.94	1.9	2.6
ENSMUSG00000032750.13	protein_coding	Gab3	0.00154001	1.50957	1.16	1.07	4.63	3.08
ENSMUSG00000060981.7	protein_coding	H4c8	0.00154885	1.32487	6.29	5.34	16.16	17.71
ENSMUSG00000021876.15	protein_coding	Rnase4	0.0015494	1.18722	2.02	1.73	5.25	4.55
ENSMUSG00000041961.14	protein_coding	Znrf3	0.00155711	1.00596	0.69	0.72	1.48	1.69
ENSMUSG00000113722.1	lncRNA	Snhg10	0.00157445	1.29102	7.02	5.76	16.21	20.19
ENSMUSG00000036181.2	protein_coding	H1f2	0.00158646	1.1875	1.81	1.67	4.53	4.55
ENSMUSG00000097047.2	lncRNA	1110020A21Rik	0.0016301	1.95109	0.74	1.45	6.31	4.82
ENSMUSG00000103382.1	TEC	Gm37755	0.00163709	2.21425	0.1	0.26	1.42	0.87
ENSMUSG00000040711.8	protein_coding	Sh3pxd2b	0.00169228	1.2252	0.37	0.38	1.09	0.93
ENSMUSG00000069305.3	protein_coding	Hist1h4n	0.00170938	1.07278	13.13	11.58	28.04	30.71
ENSMUSG00000055114.9	lncRNA	Anxa13	0.00172483	2.35214	0.3	0.3	1.65	2.55
ENSMUSG00000053070.5	protein_coding	Cfap300	0.00172498	1.22607	1.56	1.5	4.17	4.09
ENSMUSG00000090659.9	protein_coding	Zfp493	0.00175063	1.09318	1.31	1.35	3.89	2.54
ENSMUSG00000109841.2	lncRNA	E330011O21Rik	0.00178761	1.1983	3.2	1.93	7.35	6.11
ENSMUSG00000104761.1	TEC	Gm43511	0.00181588	1.10969	1.36	1.32	3.33	3.24
ENSMUSG00000096606.2	protein_coding	Tpbgl	0.00183506	1.2532	0.67	0.74	1.91	2.02
ENSMUSG00000004038.9	protein_coding	Gstm3	0.0019071	1.48522	0.83	1.13	3	3.81
ENSMUSG00000030281.16	protein_coding	Il17rc	0.00196603	1.32741	1.06	1.03	2.56	3.62
ENSMUSG00000113394.1	lncRNA	Gm48436	0.00198461	1.7315	2.38	1.64	9.62	7.76
ENSMUSG00000102776.1	TEC	Gm38162	0.0020529	1.14855	0.56	0.58	1.29	1.59
ENSMUSG00000086141.7	lncRNA	9030622O22Rik	0.00205411	1.29708	2.34	5.19	11.46	9.96
ENSMUSG00000026414.13	protein_coding	Tnnt2	0.00212813	2.72143	0.23	0.21	2.58	1.98
ENSMUSG00000015365.15	protein_coding	Mov10l1	0.00215894	1.04427	2.53	1.46	5.3	3.94
ENSMUSG00000029348.11	protein_coding	Asphd2	0.00216675	2.79072	0.04	0.21	1.35	1.11
ENSMUSG00000078452.10	protein_coding	Raet1d	0.0022231	1.15105	2.09	2.29	5.99	5.28
ENSMUSG00000004612.9	protein_coding	Nkg7	0.0022275	1.83928	1	0.81	4.71	3.88
ENSMUSG00000095799.1	protein_coding	Gm8332	0.00223353	1.44458	3.33	5.99	16.69	14.32
ENSMUSG00000026389.16	protein_coding	Steap3	0.00226745	1.2208	0.87	0.73	2.4	1.92
ENSMUSG00000065145.1	misc_RNA	Vaultrc5	0.00228393	1.80425	25.14	22.3	121.83	94.76
ENSMUSG00000014773.13	protein_coding	Dll1	0.00232203	1.40038	0.61	0.76	2.2	2.12
ENSMUSG00000028076.12	protein_coding	Cd1d1	0.00235996	1.6343	0.58	0.41	2.12	1.8
ENSMUSG00000070619.5	protein_coding	Gm13119	0.00237014	1.8105	0.22	0.42	1.68	1.22
ENSMUSG00000110685.1	transcribed_unprocessed_pseudogene	Gm5373	0.00237581	1.77856	0.28	0.25	1.28	1.13
ENSMUSG00000033805.12	protein_coding	Ephx4	0.00239312	1.0499	2.81	2.81	6.79	6.38
ENSMUSG00000029867.5	protein_coding	Llcfc1	0.00242747	1.7838	1.19	0.82	4.73	4.41
ENSMUSG00000033788.15	protein_coding	Dysf	0.00244719	1.34243	0.48	1.15	2.71	2.05
ENSMUSG00000044937.15	protein_coding	Ttc41	0.00245264	1.40153	0.69	0.68	2.47	1.93
ENSMUSG00000113265.1	lncRNA	Gm30198	0.00246845	5.28694	0	0	1.43	0.96
ENSMUSG00000052485.7	protein_coding	Tmem171	0.00252569	1.25018	1.95	1.99	5.99	4.95
ENSMUSG00000064043.13	lncRNA	Trerf1	0.00254287	1.05845	0.85	0.59	1.7	1.68
ENSMUSG00000038323.3	protein_coding	1700066M21Rik	0.00254417	1.15919	0.92	0.73	1.95	2.3
ENSMUSG00000071073.5	protein_coding	Lrrc73	0.00254613	1.43828	0.71	1.25	2.69	3.74
ENSMUSG00000039410.16	protein_coding	Prdm16	0.00257374	1.59847	0.27	0.59	1.34	1.93
ENSMUSG00000074269.10	protein_coding	Rec114	0.00262254	1.17749	3.54	3.45	9.81	8.39
ENSMUSG00000067212.8	protein_coding	H2-T23	0.00272334	1.43235	0.87	1.06	3.55	2.73
ENSMUSG00000017400.10	protein_coding	Stac2	0.0027516	1.69902	0.28	0.2	1.16	0.87
ENSMUSG00000075296.5	protein_coding	Aldh3b2	0.00275463	2.1222	0.2	0.16	1.36	0.81
ENSMUSG00000029829.4	protein_coding	Tmem213	0.00278894	2.79106	0.32	0.34	3.47	3.52
ENSMUSG00000109398.2	protein_coding	Gm3854	0.00278932	1.28863	0.67	0.79	2.14	2.05
ENSMUSG00000066463.13	protein_coding	Omt2a	0.00278966	5.16506	0	0	1.55	1.58
ENSMUSG00000053040.13	protein_coding	Aph1c	0.00283273	1.4777	0.83	1.06	2.9	3.56
ENSMUSG00000046694.6	protein_coding	Tent5b	0.00284388	1.31396	0.75	0.71	1.94	2.38
ENSMUSG00000024942.17	protein_coding	Capn1	0.00294985	1.09008	1.04	0.87	2.26	2.37
ENSMUSG00000056724.15	protein_coding	Nbeal2	0.00295842	1.49651	0.34	0.28	1.02	1.13
ENSMUSG00000086953.1	lncRNA	Aknaos	0.00296481	2.14193	0.52	0.17	2.41	1.98
ENSMUSG00000083879.4	processed_pseudogene	Gm14038	0.00303856	1.45844	2.09	1.31	5.08	6.37
ENSMUSG00000032827.15	protein_coding	Ppp1r9a	0.00308142	1.37708	0.35	0.64	1.62	1.4
ENSMUSG00000028976.10	protein_coding	Slc2a5	0.0031126	1.79431	0.22	0.29	1.43	0.94
ENSMUSG00000059456.13	protein_coding	Ptk2b	0.0031126	1.02256	1.23	1.22	2.79	2.83
ENSMUSG00000043993.6	lncRNA	2900052L18Rik	0.00317485	1.92465	0.34	0.26	1.7	1.42
ENSMUSG00000106648.1	TEC	Gm43176	0.00318425	1.42219	0.36	0.48	1.56	1.18
ENSMUSG00000079598.4	protein_coding	Clec2l	0.00320661	1.42069	1.34	0.77	3.31	3.73
ENSMUSG00000022639.14	lncRNA	Dubr	0.00328256	1.40302	1.15	0.69	2.63	3.3
ENSMUSG00000033770.13	protein_coding	Clcnka	0.00335128	1.64308	0.21	0.48	1.24	1.55
ENSMUSG00000000706.16	protein_coding	Btn1a1	0.00335879	3.13808	0.16	0.06	1.49	1.61
ENSMUSG00000118086.1	lncRNA	AC106834.1	0.00345639	2.67919	0.05	0.19	1.5	1.13
ENSMUSG00000073802.5	protein_coding	Cdkn2b	0.00346177	1.51744	0.71	0.77	2.93	2.38
ENSMUSG00000038836.15	protein_coding	Agbl3	0.00352362	2.48122	0.31	0.28	2.43	2.37
ENSMUSG00000002346.16	protein_coding	Slc25a42	0.00352562	1.97603	0.22	0.19	1.04	1.19
ENSMUSG00000096230.4	protein_coding	Gm16429	0.00354198	2.19409	0.11	0.18	0.96	1.12
ENSMUSG00000021396.5	protein_coding	Nxnl2	0.00354301	1.72477	0.46	0.5	2.48	1.71
ENSMUSG00000011427.16	protein_coding	Zfp790	0.00358533	1.00621	1.1	1.01	2.26	2.55
ENSMUSG00000094655.1	snRNA	Gm25360	0.00360693	2.11952	7.29	5.12	35.96	41.25
ENSMUSG00000047257.13	protein_coding	Prss45	0.00364868	2.82245	0.05	0.15	1.22	1.22
ENSMUSG00000029452.18	protein_coding	Tmem116	0.00365552	1.13701	3.03	1.92	5.35	7.27
ENSMUSG00000018169.12	protein_coding	Mfng	0.00366458	1.93563	0.17	0.31	1.55	1
ENSMUSG00000009406.13	protein_coding	Elk1	0.00369069	1.38696	0.31	0.51	1.24	1.38
ENSMUSG00000111361.1	TEC	Gm47445	0.00370401	1.01954	2.12	2.01	5.18	4.31
ENSMUSG00000021918.10	protein_coding	Nek4	0.00373011	1.25924	3.7	1.99	8.59	7.48
ENSMUSG00000050075.8	protein_coding	Gpr171	0.00376137	1.06632	1.29	1.26	3.12	2.99
ENSMUSG00000087390.1	lncRNA	Gm7598	0.00376355	1.62048	0.18	0.33	1.15	0.88
ENSMUSG00000043639.15	protein_coding	Rbm20	0.00377123	1.2554	0.31	0.43	1.03	1.05
ENSMUSG00000026939.12	protein_coding	Tmem141	0.00377544	1.73741	0.82	0.83	3.72	3.64
ENSMUSG00000034115.10	protein_coding	Scn11a	0.00378088	1.11424	0.46	0.39	1.11	1.01
ENSMUSG00000105429.1	TEC	Gm43692	0.00391221	1.95248	0.49	0.47	2.16	2.9
ENSMUSG00000007207.10	protein_coding	Stx1a	0.00391525	1.19671	1.4	0.97	3.76	2.62
ENSMUSG00000102243.1	TEC	Gm37718	0.00394708	1.49908	0.51	0.25	1.23	1.51
ENSMUSG00000028755.3	protein_coding	Cda	0.00404412	4.92395	0	0	1.22	1.01
ENSMUSG00000049404.7	protein_coding	Rarres1	0.00419352	1.31441	1.17	1.08	2.95	3.84
ENSMUSG00000052087.14	protein_coding	Rgs14	0.00427767	1.60669	0.4	0.31	1.24	1.58
ENSMUSG00000111529.1	unprocessed_pseudogene	Gm48141	0.00438271	4.96762	0	0	2.26	0.48
ENSMUSG00000052675.11	protein_coding	Zfp112	0.00444288	1.49339	0.55	0.23	1.65	1.13
ENSMUSG00000059654.7	protein_coding	Reg1	0.00454834	2.10656	0.57	0.44	2.31	4.05
ENSMUSG00000039328.11	protein_coding	Rnf122	0.00468712	1.30233	0.85	0.72	2.13	2.51
ENSMUSG00000085042.8	transcribed_unitary_pseudogene	Abhd11os	0.00474374	1.03096	6.84	8.1	18.33	16.42
ENSMUSG00000027443.10	protein_coding	Cst12	0.00476792	4.86528	0	0	1.91	1.39
ENSMUSG00000103303.1	TEC	Gm37802	0.00480851	1.55424	0.37	0.25	1.09	1.27
ENSMUSG00000082530.1	processed_pseudogene	Gm12168	0.0048641	4.77689	0	0	4.1	2.64
ENSMUSG00000023961.16	protein_coding	Enpp4	0.00488115	1.14735	0.42	0.57	1.34	1.2
ENSMUSG00000025978.14	protein_coding	Rftn2	0.00488543	1.32672	0.54	0.47	1.46	1.62
ENSMUSG00000059022.15	protein_coding	Kcp	0.00494562	1.48194	0.67	0.88	3.4	2.09
ENSMUSG00000024301.10	protein_coding	Kifc5b	0.00499545	1.06252	2.48	2.43	5.94	5.87
ENSMUSG00000115936.1	lncRNA	4833415N18Rik	0.00506763	2.54595	0.1	0.26	1.43	1.8
ENSMUSG00000067925.4	protein_coding	Rtl8a	0.0051328	1.42883	0.94	0.93	3.04	3.19
ENSMUSG00000054850.4	protein_coding	Smim10l2a	0.00516711	1.21688	0.74	0.72	2.12	1.91
ENSMUSG00000001166.17	protein_coding	Oas1c	0.00517543	1.1365	0.93	1.04	2.47	2.56
ENSMUSG00000051890.13	protein_coding	Klhdc1	0.00522728	1.00692	5.95	6.22	14.17	13.64
ENSMUSG00000072572.9	protein_coding	Slc39a2	0.00525287	1.00847	1.37	1.28	2.76	3.27
ENSMUSG00000093774.1	unprocessed_pseudogene	Vmn1r-ps151	0.00529767	1.25531	1.61	1.73	5.03	4.63
ENSMUSG00000081242.1	processed_pseudogene	Gm15719	0.00530176	4.80638	0	0	0.73	2.26
ENSMUSG00000074398.5	lncRNA	Gm15441	0.00534564	2.57423	0.21	0.12	1.7	1.51
ENSMUSG00000104721.1	lncRNA	Gm42696	0.00544521	2.24312	0.3	0.11	1.64	1.47
ENSMUSG00000110088.1	TEC	Gm45343	0.00549451	3.48003	0.15	0	1.42	2
ENSMUSG00000094843.2	processed_pseudogene	Ppp1r2-ps1	0.00555598	2.43586	0.72	0	3.6	3.56
ENSMUSG00000037636.6	protein_coding	Slc25a43	0.00574892	1.31544	0.94	1.45	4.22	3.06
ENSMUSG00000080241.3	transcribed_processed_pseudogene	Dppa3-ps	0.00575745	1.51961	1.96	3.81	11.29	9.87
ENSMUSG00000001076.7	protein_coding	C1ql4	0.00580987	1.37886	0.78	0.8	2.57	2.51
ENSMUSG00000079299.3	protein_coding	Klrb1	0.00583149	4.65531	0	0	1.14	0.89
ENSMUSG00000047040.9	protein_coding	Prr15l	0.00583956	1.65671	0.82	0.34	2.71	2.26
ENSMUSG00000105097.1	lncRNA	Gm42133	0.00587234	4.66159	0	0	1.42	1.35
ENSMUSG00000112795.1	processed_pseudogene	Gm2027	0.00587889	1.85626	0.34	0.25	1.12	1.8
ENSMUSG00000105519.1	TEC	E430021H15Rik	0.00589906	1.30602	0.35	0.49	1.13	1.37
ENSMUSG00000068335.6	protein_coding	Dok1	0.00592497	1.244	0.9	1.01	3	2.4
ENSMUSG00000096519.1	protein_coding	Gm10721	0.00601255	1.93046	0.4	0.96	3.49	3.92
ENSMUSG00000028634.17	protein_coding	Hivep3	0.00613157	1.91446	0.34	0.44	2.27	1.84
ENSMUSG00000064600.1	snoRNA	Gm25636	0.00617422	3.36182	0	4.97	51.69	55.61
ENSMUSG00000051367.8	protein_coding	Six1	0.0062831	1.02501	1.06	1.01	2.66	2.19
ENSMUSG00000037325.10	protein_coding	Bbs7	0.00638443	1.05634	1.15	1.26	2.98	2.81
ENSMUSG00000060244.1	protein_coding	Alyref2	0.0065691	1.14045	1.63	1.89	4.46	4.56
ENSMUSG00000028392.15	protein_coding	Bspry	0.0067134	1.07659	1.37	1.21	3.49	2.78
ENSMUSG00000097571.9	lncRNA	Jpx	0.00695941	1.27189	1.86	1.03	4.75	3.72
ENSMUSG00000114279.1	protein_coding	H2bc14	0.00698701	1.01994	9.3	6.46	18.61	17.93
ENSMUSG00000086861.1	lncRNA	Gm15325	0.00699319	4.47294	0	0	0.94	1.39
ENSMUSG00000030107.10	protein_coding	Usp18	0.00701825	2.1036	0.15	0.23	1.03	1.32
ENSMUSG00000089675.1	protein_coding	Ugt1a8	0.00711577	1.52489	0.28	0.36	1.25	1.16
ENSMUSG00000034842.16	protein_coding	Art3	0.00732482	3.08712	0.19	0	1.5	1.6
ENSMUSG00000029556.12	protein_coding	Hnf1a	0.00738165	1.66053	0.11	0.41	1.21	0.98
ENSMUSG00000020656.16	protein_coding	Grhl1	0.00740534	1.0209	0.92	0.75	1.87	2.01
ENSMUSG00000029602.11	protein_coding	Rasal1	0.00749046	1.34358	0.85	0.46	1.56	2.55
ENSMUSG00000094043.2	protein_coding	Gm7971	0.00760633	2.19409	0.11	0.18	0.96	1.12
ENSMUSG00000088185.1	scaRNA	Scarna2	0.0076792	2.7546	0.4	0.21	3.38	5.05
ENSMUSG00000065773.1	snRNA	Rnu1b6	0.00773958	2.03286	6.63	5.21	41.33	38.03
ENSMUSG00000095701.1	snRNA	Gm24830	0.00773958	2.03286	6.63	5.21	41.33	38.03
ENSMUSG00000106158.1	TEC	Gm43216	0.00790748	2.01158	0.25	0.18	1.56	1.14
ENSMUSG00000105935.1	TEC	Gm43628	0.00790951	1.08907	2.05	2.04	5.13	4.98
ENSMUSG00000011148.14	protein_coding	Adssl1	0.00792528	1.22078	0.9	1.01	2.52	2.8
ENSMUSG00000029716.13	protein_coding	Tfr2	0.00803602	1.61307	2.39	0.66	6.21	6.37
ENSMUSG00000029761.16	protein_coding	Cald1	0.00808098	1.17908	1.43	0.73	3.11	2.59
ENSMUSG00000035629.19	protein_coding	Rubcn	0.00809917	1.28891	0.5	0.81	2.07	1.87
ENSMUSG00000057842.14	protein_coding	Zfp595	0.00816654	1.00177	0.69	1.04	2.13	1.77
ENSMUSG00000002393.14	protein_coding	Nr2f6	0.00824429	1.03424	1.69	1.51	3.37	4.16
ENSMUSG00000008090.14	protein_coding	Fgfrl1	0.00826175	1.25045	0.94	0.48	2.11	2
ENSMUSG00000097121.2	lncRNA	D130020L05Rik	0.0082843	1.02288	4.5	4.15	8.76	11.39
ENSMUSG00000106450.1	TEC	Gm43018	0.00850143	2.1227	0.17	0.19	1.69	0.91
ENSMUSG00000064247.14	protein_coding	Plcxd1	0.00851523	1.25803	0.44	0.46	1.65	0.97
ENSMUSG00000085391.1	lncRNA	Gm16150	0.00851691	4.27198	0	0	1.32	1.56
ENSMUSG00000041000.8	protein_coding	Trim62	0.00857563	1.10132	0.57	0.56	1.44	1.4
ENSMUSG00000029166.14	protein_coding	Mapre3	0.00859562	1.17161	0.91	1.46	2.97	3.27
ENSMUSG00000113951.1	protein_coding	Gm2001	0.0086925	2.33563	0.22	0.7	4.81	3.12
ENSMUSG00000118038.1	lncRNA	Gm9895	0.00870295	2.32073	0.33	0.35	2.83	2.92
ENSMUSG00000029442.18	protein_coding	Wdr66	0.00896556	1.89623	0.08	0.53	1.65	1.53
ENSMUSG00000038291.16	protein_coding	Snx25	0.00909409	1.15998	0.98	1.09	2.33	3.21
ENSMUSG00000052331.14	protein_coding	Ankrd44	0.00911153	1.80658	0.22	0.21	1.09	0.93
ENSMUSG00000074274.7	lncRNA	D930028M14Rik	0.00921613	1.56961	0.52	0.87	2.44	3.16
ENSMUSG00000113825.1	lncRNA	1700024I08Rik	0.00927491	1.18049	0	0	1.51	1.51
ENSMUSG00000116797.1	lncRNA	2600002D14Rik	0.00937744	4.23859	0	0	4.2	4.57
ENSMUSG00000048911.15	protein_coding	Rnf24	0.00946185	1.05213	0.59	0.54	1.58	1.15
ENSMUSG00000006490.3	protein_coding	Prl8a9	0.0094621	2.1593	0.13	0.34	2.07	1.43
ENSMUSG00000044927.6	protein_coding	H1f10	0.00960292	1.78153	0.51	0.4	1.92	2.3
ENSMUSG00000037341.14	protein_coding	Slc9a7	0.00965307	1.92217	0.26	0.17	1.57	0.8
ENSMUSG00000118233.1	lncRNA	Gm30381	0.00973068	2.25119	0.2	0.16	1.51	1.39
ENSMUSG00000090264.1	protein_coding	Eif4ebp3	0.00974458	1.04169	3.58	4.03	8.32	9.91
ENSMUSG00000021991.9	protein_coding	Cacna2d3	0.00979632	3.05529	0.07	0.07	1.26	1.23
ENSMUSG00000059244.6	lncRNA	Gm10062	0.00993077	1.8878	0.3	0.2	1.67	1.09
ENSMUSG00000105868.1	TEC	Gm43766	0.00996246	1.06085	0.4	0.49	1.27	0.86
ENSMUSG00000060548.13	protein_coding	Tnfrsf19	0.0100146	1.53263	0.27	0.84	2.47	1.7
ENSMUSG00000033313.11	protein_coding	Fbxl8	0.010084	1.74157	0.22	0.24	1.08	1.13
ENSMUSG00000044468.14	protein_coding	Tent5c	0.0100876	1.21392	0.71	0.28	1.5	1.12
ENSMUSG00000081487.1	processed_pseudogene	Gm13689	0.0101421	1.92915	0.47	0.5	2.78	3.05
ENSMUSG00000087935.1	snoRNA	Snora81	0.0101486	1.29635	17.63	27.29	68.14	70.35
ENSMUSG00000031465.6	protein_coding	Angpt2	0.0104181	1.93852	0.15	0.3	0.96	1.52
ENSMUSG00000117692.1	lncRNA	Gm50114	0.0104328	4.11146	0	0	1.5	1.29
ENSMUSG00000036225.15	protein_coding	Kctd1	0.0104599	1.5148	0.83	0.42	2.82	2.08
ENSMUSG00000097057.1	lncRNA	Gm17638	0.0106569	1.00333	0.63	0.53	1.42	1.28
ENSMUSG00000102664.1	TEC	Gm38380	0.0109722	1.16947	0.67	0.65	1.69	1.91
ENSMUSG00000072115.11	protein_coding	Ang	0.0111656	1.43438	1.57	0.9	4.94	3.86
ENSMUSG00000112858.2	protein_coding	Rnf212b	0.0112008	1.84518	0.2	0.5	1.97	1.7
ENSMUSG00000108476.1	TEC	Gm44974	0.0113294	2.26519	0.18	0.06	1.11	0.98
ENSMUSG00000117648.1	lncRNA	Gm32282	0.0113677	1.12389	0	0	0.93	1.46
ENSMUSG00000079049.9	protein_coding	Serpinb1c	0.0115339	1.76186	0.24	0.37	1.4	1.76
ENSMUSG00000079387.10	protein_coding	Luzp4	0.0115445	1.57411	0.42	0.22	1.87	0.81
ENSMUSG00000096838.1	snRNA	Gm26232	0.0118462	2.03286	6.63	5.21	41.33	38.03
ENSMUSG00000024154.11	protein_coding	Gtf2a1l	0.0120269	1.0326	1.75	1.59	3.74	4.19
ENSMUSG00000048612.16	protein_coding	Myof	0.0121767	1.21994	0.87	1.01	3.24	2.23
ENSMUSG00000086328.1	lncRNA	2700033N17Rik	0.0122376	1.83208	0.53	0.47	3.3	2.29
ENSMUSG00000109325.1	processed_pseudogene	Krt8-ps	0.0122468	2.3912	0.15	0.26	2.16	1.37
ENSMUSG00000047786.12	protein_coding	Lix1	0.012404	1.22757	0.35	0.46	1.08	1.27
ENSMUSG00000065259.1	snoRNA	Snora30	0.0124559	3.58081	0	2.65	40.7	49.04
ENSMUSG00000095958.3	TR_V_gene	Trav12-3	0.0124574	1.0631	0	0	1.01	2.09
ENSMUSG00000035172.15	protein_coding	Plekhh3	0.012491	1.24635	0.71	0.5	1.97	1.61
ENSMUSG00000097997.1	lncRNA	Gm27017	0.0127645	2.47149	0.2	0.21	2.5	1.94
ENSMUSG00000040121.5	protein_coding	Rep15	0.0135487	1.04627	1.42	1.22	3.2	3.19
ENSMUSG00000100583.6	lncRNA	Gm29443	0.0135687	1.95911	0.62	1.3	7.18	4.97
ENSMUSG00000103284.1	TEC	3110080O07Rik	0.0135687	2.1543	0.34	0	1.74	1.24
ENSMUSG00000108213.1	lncRNA	Gm44172	0.0136596	2.01036	0.14	0.2	1.08	1.24
ENSMUSG00000064353.1	Mt_tRNA	mt-Td	0.0136605	1.95737	106.29	70.12	576.96	611.12
ENSMUSG00000037224.15	protein_coding	Zfyve28	0.0136657	1.69197	0.26	0.24	1.14	1.32
ENSMUSG00000105776.1	TEC	Gm43292	0.0138333	1.3203	0.41	0.31	1.41	0.95
ENSMUSG00000060093.6	protein_coding	H4c1	0.0139105	1.57897	1.14	1.52	4.43	6.89
ENSMUSG00000069769.13	protein_coding	Msi2	0.0139501	1.1412	0.32	0.61	1.15	1.28
ENSMUSG00000040613.14	protein_coding	Apobec1	0.0141055	1.35442	0.64	0.37	2.26	1.16
ENSMUSG00000078908.10	protein_coding	Mon1b	0.0141497	1.02065	0.41	0.45	1.03	1
ENSMUSG00000091034.8	protein_coding	Gm17660	0.0142106	1.69443	1.11	1.62	6.29	5.94
ENSMUSG00000113489.1	protein_coding	Gm16381	0.014249	2.33563	0.22	0.7	4.81	3.12
ENSMUSG00000082848.1	lncRNA	Gm16066	0.0144254	2.45703	0.18	0.02	1.12	0.94
ENSMUSG00000024846.6	protein_coding	Cst6	0.0144536	1.86996	0.41	0.98	4.43	3.37
ENSMUSG00000092183.1	lncRNA	4930515G01Rik	0.014614	1.64049	0.27	0.43	1.43	1.81
ENSMUSG00000074406.5	protein_coding	Zfp628	0.0146425	1.12794	0.49	0.31	1.11	1.03
ENSMUSG00000027857.10	protein_coding	Tshb	0.0147747	1.77115	0.53	0.71	3.62	3.05
ENSMUSG00000086329.1	lncRNA	Gm14233	0.0148273	2.41564	0	0.63	2.92	4.14
ENSMUSG00000038997.4	protein_coding	Asb17	0.0148465	1.43795	0.56	0.45	2.29	1.43
ENSMUSG00000035112.17	protein_coding	Wnk4	0.0149286	1.40756	0.71	0.94	1.83	4.18
ENSMUSG00000107083.1	TEC	Gm43313	0.0150133	1.10472	0.91	0.68	1.65	2.46
ENSMUSG00000085023.1	lncRNA	Gm12744	0.0159509	1.18052	3.17	2.75	8.53	8.67
ENSMUSG00000097988.1	lncRNA	Gm10535	0.0159509	2.23213	0	0.28	1.71	1.13
ENSMUSG00000086447.2	lncRNA	Gm13522	0.0161113	1.51531	0.53	0.71	2.55	2.52
ENSMUSG00000021130.8	protein_coding	Galnt16	0.016139	1.14531	0.44	0.51	1.68	0.92
ENSMUSG00000035506.16	protein_coding	Slc12a8	0.0161565	1.61634	0.26	0.23	1.09	1.09
ENSMUSG00000109358.1	TEC	Gm44716	0.0162946	2.18826	0.27	0.1	1.73	1.85
ENSMUSG00000107086.1	TEC	Gm43808	0.0163994	1.1236	0.61	1.02	2.4	1.86
ENSMUSG00000026930.15	protein_coding	Gpsm1	0.0164169	1.42885	0.28	0.36	1.33	1.06
ENSMUSG00000107560.1	lncRNA	Gm44199	0.0164244	1.58931	0.94	0.73	2.33	4.89
ENSMUSG00000116624.1	TEC	Gm49706	0.016475	1.28543	0.4	0.38	1.36	1.09
ENSMUSG00000087354.1	lncRNA	4930404I05Rik	0.0167359	1.09497	0.69	0.59	1.73	1.52
ENSMUSG00000108481.1	lncRNA	Gm33248	0.0173979	3.17837	0	0	1.05	1.48
ENSMUSG00000025757.13	protein_coding	Hspa4l	0.0175433	1.05756	0.47	0.6	1.27	1.37
ENSMUSG00000027886.7	protein_coding	1700013F07Rik	0.0175998	2.35934	0.18	0.11	1.46	2.01
ENSMUSG00000104720.1	lncRNA	Gm43138	0.0176756	1.83763	0.41	0.76	3.81	2.74
ENSMUSG00000074004.3	protein_coding	B3gnt6	0.0177353	1.32095	0.31	0.31	0.95	1.11
ENSMUSG00000095280.1	protein_coding	Gm21738	0.0177363	1.12278	2.98	2.99	9.29	6.25
ENSMUSG00000095253.4	protein_coding	Zfp799	0.0180595	1.13593	1.07	0.46	1.6	2.45
ENSMUSG00000038055.12	protein_coding	Dexi	0.0182892	1.16719	0.87	1.09	2.83	2.67
ENSMUSG00000039217.13	protein_coding	Il18	0.0184036	1.22789	1.4	1.29	4.11	4.02
ENSMUSG00000026715.12	protein_coding	Serpinc1	0.0184072	1.15535	0.43	0.31	0.99	1.09
ENSMUSG00000022793.17	protein_coding	B4galt4	0.0184933	1.29063	0.54	0.39	1.79	1.18
ENSMUSG00000036565.7	protein_coding	Ttyh3	0.0185308	1.12295	0.34	0.46	0.73	1.38
ENSMUSG00000087478.1	lncRNA	4930506C21Rik	0.0185887	1.90861	0.25	0.38	2.03	2.15
ENSMUSG00000098781.1	protein_coding	Gm28044	0.019077	3.41955	0.05	0.09	1.94	2.36
ENSMUSG00000051548.4	processed_pseudogene	Gm6365	0.0194017	2.73152	0.09	0.09	1.37	1.59
ENSMUSG00000022519.14	protein_coding	Srl	0.0196564	1.10381	0.71	0.54	2.07	1.21
ENSMUSG00000108030.1	lncRNA	9530062K07Rik	0.0197739	1.79558	0.47	0.59	2.95	2.56
ENSMUSG00000034855.13	protein_coding	Cxcl10	0.0197802	1.85955	0.31	0.06	1.25	1.31
ENSMUSG00000090120.1	lncRNA	A730090N16Rik	0.0199669	2.07902	0.53	0.11	3.14	2.06
ENSMUSG00000114929.1	lncRNA	Gm48441	0.0205272	2.62317	0.16	0.17	2.72	2.56
ENSMUSG00000049761.6	protein_coding	Pmis2	0.0206183	1.32401	1.29	1.28	4.48	4.14
ENSMUSG00000097416.3	lncRNA	Gm26670	0.0207319	1.42771	0.4	1.19	2.97	3.07
ENSMUSG00000030154.10	protein_coding	Klrb1f	0.0207786	1.58923	0.22	0.32	1.63	0.91
ENSMUSG00000028943.18	protein_coding	Espn	0.0207999	1.21426	0.32	0.47	1.04	1.32
ENSMUSG00000044976.17	protein_coding	Wdr72	0.0208885	1.24163	0.71	0.19	1.37	1.43
ENSMUSG00000020732.13	protein_coding	Rab37	0.0210636	1.13315	0.64	0.48	1.56	1.51
ENSMUSG00000082334.1	processed_pseudogene	Gm13244	0.0210775	1.86248	0.2	0.19	1.79	0.6
ENSMUSG00000087366.7	lncRNA	Junos	0.0210916	3.11128	0	0.13	1.51	1.85
ENSMUSG00000099858.1	processed_pseudogene	Gm6652	0.021305	1.74259	0.07	0.45	1.67	1.43
ENSMUSG00000100039.1	lncRNA	Gm28959	0.0214067	1.8592	0.5	0.29	2.14	3.39
ENSMUSG00000086236.9	lncRNA	5830418P13Rik	0.0219126	1.95005	0.27	0.22	1.19	1.87
ENSMUSG00000080152.4	unprocessed_pseudogene	H3f4	0.022221	1.6288	0	0	2.51	1.28
ENSMUSG00000089794.1	lncRNA	Gm16337	0.0228092	2.54081	0.06	0.07	1.03	1.06
ENSMUSG00000052642.3	protein_coding	Lypd9	0.023098	1.89249	0	0	1.46	0.96
ENSMUSG00000095821.2	protein_coding	Tcstv3	0.0231263	1.48384	0.86	0.5	3.65	2.13
ENSMUSG00000112989.1	processed_pseudogene	Gm48143	0.0234938	1.45346	0.67	0.81	3.41	2.53
ENSMUSG00000083695.6	protein_coding	Rnf138rt1	0.0235697	1.15169	1.33	0.66	2.53	3.15
ENSMUSG00000087685.1	lncRNA	1700122E12Rik	0.0236263	2.13297	0.48	0.17	2.41	3.81
ENSMUSG00000043243.15	protein_coding	Fam129c	0.0240848	1.21075	0.78	1.64	3.35	3.71
ENSMUSG00000096549.9	protein_coding	Prickle4	0.0242368	2.51725	0	0.16	1.55	1.63
ENSMUSG00000039108.14	protein_coding	Lsm14b	0.0243308	1.04835	0.9	0.64	1.58	2.28
ENSMUSG00000027489.15	protein_coding	Necab3	0.0243913	1.23038	0.42	1.06	2.55	1.91
ENSMUSG00000112567.1	processed_pseudogene	Gm32899	0.0244839	2.34102	1.91	0	13.19	10.84
ENSMUSG00000098692.1	protein_coding	Gm28041	0.0249937	2.09551	0.23	0.09	1.26	1.84
ENSMUSG00000072723.11	transcribed_unprocessed_pseudogene	Gm10044	0.025147	1.81345	0.08	0.29	0.88	1.79
ENSMUSG00000027863.8	protein_coding	Cd2	0.0252975	1.63711	0.3	0.32	2.06	1.02
ENSMUSG00000040003.18	protein_coding	Magi2	0.0255439	1.04041	0.53	0.37	0.8	1.41
ENSMUSG00000107158.1	TEC	Gm42728	0.0256641	1.07699	0.77	0.83	2.26	1.95
ENSMUSG00000113730.1	lncRNA	Gm47805	0.0262421	1.55878	1.81	0.38	5.92	4.97
ENSMUSG00000029162.15	protein_coding	Khk	0.0264583	1.51829	0.43	0.52	2.15	1.98
ENSMUSG00000074403.2	protein_coding	H3c13	0.0264603	1.0474	4.17	4.19	8.86	12.44
ENSMUSG00000034764.15	lncRNA	1700006J14Rik	0.0273789	1.08041	0.91	0.93	2.4	2.46
ENSMUSG00000088254.1	scaRNA	Gm24289	0.0276418	1.77255	7.43	4.76	46.91	41.71
ENSMUSG00000080943.1	unprocessed_pseudogene	Gm13130	0.0278399	1.54193	0.68	0.31	2.09	2
ENSMUSG00000052371.5	lncRNA	Hoxd3os1	0.0278476	1.46214	0.31	0.93	2.55	2.61
ENSMUSG00000085531.1	lncRNA	Slc36a3os	0.0282679	2.96215	0	0.15	2.05	1.93
ENSMUSG00000054986.13	protein_coding	Sec14l3	0.0284625	1.64123	0.33	0.28	1.38	1.65
ENSMUSG00000110368.1	lncRNA	Gm45518	0.0285631	1.07162	0.62	0.39	1.45	1.19
ENSMUSG00000054342.8	protein_coding	Kcnn4	0.0286669	1.14623	0.41	0.6	1.51	1.37
ENSMUSG00000114814.1	processed_pseudogene	Gm48361	0.0286669	1.45259	0.2	0.49	1.66	1.26
ENSMUSG00000086704.1	lncRNA	Gm14582	0.0286795	1.1851	0.95	0.66	2.53	2.28
ENSMUSG00000026073.13	protein_coding	Il1r2	0.0288077	1.60828	0.35	0.24	1.49	1.33
ENSMUSG00000108530.1	lncRNA	4930429H19Rik	0.0293718	1.64928	0.47	0.66	2.49	4.3
ENSMUSG00000103756.1	TEC	Gm37285	0.0300314	1.72327	0.15	0.16	1.19	0.87
ENSMUSG00000106334.1	lncRNA	Gm43549	0.0302124	1.1621	0.96	0.17	1.68	1.61
ENSMUSG00000029641.8	protein_coding	Rasl11a	0.0302295	1.22728	0.96	0.6	2.59	2.43
ENSMUSG00000085539.1	lncRNA	Gm15561	0.0310003	1.78917	0.26	0.28	2.54	1.97
ENSMUSG00000015944.9	protein_coding	Castor2	0.0314885	1.11782	0.71	0.5	1.49	1.88
ENSMUSG00000114140.1	unprocessed_pseudogene	Gm6943	0.0318634	1.39974	0.88	0.97	3.67	3.86
ENSMUSG00000028348.7	protein_coding	Cavin4	0.0323142	1.02114	0.67	0.55	1.46	1.63
ENSMUSG00000060703.12	protein_coding	Cd302	0.0326287	1.01338	1.1	1.06	3.01	2.37
ENSMUSG00000104682.1	TEC	Gm42636	0.0327358	1.1668	0.33	0.43	1.01	1.23
ENSMUSG00000032965.11	protein_coding	Ift57	0.0327993	1.11716	0.78	0.52	1.44	2.19
ENSMUSG00000106683.1	lncRNA	Gm43263	0.0328439	1.55886	0.88	0.53	3.65	3.21
ENSMUSG00000071671.5	processed_pseudogene	Gm10343	0.0329297	2.02287	0.34	0.72	4.68	4.7
ENSMUSG00000034800.15	protein_coding	Zfp661	0.0329893	1.01273	0.4	0.48	1.04	1.18
ENSMUSG00000067642.11	protein_coding	Adgrf3	0.0343997	1.44402	0.51	0.43	1.54	2.43
ENSMUSG00000011632.7	protein_coding	Pinlyp	0.0348966	1.12862	1.08	1.47	3.35	3.91
ENSMUSG00000001128.7	protein_coding	Cfp	0.0352296	1.06303	0.82	0.85	2.38	2.05
ENSMUSG00000112621.1	processed_pseudogene	Gm5173	0.0352391	1.61029	0.41	0	1.71	1.24
ENSMUSG00000059690.1	protein_coding	1700020N15Rik	0.0353152	1.04861	2.99	3.05	9.04	6.84
ENSMUSG00000032323.13	protein_coding	Cyp11a1	0.0353668	1.43869	0.36	0.24	0.96	1.32
ENSMUSG00000105039.1	lncRNA	Gm32585	0.0354574	1.5008	0.65	0.52	2.41	2.74
ENSMUSG00000090788.2	transcribed_unprocessed_pseudogene	Gm9597	0.0354831	1.73238	0.18	0.13	0.93	1.08
ENSMUSG00000104520.1	lncRNA	Gm37336	0.0354871	2.29171	0	0.17	1.67	1.91
ENSMUSG00000031919.6	protein_coding	Tmed6	0.0360883	1.83107	0.21	0.15	1.49	1.2
ENSMUSG00000045031.18	protein_coding	Cetn4	0.0365379	1.00616	1.2	1.55	3.04	3.85
ENSMUSG00000040473.15	protein_coding	Cfap69	0.0368731	1.6107	0.39	0.06	0.99	1.26
ENSMUSG00000029618.13	protein_coding	Ocm	0.036883	1.42811	0.88	0.92	3.94	4.02
ENSMUSG00000118032.1	lncRNA	Gm50147	0.036929	1.55543	0.79	0.96	3.58	4.12
ENSMUSG00000028524.21	protein_coding	Sgip1	0.0372102	1.19515	0.45	0.17	0.96	1.07
ENSMUSG00000009075.2	protein_coding	Cabp7	0.0372205	1.09147	0.21	0.52	1.05	1.04
ENSMUSG00000090033.1	lncRNA	Gm16243	0.0376406	1.45223	0.6	0.8	3.41	3.53
ENSMUSG00000093739.1	lncRNA	Gm20692	0.0378182	1.52567	0.19	0.51	2.05	1.95
ENSMUSG00000116951.1	lncRNA	Gm49756	0.0382536	1.29047	0.99	0.49	2.34	3.06
ENSMUSG00000080316.11	protein_coding	Spaca6	0.0383535	1.44201	0.04	0.54	1.77	1.42
ENSMUSG00000032066.9	protein_coding	Bco2	0.0389554	1.02547	0.42	0.61	1.44	1.25
ENSMUSG00000079608.10	protein_coding	Stard6	0.0392371	1.57285	0.2	0.26	1.16	1.44
ENSMUSG00000042845.7	protein_coding	Wfdc12	0.0394964	1.03083	1.69	1.46	4	4.26
ENSMUSG00000084137.1	processed_pseudogene	Gm9085	0.0396181	1.58429	0.21	0.35	1.16	1.7
ENSMUSG00000091119.2	protein_coding	Ccdc152	0.0396945	1.17136	1.59	0.58	1.74	5.03
ENSMUSG00000117373.1	transcribed_unprocessed_pseudogene	Gm18273	0.0412803	1.62727	0.27	0.29	1.16	1.58
ENSMUSG00000071721.5	lncRNA	1700010D01Rik	0.0422583	2.42948	0	0.2	1.59	2.01
ENSMUSG00000077714.1	snoRNA	Snord17	0.0423191	1.68538	1.74	1.18	12.75	8.12
ENSMUSG00000069267.2	protein_coding	H3c2	0.0433662	1.06825	1.67	2.28	5.11	5.63
ENSMUSG00000035852.11	protein_coding	Misp	0.0434552	1.06047	0.86	0.3	1.53	1.55
ENSMUSG00000070890.3	protein_coding	Gm12794	0.0449797	1.054	0	0.26	2.1	1.9
ENSMUSG00000095891.7	protein_coding	Gm10717	0.0454753	1.42474	0.1	0.6	2.27	1.79
ENSMUSG00000095620.7	protein_coding	Csta2	0.0463592	1.11919	1.86	1.77	5.47	5.45
ENSMUSG00000045915.15	protein_coding	Ccdc42	0.0464012	1.00481	1.03	1.2	2.67	3.01
ENSMUSG00000091523.1	lncRNA	AU040972	0.047373	1.3688	0.5	0.72	1.89	2.54
ENSMUSG00000105025.1	snoRNA	Rnu3b1	0.0473974	1.2581	5.48	4.06	17.29	21.67
ENSMUSG00000115664.1	lncRNA	Gm32913	0.0477998	1.0047	0.54	0.67	1.3	1.79
ENSMUSG00000063556.5	processed_pseudogene	Gm10132	0.0478367	1.43134	0	1.07	2.41	4.31
ENSMUSG00000074340.9	protein_coding	Ovgp1	0.0484211	1.26792	0.19	0.47	1.05	1.33
ENSMUSG00000073752.2	lncRNA	Gm10570	0.0498036	1.37949	0.1	0.31	0.95	1.11
