# Supplementary material for: The transcription factor GABPA is a master regulator of naive pluripotency
Source: Nat Cell Biol. 2025 Jan 2;27(1):48–58. doi: 10.1038/s41556-024-01554-0 (PMC11735382; doi:10.1038/s41556-024-01554-0)
Supplement: Supplementary file 6 — DEGs of ES cell treated with GABPA dTAG13 versus that treated with DMSO. [file 41556_2024_1554_MOESM6_ESM.xlsx]

## Sheet: DOWN
Table S5. Differential expressed genes of ESC treated with GABPA dTAG13 versus that treated with DMSO.
gene_id	gene_type	gene_name	padj	log2FoldChange	DMSO_rep1	DMSO_rep2	dTAG_rep1	dTAG_rep2	Promoter GABPA binding
ENSMUSG00000027804.13	protein_coding	Ppid	5.13647819826137e-172	-4.35506	294.62	278.53	15.61	14.13	Yes
ENSMUSG00000028187.10	protein_coding	Rpf1	3.91758274655581e-169	-4.57459	182.47	178.56	8.01	8.08	Yes
ENSMUSG00000029649.10	protein_coding	Pomp	6.20143093507392e-169	-4.60933	360.83	422.51	18.62	15.4	Yes
ENSMUSG00000030127.15	protein_coding	Cops7a	2.1735091955876e-164	-5.45543	176.29	144.05	3.9	3.85	Yes
ENSMUSG00000030037.9	protein_coding	Mrpl53	2.49876038606704e-159	-5.66073	327.99	296.76	5.56	7.62	Yes
ENSMUSG00000013701.13	protein_coding	Timm23	1.94184515971419e-142	-3.84281	1100.6	969.04	76.14	77.19	Yes
ENSMUSG00000024414.13	protein_coding	Mrpl27	4.29955230738622e-142	-4.73907	261.18	251.5	10.47	9.86	Yes
ENSMUSG00000005779.12	protein_coding	Psmb4	1.44040942797876e-140	-4.10303	534.1	458.76	30.43	30.95	Yes
ENSMUSG00000079478.9	protein_coding	Znrd2	2.24658826402822e-139	-4.85336	369.62	303.89	12.87	11.86	Yes
ENSMUSG00000074797.11	protein_coding	Itpa	5.69189484923544e-135	-5.27016	89.34	89.54	2.59	2.28	Yes
ENSMUSG00000025439.5	protein_coding	Clns1a	8.21145992759929e-125	-3.73571	427.25	370.65	32.22	31.4	Yes
ENSMUSG00000021932.13	protein_coding	Rnaseh2b	1.83516054860236e-122	-4.5607	133.42	118.29	5.2	6.09
ENSMUSG00000028322.11	protein_coding	Exosc3	1.83516054860236e-122	-5.9189	125.08	112.18	2.08	2.06	Yes
ENSMUSG00000027331.15	protein_coding	Knstrn	3.69306761359031e-121	-4.94084	97.51	91.65	3.22	3.3	Yes
ENSMUSG00000022814.6	protein_coding	Umps	2.13071712034674e-120	-4.55772	62.83	50.68	2.33	2.79	Yes
ENSMUSG00000038812.16	protein_coding	Trmt112	1.57694947800916e-118	-3.87682	299.75	271.73	20.71	20.56	Yes
ENSMUSG00000024007.15	protein_coding	Ppil1	6.92537233719942e-115	-4.1809	268.03	217.78	13.07	15.35	Yes
ENSMUSG00000030264.14	protein_coding	Thumpd3	3.60481016914774e-114	-3.63714	139.6	153.16	12.2	12.74	Yes
ENSMUSG00000028729.15	protein_coding	Ebna1bp2	6.18371839579219e-114	-4.00751	209.24	176.29	13.51	11.9	Yes
ENSMUSG00000067847.13	protein_coding	Romo1	9.51338215947761e-114	-5.53194	413.14	325.19	8.73	8.12	Yes
ENSMUSG00000036199.9	protein_coding	Ndufa13	2.93352392716122e-110	-3.48551	450.21	415.59	38.74	43.34	Yes
ENSMUSG00000014859.9	protein_coding	E2f4	2.96645198968279e-110	-5.11899	101.12	71.02	2.58	2.67	Yes
ENSMUSG00000031917.12	protein_coding	Nip7	8.27300521131209e-107	-3.37617	284.83	341.66	32.36	31.59	Yes
ENSMUSG00000033970.15	protein_coding	Rfc3	2.59384990701784e-103	-3.79486	133.81	129.68	9.89	10.23	Yes
ENSMUSG00000027406.13	protein_coding	Idh3b	1.12520073184664e-101	-4.28932	138.66	114.3	6.11	7.68	Yes
ENSMUSG00000062937.7	protein_coding	Mtap	1.41444995789077e-101	-3.94003	46.65	43.99	3	3.26
ENSMUSG00000025747.12	protein_coding	Tyms	1.41472965789549e-100	-3.39887	510.5	452.69	47.57	49.37	Yes
ENSMUSG00000041231.15	protein_coding	Ublcp1	1.83402971980257e-100	-5.25206	51.97	59.65	1.47	1.71	Yes
ENSMUSG00000047084.8	protein_coding	Ngrn	2.11148109395199e-97	-5.49027	58.62	50.76	1.37	1.18	Yes
ENSMUSG00000089847.8	protein_coding	Timm10b	4.87150496307047e-94	-4.43396	285.55	246.41	11.47	14.68	Yes
ENSMUSG00000014402.15	protein_coding	Tsg101	1.50582643602421e-92	-3.43914	189.97	164.83	16.88	17.84	Yes
ENSMUSG00000031897.9	protein_coding	Psmb10	4.28081819321377e-90	-5.20856	178.92	160.93	5.52	4.04	Yes
ENSMUSG00000067365.10	protein_coding	Tmem128	2.82709482142672e-89	-4.56893	69.45	66.09	2.75	3.31	Yes
ENSMUSG00000028797.20	protein_coding	Tmem234	4.9665800351128e-88	-3.88311	167.94	134.38	10.27	11.44	Yes
ENSMUSG00000006392.16	protein_coding	Med8	1.91673424165143e-86	-3.81051	121.27	131	10.84	8.08	Yes
ENSMUSG00000032215.15	protein_coding	Rsl24d1	2.16690264684627e-83	-2.9545	332.89	302.76	44.63	42.27	Yes
ENSMUSG00000021569.10	protein_coding	Trip13	4.01593465032353e-82	-3.82716	50.37	45.71	3.27	3.91	Yes
ENSMUSG00000084786.9	protein_coding	Ubl5	4.70529493793194e-82	-3.07319	586.23	647.26	81.37	73.75	Yes
ENSMUSG00000047721.8	protein_coding	Bola2	1.01829982666668e-81	-3.27165	622.65	558.58	59.24	70.43	Yes
ENSMUSG00000028798.16	protein_coding	Eif3i	1.03721761655668e-81	-2.81087	432.72	442.39	67.71	64.53	Yes
ENSMUSG00000021486.7	protein_coding	Prelid1	2.98804825142858e-81	-3.39865	466.65	358.55	39.06	43.85	Yes
ENSMUSG00000106918.3	protein_coding	Mrpl33	4.34297352228091e-80	-3.36524	576.22	719.66	61.95	70.94	Yes
ENSMUSG00000019303.14	protein_coding	Psmc3ip	1.40202955874009e-79	-3.70307	90.53	82.92	7.42	6.61	Yes
ENSMUSG00000026377.12	protein_coding	Nifk	4.95665134010171e-79	-3.05217	137.46	134.41	16.23	18.5	Yes
ENSMUSG00000021737.4	protein_coding	Psmd6	9.28949339068694e-79	-2.93189	302.4	280.26	38.63	42.33	Yes
ENSMUSG00000048007.4	protein_coding	Timm8a1	1.27449248370084e-78	-2.99928	242.74	215.39	30.03	30.7
ENSMUSG00000028292.14	protein_coding	Rars2	2.60741367918816e-78	-3.39102	77.74	72.39	7.14	8.02	Yes
ENSMUSG00000014873.15	protein_coding	Surf2	4.14105899102631e-77	-4.25205	101.91	86.59	4.11	6.41	Yes
ENSMUSG00000005354.16	protein_coding	Txn2	2.11853260047887e-74	-3.04319	311.43	261.99	38	35.71	Yes
ENSMUSG00000036639.12	protein_coding	Nudt1	2.69168988045111e-74	-3.28633	190.47	172.04	18.24	21.12
ENSMUSG00000023104.9	protein_coding	Rfc2	3.27051198849532e-74	-3.47141	235.84	176.38	20.29	19.03	Yes
ENSMUSG00000029465.14	protein_coding	Arpc3	4.19404495709087e-74	-3.60808	170.5	143.08	14.9	12.26	Yes
ENSMUSG00000034274.11	protein_coding	Thoc5	1.23682097608151e-73	-4.67365	28.01	23.92	0.96	1.19	Yes
ENSMUSG00000037570.16	protein_coding	Mcrs1	1.27864263281118e-73	-4.18112	64.66	48.27	3.24	3.35	Yes
ENSMUSG00000004096.9	protein_coding	Cwc15	2.0818295244192e-73	-2.75932	336.58	329.34	53.26	50.95	Yes
ENSMUSG00000021550.6	protein_coding	2210016F16Rik	1.60339193575021e-72	-4.43251	27.59	19.82	1.15	1.15	Yes
ENSMUSG00000018848.4	protein_coding	Rars	4.20003178831811e-72	-2.92688	137.03	125.67	19.57	17	Yes
ENSMUSG00000029003.11	protein_coding	Mad2l2	1.16407371513969e-71	-4.24412	85.49	64.98	3.8	4.61
ENSMUSG00000021576.6	protein_coding	Pdcd6	1.87822980024107e-71	-2.80455	270.35	249.7	40.08	38.79	Yes
ENSMUSG00000025208.9	protein_coding	Mrpl43	5.40922016118884e-71	-3.31595	126.62	104.02	11.7	12.8	Yes
ENSMUSG00000013822.7	protein_coding	Elof1	8.79017231143358e-70	-3.02347	171.92	167.77	21.79	22.43	Yes
ENSMUSG00000030615.12	protein_coding	Tmem126a	4.7372694161252e-69	-2.93708	320.58	330.3	41.39	48.64	Yes
ENSMUSG00000021891.8	protein_coding	Mettl6	1.95043045891123e-68	-3.88491	59.95	69.5	5.43	3.79	Yes
ENSMUSG00000025156.17	protein_coding	Gps1	3.52285304667986e-68	-3.25197	173.21	129.75	17.42	16.22	Yes
ENSMUSG00000031948.14	protein_coding	Kars	1.0874720365076e-67	-2.68006	136.74	132.1	22.81	21.63	Yes
ENSMUSG00000039615.9	protein_coding	Stub1	1.13035578546683e-67	-3.22551	293.88	216.13	29.42	28.29	Yes
ENSMUSG00000027341.10	protein_coding	Tmem230	3.22469481505687e-67	-4.52823	30.66	28.52	1.43	1.25	Yes
ENSMUSG00000054312.6	protein_coding	Mrps21	3.69972064604452e-66	-4.66469	265.78	475.75	18.18	12.27	Yes
ENSMUSG00000051730.15	protein_coding	Mettl5	1.5077263930182e-65	-3.06056	117.69	124.26	15.72	14.93	Yes
ENSMUSG00000045854.4	protein_coding	Lyrm2	2.22707795414607e-65	-7.61677	97.73	96.62	0.86	0.2	Yes
ENSMUSG00000022313.10	protein_coding	Utp23	2.07790085901466e-64	-4.1554	51.31	49.8	3.45	2.52	Yes
ENSMUSG00000027618.17	protein_coding	Nfs1	2.57084218401314e-64	-4.29019	38.62	34.05	1.73	2.18	Yes
ENSMUSG00000028899.11	protein_coding	Taf12	2.56664097143529e-63	-2.76368	108.81	106.19	16.7	16.82	Yes
ENSMUSG00000072772.3	protein_coding	Grcc10	1.23983514538684e-62	-2.72715	597.7	528.65	89.79	90.37	Yes
ENSMUSG00000038525.16	protein_coding	Armc10	2.38258237295505e-62	-3.13697	38.6	38.22	4.71	4.51	Yes
ENSMUSG00000073775.4	protein_coding	Kti12	4.8789125294254e-62	-6.22648	34.65	23.81	0.44	0.37	Yes
ENSMUSG00000015290.15	protein_coding	Ubl4a	8.10431207921868e-62	-3.00234	188.63	170.31	21.69	25.7	Yes
ENSMUSG00000035683.13	protein_coding	Melk	2.76208752974089e-61	-3.78953	20.5	17.92	1.53	1.39	Yes
ENSMUSG00000026281.15	protein_coding	Dtymk	3.42315836907574e-61	-2.66025	812.08	677.42	120.39	129.23	Yes
ENSMUSG00000024844.15	protein_coding	Banf1	3.54097869841309e-61	-2.55383	1742.87	1504.79	282.14	303.89	Yes
ENSMUSG00000031562.15	protein_coding	Dctd	3.89763644547937e-61	-3.76129	39.27	31.64	2.76	2.74
ENSMUSG00000031297.14	protein_coding	Slc7a3	7.19739824649002e-61	-2.87094	59.97	57.2	8.01	8.93
ENSMUSG00000027953.13	protein_coding	Slc50a1	1.56862933165115e-59	-3.74971	63.7	54.68	4.74	4.52
ENSMUSG00000045273.8	protein_coding	Cenph	1.62826426712874e-59	-2.62428	149	159.59	27.4	25.53	Yes
ENSMUSG00000038880.13	protein_coding	Mrps34	1.22457425400328e-58	-3.26089	267.16	188.21	24.98	25.21	Yes
ENSMUSG00000031388.14	protein_coding	Naa10	3.113224403828e-58	-3.07799	205.15	158.83	23.91	21.63	Yes
ENSMUSG00000034259.8	protein_coding	Exosc4	3.01989009679536e-57	-3.53195	119.36	86.23	7.78	10.95	Yes
ENSMUSG00000031546.6	protein_coding	Gins4	1.16725911283531e-56	-2.60088	258.14	218.9	41.4	41.86	Yes
ENSMUSG00000027404.15	protein_coding	Snrpb	2.11303991738984e-56	-2.36453	940.3	843.85	179.17	187.98	Yes
ENSMUSG00000004788.11	protein_coding	Eif2b2	2.20268689932255e-56	-3.3424	90.83	72.82	9.04	7.94	Yes
ENSMUSG00000035378.17	protein_coding	Shq1	2.63023920675372e-56	-4.75674	21.22	16.55	0.73	0.73	Yes
ENSMUSG00000090733.6	protein_coding	Rps27	2.78714526757494e-56	-2.53891	2531.55	3202.55	529.38	513.15	Yes
ENSMUSG00000021597.16	protein_coding	Slf1	4.03984763267689e-56	-4.2096	26.84	30.68	1.85	1.42	Yes
ENSMUSG00000065990.12	protein_coding	Aurkaip1	4.77810547275e-56	-2.52839	372.72	325.84	65.14	63.04	Yes
ENSMUSG00000073684.13	protein_coding	Faap20	7.89477064263456e-56	-5.47788	47.68	38.08	0.61	1.47	Yes
ENSMUSG00000026927.17	protein_coding	Entr1	3.4278599938256e-55	-3.36551	58.91	45.55	4.88	5.84	Yes
ENSMUSG00000002395.14	protein_coding	Use1	1.53425479744004e-54	-2.39884	304.35	298.66	61.33	59.7	Yes
ENSMUSG00000031711.7	protein_coding	Zfp330	1.72577473345946e-52	-3.08448	46.38	50.13	6.67	5.27	Yes
ENSMUSG00000025574.13	protein_coding	Tk1	6.44115965902145e-51	-2.61344	121.89	107.67	20.74	18.89
ENSMUSG00000030750.13	protein_coding	Nsmce1	7.13205751956328e-51	-2.64365	175.38	154.72	30.31	25.49	Yes
ENSMUSG00000067722.4	protein_coding	BC003965	1.87328157253223e-50	-2.80452	34.52	30.3	5.18	4.6	Yes
ENSMUSG00000020831.18	protein_coding	0610010K14Rik	1.1597496726244e-49	-2.77166	200.66	176.86	31.39	26.91	Yes
ENSMUSG00000022422.13	protein_coding	Dscc1	3.04360991582937e-49	-4.26582	25.33	24.29	1.2	1.52	Yes
ENSMUSG00000039233.12	protein_coding	Tbce	4.25634418745929e-49	-3.61987	30.07	30.43	2.77	2.38	Yes
ENSMUSG00000032112.10	protein_coding	Trappc4	6.87704818078441e-49	-2.25659	252.67	264.78	57.17	57.37	Yes
ENSMUSG00000011114.18	protein_coding	Tbrg1	8.30467185849172e-49	-2.52778	137.51	112.91	22.39	23.53	Yes
ENSMUSG00000022216.17	protein_coding	Psme1	9.41300941892774e-49	-2.60264	238.82	196.37	37.74	37.98
ENSMUSG00000059791.14	protein_coding	Nrm	3.47136781988768e-48	-3.25247	51.81	41.16	5.49	4.75
ENSMUSG00000032078.17	protein_coding	Zpr1	9.17514630100438e-48	-3.16302	40.39	29.46	4.08	4.14	Yes
ENSMUSG00000001285.12	protein_coding	Myg1	1.20996358880531e-47	-5.27957	48.45	39.1	0.72	1.75	Yes
ENSMUSG00000037089.11	protein_coding	Slc35b2	2.43684639260754e-47	-2.75386	103.72	94.17	15.16	15.8	Yes
ENSMUSG00000042660.8	protein_coding	Wdr55	2.50099481015113e-47	-3.08636	44.15	37.91	5.16	5.01	Yes
ENSMUSG00000027099.9	protein_coding	Mtx2	5.6556760768801e-47	-2.68042	90.06	77.74	12.32	15.36	Yes
ENSMUSG00000037376.14	protein_coding	Trmt6	1.75738743532366e-46	-2.48722	69.17	71.14	13.14	13.28	Yes
ENSMUSG00000003033.15	protein_coding	Ap1m1	5.03814018092374e-46	-2.82351	59.32	46.57	8.08	7.69	Yes
ENSMUSG00000005846.12	protein_coding	Rsl1d1	6.33422323423327e-46	-2.06172	485.26	473.62	117.49	125.78	Yes
ENSMUSG00000060803.6	protein_coding	Gstp1	7.42923791335519e-46	-2.14342	404.57	411.43	99.79	95.71
ENSMUSG00000022407.10	protein_coding	Adsl	1.57337385796137e-45	-2.78943	102.1	74.43	13.19	13.76	Yes
ENSMUSG00000028851.6	protein_coding	Nudc	1.78613757754926e-45	-2.3962	443.61	350.49	81.04	78.54	Yes
ENSMUSG00000028455.15	protein_coding	Stoml2	2.25440477395714e-45	-2.52062	559.99	420.6	91.23	89.4	Yes
ENSMUSG00000027940.18	protein_coding	Tpm3	2.43708416150845e-45	-2.12685	321.8	287.65	74.65	73.15
ENSMUSG00000053565.10	protein_coding	Eif3k	4.79682522920845e-45	-1.99966	1207.94	1200.89	316.84	321.53	Yes
ENSMUSG00000032002.10	protein_coding	Dcun1d5	7.48148888552475e-45	-2.57207	113.7	92.42	18.24	18.36	Yes
ENSMUSG00000027131.3	protein_coding	Emc4	2.24789940317598e-44	-2.22458	281.95	256.07	60.12	61.7	Yes
ENSMUSG00000072582.9	protein_coding	Ptrh2	7.84116030367369e-44	-2.34993	40.55	46.17	8.99	8.96	Yes
ENSMUSG00000001844.10	protein_coding	Zdhhc4	1.00533141014168e-43	-2.97117	78.82	59.81	8.89	9.73	Yes
ENSMUSG00000107283.3	protein_coding	Mpv17	2.01400956118018e-43	-2.57943	60.47	56.34	10.83	9.75	Yes
ENSMUSG00000034789.8	protein_coding	Rab24	2.15392899751501e-43	-3.24134	89.82	68.64	7.55	10.1	Yes
ENSMUSG00000004264.17	protein_coding	Phb2	2.1916759879955e-43	-2.46875	536.91	403.03	86.49	93.55	Yes
ENSMUSG00000033918.16	protein_coding	Parl	1.01589579194547e-42	-2.11241	313.84	283.41	72.08	74.14	Yes
ENSMUSG00000029617.10	protein_coding	Ccz1	1.1011545757929e-42	-2.75072	44.54	40.12	6.01	7.25	Yes
ENSMUSG00000027613.15	protein_coding	Eif6	1.10375917758748e-42	-2.26815	245.71	207.58	49.88	49.64	Yes
ENSMUSG00000078713.8	protein_coding	Tomm5	1.30638906560602e-42	-1.99761	1025.26	1017.16	263.25	278.01	Yes
ENSMUSG00000009640.11	protein_coding	Dmap1	1.71912750303898e-42	-3.37621	26.45	24.04	2.58	2.52	Yes
ENSMUSG00000054309.9	protein_coding	Cpsf3	3.33071751843185e-42	-2.53752	41.7	38.39	7.82	6.73	Yes
ENSMUSG00000028898.15	protein_coding	Trnau1ap	4.60639809263274e-42	-2.47423	170.84	139.39	28.92	30.02	Yes
ENSMUSG00000038510.12	protein_coding	Rpf2	8.62130157968188e-42	-3.02968	191.91	341.16	34.15	34.11	Yes
ENSMUSG00000023942.15	protein_coding	Slc29a1	9.70403656580533e-42	-2.49636	76.52	63.26	12.86	13.29
ENSMUSG00000042367.12	protein_coding	Gjb3	2.96895282059039e-41	-2.78002	54.61	43.29	7.65	7.36
ENSMUSG00000028567.8	protein_coding	Txndc12	5.86052599754792e-41	-2.42825	65.2	69.41	13.43	12.92	Yes
ENSMUSG00000039530.17	protein_coding	Tusc3	6.09038035999237e-41	-3.48702	25.93	24.6	2.17	2.57	Yes
ENSMUSG00000020075.8	protein_coding	Ddx21	6.29984987970095e-41	-2.30097	25.52	30.14	5.95	5.96	Yes
ENSMUSG00000030056.8	protein_coding	Isy1	1.00005783727562e-40	-2.42194	68.13	58.72	11.73	13.28	Yes
ENSMUSG00000063802.5	protein_coding	Hspbp1	1.76782414936576e-40	-3.14014	39.28	36.43	5.33	3.66	Yes
ENSMUSG00000027531.16	protein_coding	Impa1	2.6676492483158e-40	-2.31674	67.17	58.67	12.73	13.96	Yes
ENSMUSG00000038762.15	protein_coding	Abcf1	3.51477064768017e-40	-2.26029	117.98	125.85	27.17	26.54	Yes
ENSMUSG00000060038.14	protein_coding	Dhps	4.31425818334744e-40	-2.28141	169.68	155.64	34.7	36	Yes
ENSMUSG00000040385.7	protein_coding	Ppp1ca	5.33564381402911e-40	-2.29889	1226.09	928.26	225.89	240.15	Yes
ENSMUSG00000003813.15	protein_coding	Rad23a	7.35511844625494e-40	-2.6768	123.99	89.57	17.78	17.42	Yes
ENSMUSG00000034152.6	protein_coding	Exoc3	2.72106781035554e-39	-5.33049	18.8	18.25	0.57	0.34	Yes
ENSMUSG00000019761.10	protein_coding	Krt10	7.45659498652685e-39	-9.11592	32.8	30.56	0.08	0.03
ENSMUSG00000017723.11	protein_coding	Wfdc2	1.10801245239675e-38	-2.25916	342.11	322.05	66.33	80.18
ENSMUSG00000027447.6	protein_coding	Cst3	1.50674913223376e-38	-2.2815	298.97	261.3	55.26	66.43	Yes
ENSMUSG00000028293.14	protein_coding	Slc35a1	1.89556858415625e-38	-2.40626	55.62	47.79	10.07	10.51	Yes
ENSMUSG00000092837.1	ribozyme	Rpph1	1.92351196803192e-38	-2.9001	370.49	298.7	44.09	50.22
ENSMUSG00000021018.8	protein_coding	Polr2h	1.9525495167101e-38	-2.23673	417.35	355.27	80.03	93.11	Yes
ENSMUSG00000024911.7	protein_coding	Fibp	3.02985923187241e-38	-4.49766	68.64	56.03	4.59	1.67	Yes
ENSMUSG00000022503.10	protein_coding	Nubp1	6.23902539245662e-38	-2.38019	109.74	85.74	19.26	20.36	Yes
ENSMUSG00000024082.5	protein_coding	Ndufaf7	1.05082924348732e-37	-2.44787	91.88	75.84	16.42	15.98	Yes
ENSMUSG00000002458.13	protein_coding	Rgs19	1.55069975956211e-37	-2.78605	83	78.92	10.04	14.71
ENSMUSG00000033285.15	protein_coding	Wdr3	1.71524125888039e-37	-3.78927	16.71	17.53	1.76	0.83	Yes
ENSMUSG00000078656.11	protein_coding	Vps25	1.82261810844009e-37	-2.09979	351.22	294.34	80.76	78.41	Yes
ENSMUSG00000010406.12	protein_coding	Mrpl52	4.22646352716506e-37	-2.30039	712.53	575.92	131.66	144.46	Yes
ENSMUSG00000031256.11	protein_coding	Cstf2	5.21045148095869e-37	-2.93189	11.05	9.56	1.34	1.5	Yes
ENSMUSG00000009585.18	protein_coding	Apobec3	6.61143511590933e-37	-2.80338	36.95	29.38	5.39	4.59
ENSMUSG00000115219.2	protein_coding	Eef1akmt4	6.84456938931543e-37	-2.76553	44.95	44.11	7.26	6.46	Yes
ENSMUSG00000003549.9	protein_coding	Ercc1	7.08545053369788e-37	-2.44729	107.84	94.76	18.51	20.67	Yes
ENSMUSG00000031879.14	protein_coding	Ciao2b	9.23695464211998e-37	-1.97542	319.1	309.19	86.44	82.46	Yes
ENSMUSG00000067367.9	protein_coding	Lyar	1.65749975867763e-36	-2.11989	291.2	264.91	61.62	73.64	Yes
ENSMUSG00000035637.14	protein_coding	Grhpr	3.17783085084452e-36	-2.72758	82.63	62.72	12.91	10.12
ENSMUSG00000032126.16	protein_coding	Hmbs	3.30302271515821e-36	-2.332	138.11	106.83	25.63	25.7	Yes
ENSMUSG00000019970.15	protein_coding	Sgk1	3.36530437789601e-36	-2.08392	193.14	157.49	43.03	44.42
ENSMUSG00000073838.10	protein_coding	Tufm	4.48818527611099e-36	-2.6051	63.92	48.54	9.29	10.2	Yes
ENSMUSG00000038671.15	protein_coding	Arfrp1	4.57459751028859e-36	-2.7875	65.38	49.21	8.35	9.1	Yes
ENSMUSG00000000001.4	protein_coding	Gnai3	1.08328087100237e-35	-2.46002	20.87	26.24	4.43	4.56	Yes
ENSMUSG00000026577.13	protein_coding	Blzf1	1.68867345613683e-35	-3.66757	13.6	15.32	1.56	0.79	Yes
ENSMUSG00000041841.8	protein_coding	Rpl37	4.64973688491609e-35	-1.74393	1906.39	2044.46	630.27	618.4	Yes
ENSMUSG00000011958.17	protein_coding	Bnip2	5.27116879913698e-35	-2.81101	25.32	20.65	3.65	3.21	Yes
ENSMUSG00000031792.15	protein_coding	Usb1	6.7267078103744e-35	-3.10816	25.91	21.16	2.74	2.99	Yes
ENSMUSG00000008763.16	protein_coding	Man1a2	8.40690073168441e-35	-2.84943	20.31	15.97	2.57	2.7
ENSMUSG00000021917.16	protein_coding	Spcs1	9.55796549622492e-35	-1.86347	520.26	565.07	152.4	163.03	Yes
ENSMUSG00000022223.9	protein_coding	Sdr39u1	9.61602513139007e-35	-3.13294	44.14	35.16	4.64	4.85
ENSMUSG00000026254.17	protein_coding	Eif4e2	1.44007803542943e-34	-1.75967	584.6	604.66	182.54	189.06	Yes
ENSMUSG00000063480.8	protein_coding	Snu13	1.51530732473749e-34	-1.88332	997.74	851.28	264.27	264.72	Yes
ENSMUSG00000018733.10	protein_coding	Pex12	4.53895198354895e-34	-4.95159	10.81	10.15	0.44	0.22	Yes
ENSMUSG00000071653.9	protein_coding	1810009A15Rik	5.30167021186567e-34	-1.77455	605.78	628.13	188.2	193.23	Yes
ENSMUSG00000057895.11	protein_coding	Zfp105	7.08714327305225e-34	-3.75247	11.45	11.41	0.8	0.97	Yes
ENSMUSG00000020133.8	protein_coding	2310011J03Rik	8.87664146732989e-34	-3.56587	19.29	14.89	1.53	1.47	Yes
ENSMUSG00000002064.10	protein_coding	Sdf2	1.13593455742093e-33	-2.2698	70.72	75.18	17.17	14.6	Yes
ENSMUSG00000056820.7	protein_coding	Tsnax	1.46362071252799e-33	-2.99525	21.61	17.81	3.05	2.11	Yes
ENSMUSG00000052776.10	protein_coding	Oas1a	1.5656293898117e-33	-4.03568	11.28	11.32	0.84	0.59
ENSMUSG00000063229.15	protein_coding	Ldha	1.84370348749722e-33	-2.01082	545.74	439.79	136.48	123.24
ENSMUSG00000015790.16	protein_coding	Surf1	1.95454362760087e-33	-2.7622	55.51	49.97	8.92	7.39	Yes
ENSMUSG00000070319.6	protein_coding	Eif3g	2.23765762555621e-33	-1.81397	808.69	718.67	227.35	232.1	Yes
ENSMUSG00000113786.1	protein_coding	Gm49384	2.63987841009189e-33	-5.03426	24.2	20.51	0.92	0.43
ENSMUSG00000058706.5	protein_coding	0610030E20Rik	5.02477185009967e-33	-5.48288	4.73	4.31	0.09	0.13	Yes
ENSMUSG00000025135.12	protein_coding	Anapc11	6.3427354596461e-33	-2.18187	307.34	244.89	58.52	69.83	Yes
ENSMUSG00000021024.14	protein_coding	Psma6	6.47103198183866e-33	-1.7739	899.29	1044.32	295.38	305.26
ENSMUSG00000024835.15	protein_coding	Coro1b	1.03217441806585e-32	-2.93413	46.7	33.77	6.52	4.49	Yes
ENSMUSG00000052926.16	protein_coding	Rnaseh2a	1.04384964645877e-32	-1.95426	367.8	317.08	91.25	95.51
ENSMUSG00000059355.13	protein_coding	Wdr83os	1.57978559882607e-32	-2.47596	120.37	162.27	23.47	29.77	Yes
ENSMUSG00000025470.11	protein_coding	Zfp511	1.77298422619008e-32	-2.84284	51.08	43.92	6.84	7.03	Yes
ENSMUSG00000091803.7	protein_coding	Cox16	1.7948059961131e-32	-2.23699	154.5	159.8	36.4	33.75	Yes
ENSMUSG00000029551.13	protein_coding	Psmg3	1.8406587352026e-32	-2.4787	79.97	71.69	13.83	14.77	Yes
ENSMUSG00000031105.16	protein_coding	Slc25a14	2.34566137781645e-32	-4.56686	13.45	13.82	0.56	0.62	Yes
ENSMUSG00000027305.9	protein_coding	Ndufaf1	2.6244050503915e-32	-2.26363	56.75	68.27	13.6	13.77	Yes
ENSMUSG00000024841.8	protein_coding	Eif1ad	3.22584038594182e-32	-1.9569	84.38	74.68	22.01	21.27	Yes
ENSMUSG00000068922.14	protein_coding	Msto1	3.88901520610652e-32	-2.65841	68.94	45.75	10.49	8.58
ENSMUSG00000020736.12	protein_coding	Nt5c	5.96452007170614e-32	-2.64952	73.05	59.26	10.87	11.25
ENSMUSG00000031146.6	protein_coding	Plp2	6.10663713987506e-32	-1.80452	397.21	362.43	111.62	118.41
ENSMUSG00000117924.1	protein_coding	Tmem223	8.63675472728957e-32	-2.17734	162.68	139.83	34.58	35.89	Yes
ENSMUSG00000026333.14	protein_coding	Gin1	1.17524817641673e-31	-3.52707	15.67	20.59	1.78	1.46	Yes
ENSMUSG00000073568.2	protein_coding	Arl14epl	1.49580417417349e-31	-2.284	27.91	31.98	6.21	6.71	Yes
ENSMUSG00000020978.10	protein_coding	Klhdc2	1.56306903758619e-31	-2.76363	24.99	20.55	3.79	3.21	Yes
ENSMUSG00000026849.18	protein_coding	Tor1a	1.56306903758619e-31	-2.48166	50.15	43.42	8.19	9.43	Yes
ENSMUSG00000021598.9	protein_coding	Med10	1.63192519465923e-31	-1.80257	378.04	374.6	108.11	119.97
ENSMUSG00000030357.10	protein_coding	Fkbp4	1.81180012695603e-31	-2.11127	334.54	243.77	70.87	70.44
ENSMUSG00000032892.14	protein_coding	Rangrf	2.00279747099242e-31	-2.03937	221.04	279.21	66.26	61.84
ENSMUSG00000002984.17	protein_coding	Tomm40	2.19829250751014e-31	-2.50105	82.04	57.55	12.26	13.67	Yes
ENSMUSG00000024999.7	protein_coding	Noc3l	2.30587066249563e-31	-2.48447	10.86	12.05	2.09	2.2	Yes
ENSMUSG00000004018.9	protein_coding	Fancl	2.41936075277338e-31	-2.04986	73.73	68.32	19.37	16.8
ENSMUSG00000061755.10	protein_coding	Bod1l	2.52642329170245e-31	-2.21235	19.16	16.27	4.32	3.73	Yes
ENSMUSG00000078784.8	protein_coding	Rbis	2.86933353090468e-31	-1.79024	1612.45	1928.38	535.25	545.53	Yes
ENSMUSG00000022177.9	protein_coding	Haus4	3.99459988625345e-31	-2.18251	122.16	98.14	27.88	23.25
ENSMUSG00000022945.12	protein_coding	Chaf1b	4.43594983931195e-31	-2.3451	63.84	48.58	12.43	10.84	Yes
ENSMUSG00000031513.8	protein_coding	Leprotl1	4.67648180734153e-31	-2.24181	27.95	23.99	5.84	5.72	Yes
ENSMUSG00000006056.13	protein_coding	Calcoco2	4.73215077134161e-31	-1.75999	274.11	263.96	89.07	78.95
ENSMUSG00000028848.13	protein_coding	Gpn2	6.1174408949083e-31	-3.16914	33.84	24.15	2.95	3.79	Yes
ENSMUSG00000026036.17	protein_coding	Nif3l1	1.11274043058503e-30	-2.10866	37.33	42.92	10.07	9.52	Yes
ENSMUSG00000007867.9	protein_coding	Ift43	1.18582051336406e-30	-3.07682	47.09	46.37	6.77	4.72	Yes
ENSMUSG00000024640.9	protein_coding	Psat1	2.90911592759744e-30	-1.98162	78.18	71.52	22.03	17.95
ENSMUSG00000020541.12	protein_coding	Tom1l1	3.22504424968124e-30	-3.39748	8.7	9.15	1.09	0.66
ENSMUSG00000043866.11	protein_coding	Taf10	3.85989782940786e-30	-2.19882	503.95	365.96	94.98	104.61	Yes
ENSMUSG00000031568.16	protein_coding	Rwdd4a	4.43797547584785e-30	-2.24692	73.77	71.67	17.02	15.18	Yes
ENSMUSG00000028932.7	protein_coding	Psmc2	4.68432906794965e-30	-1.62523	347.1	353.3	120.55	119.7	Yes
ENSMUSG00000030738.11	protein_coding	Eif3c	7.39968523907919e-30	-1.79634	202.7	183	61.07	56.33	Yes
ENSMUSG00000037628.10	protein_coding	Cdkn3	8.36647195003961e-30	-2.42308	70.56	74.81	13.15	15.29
ENSMUSG00000075054.5	protein_coding	Yae1d1	8.99082838518088e-30	-2.29847	69.64	70.75	12.74	17.3	Yes
ENSMUSG00000005881.13	protein_coding	Ergic3	1.39801016767315e-29	-2.01462	173.15	145.42	43.62	39.51	Yes
ENSMUSG00000007589.9	protein_coding	Tinf2	1.90065391758524e-29	-2.83791	36.51	26.33	5.43	3.74	Yes
ENSMUSG00000055041.8	protein_coding	Commd5	1.90065391758524e-29	-2.4699	67.83	55.64	12.9	10.45	Yes
ENSMUSG00000015668.13	protein_coding	Pdzd11	1.97270362892576e-29	-1.82022	169.09	157.42	49.27	48.34	Yes
ENSMUSG00000095180.8	protein_coding	Rhox5	2.20347281542256e-29	-3.80321	28.68	43.87	3.05	2.26
ENSMUSG00000031617.16	protein_coding	Tmem184c	3.01809454178618e-29	-2.36245	22.71	25.03	5.48	4.25	Yes
ENSMUSG00000022544.14	protein_coding	Eef2kmt	4.15836608412662e-29	-3.14563	26.91	20.56	2.44	3.19	Yes
ENSMUSG00000020534.14	protein_coding	Shmt1	5.09843727225499e-29	-2.30469	50.35	37.17	9.54	9.09	Yes
ENSMUSG00000019437.17	protein_coding	Tlcd1	5.50061983568625e-29	-2.09356	80.1	66.29	18.97	17.15
ENSMUSG00000031916.17	protein_coding	Cog8	5.72202700234284e-29	-2.58003	25.13	17.03	3.73	3.67	Yes
ENSMUSG00000040648.14	protein_coding	Ppip5k2	6.98635785012441e-29	-3.01585	5.6	6.9	0.64	0.97	Yes
ENSMUSG00000040557.14	protein_coding	Mettl27	7.14534818226814e-29	-3.26588	20.51	13.69	1.83	1.86
ENSMUSG00000024896.9	protein_coding	Minpp1	7.72734335537318e-29	-5.81104	5.7	6.37	0.11	0.1	Yes
ENSMUSG00000028889.17	protein_coding	Yrdc	9.96497025470021e-29	-2.47987	126.79	86.9	17.66	22.86	Yes
ENSMUSG00000025132.13	protein_coding	Arhgdia	1.1458350364268e-28	-2.52828	108.97	67.31	15.06	17.13
ENSMUSG00000039660.16	protein_coding	Spout1	1.42392890781968e-28	-2.57949	46	30.84	6.78	6.67	Yes
ENSMUSG00000026171.12	protein_coding	Rnf25	1.61207578095786e-28	-4.47086	17.31	12.52	0.58	0.83	Yes
ENSMUSG00000018648.15	protein_coding	Dusp14	2.02449500704057e-28	-1.91588	135.13	112.69	34.55	34.75
ENSMUSG00000022570.7	protein_coding	Tsta3	2.49037358116082e-28	-1.99684	88.01	79.68	23.64	20.61	Yes
ENSMUSG00000029034.9	protein_coding	Ints11	2.57464189849227e-28	-2.0975	65.76	51.94	14.9	14.07	Yes
ENSMUSG00000032519.11	protein_coding	Slc25a38	2.98431167056888e-28	-3.41529	23.85	17.59	2.17	1.84	Yes
ENSMUSG00000022427.4	protein_coding	Tomm22	3.14047939147313e-28	-1.67289	454.04	411.45	144.3	142.83	Yes
ENSMUSG00000037296.7	protein_coding	Lsm1	3.31732498768668e-28	-1.69038	122.73	114.46	38.36	39.35	Yes
ENSMUSG00000032309.15	protein_coding	Fbxo22	3.38439469981042e-28	-1.92059	64.42	57.34	16.74	17.19	Yes
ENSMUSG00000004561.14	protein_coding	Mettl17	3.82772777144255e-28	-3.67836	21.04	14.05	1.15	1.7	Yes
ENSMUSG00000057649.6	protein_coding	Brd9	4.23631319165624e-28	-3.21319	14.04	14.56	1.75	1.42	Yes
ENSMUSG00000006398.15	protein_coding	Cdc20	4.98811785485813e-28	-1.97981	135.33	106.08	32.03	32.53	Yes
ENSMUSG00000020523.14	protein_coding	Fam114a2	5.68150090343591e-28	-2.22017	26.58	23.15	5.75	5.46	Yes
ENSMUSG00000030979.13	protein_coding	Uros	5.68150090343591e-28	-2.72279	23.73	27.25	3.75	4.28
ENSMUSG00000040843.10	protein_coding	Tiprl	1.11588725014541e-27	-1.89352	122.36	104.16	34.03	30.29	Yes
ENSMUSG00000024856.10	protein_coding	Cdk2ap2	1.5880104875317e-27	-2.04362	255.4	192.65	55.35	59.18	Yes
ENSMUSG00000028016.9	protein_coding	Ints12	1.60765295211518e-27	-2.23483	16.84	16.97	4.09	3.44	Yes
ENSMUSG00000021040.15	protein_coding	Slirp	2.5373894963631e-27	-1.7818	984.52	1175.7	307.67	354.33	Yes
ENSMUSG00000002768.8	protein_coding	Mea1	2.87269748697591e-27	-1.7822	240.36	217.88	68.05	72.66
ENSMUSG00000098789.7	protein_coding	Jmjd7	4.26927154557632e-27	-3.28328	23.79	17.27	2	2.42	Yes
ENSMUSG00000037349.9	protein_coding	Nudt22	4.66896892216265e-27	-3.00249	27.5	27.2	3.2	3.91	Yes
ENSMUSG00000062797.13	protein_coding	Hikeshi	4.93576559220398e-27	-1.67708	305.81	334.79	111.01	100.51	Yes
ENSMUSG00000030881.15	protein_coding	Arfip2	5.41291674679826e-27	-5.04242	10.89	6.5	0.3	0.21	Yes
ENSMUSG00000033543.17	protein_coding	Gtf2a2	5.55108450951089e-27	-1.65969	503.87	497.27	157.04	177.78	Yes
ENSMUSG00000022559.8	protein_coding	Fbxl6	5.56069816796773e-27	-4.82053	11.15	7.24	0.37	0.29	Yes
ENSMUSG00000061286.7	protein_coding	Exosc5	5.77181528294642e-27	-2.17667	235.71	165.52	43.75	49.6
ENSMUSG00000029557.7	protein_coding	Mrm2	7.02016003368609e-27	-2.79991	28.58	22.19	4.25	3.33	Yes
ENSMUSG00000042195.9	protein_coding	Slc35f2	7.11422535893648e-27	-2.80177	13.38	12.51	1.79	2.09
ENSMUSG00000041035.9	protein_coding	Gm17018	8.35456720910807e-27	-2.35747	67.85	56.44	14.69	10.76	Yes
ENSMUSG00000018293.4	protein_coding	Pfn1	9.49736895664749e-27	-1.91059	2984.02	2192.05	696.36	754.9	Yes
ENSMUSG00000035278.9	protein_coding	Plekhj1	1.16966919937419e-26	-2.27752	193.41	134.03	34.25	36.72	Yes
ENSMUSG00000027865.10	protein_coding	Gdap2	1.20372998647432e-26	-3.70166	9.51	8	0.6	0.82	Yes
ENSMUSG00000028699.9	protein_coding	Tspan1	1.62645438077528e-26	-3.06652	15.29	16.06	2.18	1.68
ENSMUSG00000098332.2	protein_coding	2310009A05Rik	1.63812275957632e-26	-3.11184	57.09	62.11	7.04	7.26	Yes
ENSMUSG00000006299.13	protein_coding	Aamp	1.9533326032315e-26	-1.94852	123.07	94.6	30.16	29.27	Yes
ENSMUSG00000024668.8	protein_coding	Sdhaf2	2.04582425599351e-26	-2.14644	43.88	54.71	12.36	10.97	Yes
ENSMUSG00000019969.14	protein_coding	Psen1	2.06318172742137e-26	-3.41785	11.92	7.88	0.8	1.12	Yes
ENSMUSG00000062309.8	protein_coding	Rpp25	2.88395777951875e-26	-2.15661	122.41	86.69	23.86	25.47
ENSMUSG00000006050.12	protein_coding	Sra1	3.02668055508553e-26	-1.6515	303.54	286.52	100.93	97.57	Yes
ENSMUSG00000027245.11	protein_coding	Hypk	3.32338013690415e-26	-1.57588	627.1	699.78	243.96	226.44
ENSMUSG00000010376.15	protein_coding	Nedd8	3.35316294120932e-26	-1.54054	1293.1	1236.52	459.08	461.02	Yes
ENSMUSG00000000486.13	protein_coding	Sept1	3.96252034161984e-26	-1.87096	107.58	110.1	29.3	33.44
ENSMUSG00000073468.12	protein_coding	Sft2d1	4.56380594913158e-26	-2.0781	115.57	93.9	24.85	27.29	Yes
ENSMUSG00000030879.10	protein_coding	Mrpl17	4.60892138737647e-26	-1.73207	1170.56	1011.26	319.98	373.35	Yes
ENSMUSG00000024982.10	protein_coding	Zdhhc6	4.87710318698399e-26	-2.41421	27.46	22.95	4.44	5.58	Yes
ENSMUSG00000054226.13	protein_coding	Tprkb	5.02693603020065e-26	-2.80919	50.59	86.89	11.23	9.07
ENSMUSG00000020973.7	protein_coding	Dnaaf2	5.26245193381434e-26	-4.7147	3.84	3.92	0.17	0.12	Yes
ENSMUSG00000006651.8	protein_coding	Aplp1	5.74861300145565e-26	-2.30351	41.45	44.13	9.03	9.11
ENSMUSG00000023004.8	protein_coding	Tuba1b	6.39574420500429e-26	-1.54064	1067.31	1164.79	430.39	381
ENSMUSG00000025421.15	protein_coding	Hdhd2	8.92778674962923e-26	-2.14006	39.27	33.95	9.03	8.41	Yes
ENSMUSG00000020910.16	protein_coding	Adprm	1.02771208192531e-25	-2.27494	38.98	40.49	8.01	9.19	Yes
ENSMUSG00000031708.17	protein_coding	Tecr	1.08137448669785e-25	-1.83143	869.4	658.06	225.67	228.45	Yes
ENSMUSG00000032966.14	protein_coding	Fkbp1a	1.12075120384262e-25	-1.73019	333.24	270.66	96.7	95.49	Yes
ENSMUSG00000034165.16	protein_coding	Ccnd3	1.23103807181276e-25	-2.19391	67.37	47.96	13.63	12.84
ENSMUSG00000000600.15	protein_coding	Krit1	1.25876621142883e-25	-2.57928	9.43	12.68	1.92	1.93	Yes
ENSMUSG00000024369.16	protein_coding	Nelfe	1.51923061658847e-25	-2.14835	84.87	62.53	18.03	16.92	Yes
ENSMUSG00000018858.15	protein_coding	Mrpl58	1.58792456974532e-25	-1.9563	348.17	264.56	83.14	83.16	Yes
ENSMUSG00000022033.9	protein_coding	Pbk	1.84799254915302e-25	-1.75925	107.57	95.6	30.21	33.13
ENSMUSG00000055681.14	protein_coding	Cope	2.01967369830675e-25	-1.63311	332.13	295.8	106.06	107.92	Yes
ENSMUSG00000050846.9	protein_coding	Zfp623	2.16003651637766e-25	-4.81737	7.09	4.66	0.17	0.26	Yes
ENSMUSG00000022972.10	protein_coding	Cfap298	2.67734215036721e-25	-2.25898	65.71	48.35	12.52	12.48	Yes
ENSMUSG00000031021.13	protein_coding	Tmem9b	2.87545618034764e-25	-2.72245	24.46	18.68	3.04	3.8
ENSMUSG00000029030.14	protein_coding	Tprgl	2.9785148658255e-25	-2.30662	38.07	29.82	6.83	7.56	Yes
ENSMUSG00000029048.3	protein_coding	Rer1	3.10003700520644e-25	-1.66156	186.93	166.85	56.87	61.27	Yes
ENSMUSG00000024525.7	protein_coding	Impa2	4.03624103970598e-25	-2.35022	23.52	17.98	3.49	5.07
ENSMUSG00000064308.10	protein_coding	2410137M14Rik	4.31073849990804e-25	-2.4953	44.09	57.1	9.24	9.46
ENSMUSG00000003131.7	protein_coding	Pafah1b2	4.60011994985081e-25	-2.13281	43.69	34.1	9.14	9.48
ENSMUSG00000029911.14	protein_coding	Ssbp1	4.70504025280898e-25	-1.51559	768.16	806.21	278.63	303.48	Yes
ENSMUSG00000000339.14	protein_coding	Rtca	5.41869510609828e-25	-2.01271	50.64	44.65	11.72	13.11	Yes
ENSMUSG00000024829.12	protein_coding	Mrpl21	6.40438705931547e-25	-1.5619	391.5	381.95	141.63	135.32	Yes
ENSMUSG00000005510.9	protein_coding	Ndufs3	6.49078059623857e-25	-1.63143	247.05	226.27	80.4	81	Yes
ENSMUSG00000037938.4	protein_coding	Chchd5	6.50736568938582e-25	-2.00131	51.94	48.87	13.5	12.95	Yes
ENSMUSG00000029147.11	protein_coding	Ppm1g	8.06557229938396e-25	-1.86004	46.87	42.32	13.45	12.42	Yes
ENSMUSG00000002068.16	protein_coding	Ccne1	9.80034992712508e-25	-1.83893	106.73	85.2	29.61	26.95	Yes
ENSMUSG00000027702.7	protein_coding	Lrrc34	1.13366639223549e-24	-1.75731	87.8	75.32	25.82	25.1	Yes
ENSMUSG00000028478.18	protein_coding	Clta	1.26617838060094e-24	-1.74423	252.47	208.41	74.65	70.53	Yes
ENSMUSG00000047989.11	protein_coding	Ino80c	1.2704294511052e-24	-2.35807	24.79	26.99	4.71	5.84	Yes
ENSMUSG00000018677.9	protein_coding	Slc25a39	1.34851567354853e-24	-1.89542	216.95	163.13	57.02	50.69
ENSMUSG00000019814.5	protein_coding	Ltv1	1.58158477327001e-24	-1.74175	63.03	57.95	20.22	17.92	Yes
ENSMUSG00000029433.16	protein_coding	Diablo	1.67955791204e-24	-1.7364	188.41	156.21	54.84	54.32	Yes
ENSMUSG00000062822.8	protein_coding	4833420G17Rik	1.76321088084798e-24	-2.16717	24.41	21.35	5.23	5.46	Yes
ENSMUSG00000028670.14	protein_coding	Lypla2	1.8405079612377e-24	-8.08241	26.7	15.73	0.08	0.07	Yes
ENSMUSG00000003423.15	protein_coding	Pih1d1	2.77942659134959e-24	-2.39723	83.17	63.65	16.98	12.21	Yes
ENSMUSG00000023456.15	protein_coding	Tpi1	3.13092315664869e-24	-1.56435	250.45	239.35	93.21	81.84
ENSMUSG00000031821.11	protein_coding	Gins2	3.54900845097974e-24	-1.55527	345.29	314.88	118.43	119.07	Yes
ENSMUSG00000059878.12	protein_coding	Zfp422	4.57888281828016e-24	-3.12338	7.73	7.56	0.83	0.98
ENSMUSG00000022711.16	protein_coding	Pmm2	5.97928708942082e-24	-1.88042	50.29	53.68	14.46	15.23	Yes
ENSMUSG00000001525.10	protein_coding	Tubb5	6.38305288423747e-24	-1.48941	288.55	265.94	103.09	105.84
ENSMUSG00000001767.5	protein_coding	Crnkl1	7.09051292219238e-24	-2.02339	14.48	15.92	3.89	3.95	Yes
ENSMUSG00000068101.11	protein_coding	Cenpm	8.17280828273947e-24	-1.78153	393.22	301.75	107.3	105.89
ENSMUSG00000029910.14	protein_coding	Mad2l1	8.67509429345389e-24	-1.44346	424.64	419.69	161.99	166.6	Yes
ENSMUSG00000031875.7	protein_coding	Cmtm3	8.67509429345389e-24	-3.36432	13.81	10.37	1.16	1.26
ENSMUSG00000030695.16	protein_coding	Aldoa	9.63055009078451e-24	-1.61935	578.94	476.04	180.37	182.45	Yes
ENSMUSG00000061111.8	protein_coding	Mcrip1	9.7234762598683e-24	-2.24446	64.1	47.43	13.24	11.4
ENSMUSG00000018322.10	protein_coding	Tomm34	9.9176884407651e-24	-2.24486	36.33	26.81	7.32	6.62	Yes
ENSMUSG00000020743.15	protein_coding	Mif4gd	1.0082174304666e-23	-1.94247	113.02	87.88	25.92	29.11
ENSMUSG00000026755.14	protein_coding	Arpc5l	1.20171922274179e-23	-1.56518	170.66	153.69	56.11	59.71	Yes
ENSMUSG00000044991.10	protein_coding	Shld1	1.38971023623337e-23	-3.738	14.05	15.17	1.05	1.19	Yes
ENSMUSG00000027247.16	protein_coding	Arhgap1	1.48470037703398e-23	-2.16587	18.15	19.08	3.9	4.82	Yes
ENSMUSG00000040044.11	protein_coding	Orc3	1.58026356949468e-23	-1.75125	43.67	44.86	13.83	13.86	Yes
ENSMUSG00000014856.12	protein_coding	Tmem208	1.72490619219394e-23	-1.56438	279.51	279.13	97.13	102.35	Yes
ENSMUSG00000057411.9	protein_coding	Fam173a	2.00990084178908e-23	-2.9333	32.39	28.62	4.55	3.72	Yes
ENSMUSG00000033114.11	protein_coding	Slc35d2	2.27276698383644e-23	-3.41119	12.91	10.65	1.1	1.17
ENSMUSG00000044763.8	protein_coding	Trmt10c	2.31074891343137e-23	-1.71903	30.78	31.77	9.76	10.26	Yes
ENSMUSG00000035086.13	protein_coding	Becn1	2.34234263225044e-23	-2.18127	35.93	28.71	7.11	7.84	Yes
ENSMUSG00000060510.14	protein_coding	Zfp266	2.6173739887464e-23	-2.42234	20.93	29.31	4.34	5.44
ENSMUSG00000066652.5	protein_coding	Lefty2	2.66963110492124e-23	-2.28608	15.13	14.74	3.15	3.26
ENSMUSG00000025930.6	protein_coding	Msc	2.7504359821654e-23	-2.81057	20.09	16.24	3.01	2.35
ENSMUSG00000063543.5	processed_pseudogene	Gm5616	2.89579092641674e-23	-2.12821	210.31	186.53	45.48	49.68
ENSMUSG00000003808.18	protein_coding	Farsa	4.15668436876876e-23	-2.11316	79.44	54.6	15.86	16.94	Yes
ENSMUSG00000014606.14	protein_coding	Slc25a11	5.01322930521757e-23	-1.91162	67.17	55.56	15.91	18.41	Yes
ENSMUSG00000050621.7	protein_coding	Rps27rt	5.08963624250988e-23	-2.34511	143.03	179.21	34.65	31.33
ENSMUSG00000030271.14	protein_coding	Ogg1	5.79977972212591e-23	-3.49487	13.61	13	1.3	1.11	Yes
ENSMUSG00000041355.13	protein_coding	Ssr2	6.08912344340706e-23	-1.51041	1151.43	992.49	398.91	394.92	Yes
ENSMUSG00000029610.13	protein_coding	Aimp2	6.15879180866973e-23	-1.64097	187.18	163.16	58.09	60.47	Yes
ENSMUSG00000029389.17	protein_coding	Ddx55	7.63853753171696e-23	-3.47194	6.27	5.33	0.44	0.65	Yes
ENSMUSG00000026784.14	protein_coding	Pdss1	7.78323722618643e-23	-1.79422	70.3	62.72	19.1	21.29	Yes
ENSMUSG00000057788.13	protein_coding	Ddx49	7.9753181570596e-23	-2.12801	50.16	35.31	10.12	10.39	Yes
ENSMUSG00000018727.19	protein_coding	Cpsf4l	8.09259178956134e-23	-3.42527	13.29	12.83	1.37	1.11
ENSMUSG00000028331.12	protein_coding	Trmo	8.45796580028989e-23	-2.25257	25.03	22.85	5.4	5.1	Yes
ENSMUSG00000019432.15	protein_coding	Ddx39b	1.06763003879385e-22	-1.63158	106.28	93.58	33.97	34.1	Yes
ENSMUSG00000021326.13	protein_coding	Trim27	1.06996581567988e-22	-2.01001	46.75	39.85	12.29	10.25	Yes
ENSMUSG00000007050.17	protein_coding	Lsm2	1.21528789735909e-22	-1.80515	566.23	418.27	142.95	153.8	Yes
ENSMUSG00000090553.8	protein_coding	Snrpe	1.37620032716707e-22	-1.39069	2882.92	3014.88	1163.65	1215.76	Yes
ENSMUSG00000003604.14	protein_coding	Aven	1.45618406466314e-22	-2.69436	16.08	12.15	2.02	2.53
ENSMUSG00000028251.5	protein_coding	Tstd3	1.52119640348842e-22	-2.14991	26.72	26.78	6.85	5.74
ENSMUSG00000035960.14	protein_coding	Apex1	1.61249196667883e-22	-1.43071	618.86	577.52	234.58	235.02
ENSMUSG00000021951.7	protein_coding	Eef1akmt1	1.61328446342292e-22	-1.62904	155.8	170.31	56.77	54.34
ENSMUSG00000005150.16	protein_coding	Wdr83	1.6201813476929e-22	-2.88905	40.91	27.86	3.9	5.84	Yes
ENSMUSG00000036398.13	protein_coding	Ppp1r11	1.98891504518874e-22	-1.96647	162.37	238.98	53.77	53.66	Yes
ENSMUSG00000027533.10	protein_coding	Fabp5	2.17655504530387e-22	-1.56534	224.46	218.25	84.15	73.76
ENSMUSG00000032478.14	protein_coding	Nme6	2.26091070990605e-22	-1.57808	154.2	157.22	55.49	54.56
ENSMUSG00000022540.16	protein_coding	Rogdi	2.6085578285714e-22	-2.23621	67.16	45.95	11.97	13.16	Yes
ENSMUSG00000027944.13	protein_coding	Hax1	3.18038303827782e-22	-1.47066	422.78	455.51	173.46	161.33
ENSMUSG00000001576.15	protein_coding	Ergic1	3.26980772327304e-22	-1.7818	143.57	113.9	38.26	40.61
ENSMUSG00000039128.13	protein_coding	Cdc123	3.42714793217801e-22	-1.72904	297.34	403.88	109.62	112.63	Yes
ENSMUSG00000023156.4	protein_coding	Rpp14	4.38638099193834e-22	-1.64905	74.44	79.31	25.96	25.69
ENSMUSG00000032946.16	protein_coding	Rasgrp2	4.50201109847886e-22	-2.2649	90.72	84.59	16.57	21.63
ENSMUSG00000024406.16	protein_coding	Pou5f1	4.62070490866372e-22	-1.78968	162.76	124.72	45.69	41.88	Yes
ENSMUSG00000032606.7	protein_coding	Nicn1	5.47066205632969e-22	-2.00848	27.29	27.49	7.22	7.03	Yes
ENSMUSG00000059920.9	protein_coding	4930453N24Rik	5.89139715204834e-22	-1.59039	45.57	45.68	15.63	16.33	Yes
ENSMUSG00000047751.9	protein_coding	Utf1	6.41836460209842e-22	-1.92907	259.44	177.43	59.76	61.75	Yes
ENSMUSG00000020691.13	protein_coding	Mettl2	6.48629697305101e-22	-2.0733	36.34	30.25	7.9	8.69	Yes
ENSMUSG00000029752.12	protein_coding	Asns	6.62340029677135e-22	-1.46147	536.92	627.69	235.5	210.42
ENSMUSG00000001445.10	protein_coding	Mrpl10	7.69792685384751e-22	-1.89884	58.26	45.88	14.36	14.99	Yes
ENSMUSG00000009863.14	protein_coding	Sdhb	8.08993141020322e-22	-1.44459	521.11	478.53	189.83	198.54	Yes
ENSMUSG00000035726.8	protein_coding	Supt16	8.43380425637583e-22	-1.47552	68.92	72.4	28.66	25.01	Yes
ENSMUSG00000015937.15	protein_coding	Macroh2a1	1.28589655432236e-21	-1.78815	55.42	46.97	16.32	14.88
ENSMUSG00000048758.14	protein_coding	Rpl29	1.48396244498882e-21	-1.44957	2112.16	1844.03	754.61	776.67	Yes
ENSMUSG00000004359.16	protein_coding	Spic	1.55125301762229e-21	-2.63617	17.15	21.78	3.31	3.17
ENSMUSG00000023277.13	protein_coding	Twf2	1.73490462686798e-21	-2.79135	19.32	14.16	2.33	2.7
ENSMUSG00000004789.10	protein_coding	Dlst	2.09675511137016e-21	-3.93463	5.99	5.79	0.34	0.47	Yes
ENSMUSG00000024791.10	protein_coding	Cdca5	2.22310494902985e-21	-1.69871	72.06	61.12	20.84	22.4	Yes
ENSMUSG00000039001.12	protein_coding	Rps21	2.29894149335589e-21	-1.38149	1832.02	1826.52	735.78	749.06	Yes
ENSMUSG00000020935.8	protein_coding	Dcakd	2.48828495540941e-21	-2.12063	67.17	46.46	14.32	13.04	Yes
ENSMUSG00000029363.14	protein_coding	Rfc5	3.30272411109305e-21	-1.84407	175.67	125.07	48.01	40.15
ENSMUSG00000021037.7	protein_coding	Ahsa1	3.76491269309982e-21	-1.54494	274.8	236.97	97.79	87.28	Yes
ENSMUSG00000022248.14	protein_coding	Rad1	4.31697124850011e-21	-1.59452	78.23	85.73	29.05	28.12	Yes
ENSMUSG00000041859.10	protein_coding	Mcm3	4.44176979677042e-21	-1.69171	67.88	77.51	21.71	25.65	Yes
ENSMUSG00000001380.7	protein_coding	Hars	5.24072777465559e-21	-1.81835	54.55	43.85	14.4	14.92	Yes
ENSMUSG00000025371.12	protein_coding	Chmp6	6.02677280026022e-21	-2.44151	34.49	22.92	5.69	5.3
ENSMUSG00000044881.7	protein_coding	Coa4	6.07669088580322e-21	-2.44814	32.42	31.23	6.59	5.51	Yes
ENSMUSG00000019487.11	protein_coding	Trip10	6.09352043529456e-21	-2.70994	13.57	10.2	2.07	1.68	Yes
ENSMUSG00000040562.12	protein_coding	Gstm2	6.26654733610405e-21	-1.98336	43.09	49.5	12.36	12.13
ENSMUSG00000030330.15	protein_coding	Ing4	8.92535403751829e-21	-2.13378	24.92	33.75	6.71	7.22	Yes
ENSMUSG00000024382.13	protein_coding	Ercc3	9.10796279622115e-21	-3.45702	9.89	8.9	1.16	0.58	Yes
ENSMUSG00000031781.14	protein_coding	Ciapin1	9.14877335127028e-21	-1.60478	124.44	102.62	40.12	38.62
ENSMUSG00000028842.15	protein_coding	Ago3	1.00728525530986e-20	-4.0073	7.58	7.96	0.73	0.27	Yes
ENSMUSG00000053291.15	protein_coding	Rab4b	1.06905160323887e-20	-2.06035	72.63	52.21	14.97	16.4	Yes
ENSMUSG00000015478.13	protein_coding	Rnf5	1.12739767391352e-20	-1.7932	63.68	57.5	18.77	17.93	Yes
ENSMUSG00000023572.16	protein_coding	Ccndbp1	1.16330954993936e-20	-1.84457	43.98	38.26	12.01	12.03	Yes
ENSMUSG00000055720.10	protein_coding	Ubl7	1.17776738672798e-20	-1.93707	47.13	41.89	11.71	12.68	Yes
ENSMUSG00000038502.17	protein_coding	Ptov1	1.33274156006345e-20	-2.38075	35	25.66	5.69	6.43	Yes
ENSMUSG00000026095.15	protein_coding	Asnsd1	1.3690988026527e-20	-2.03878	22.12	23.61	6.35	5.28	Yes
ENSMUSG00000027751.13	protein_coding	Supt20	1.3697845558594e-20	-1.68166	39.46	40.26	13.23	12.93	Yes
ENSMUSG00000038268.4	protein_coding	Ovca2	1.97645508484469e-20	-2.08294	71.03	55.57	13.9	17.4	Yes
ENSMUSG00000024271.8	protein_coding	Elp2	2.19797428559221e-20	-1.76633	18.86	18.07	5.67	5.74	Yes
ENSMUSG00000024666.6	protein_coding	Tmem138	2.3915633354427e-20	-1.71124	57.72	70.38	21.31	19.75	Yes
ENSMUSG00000025413.13	protein_coding	Ttc4	2.60466363853649e-20	-1.93344	65.28	46.37	14.52	16.16	Yes
ENSMUSG00000019433.9	protein_coding	Gipc1	2.69148447218246e-20	-2.15437	56.16	38.59	10.17	12.09	Yes
ENSMUSG00000001158.13	protein_coding	Snrnp27	2.93448718433688e-20	-1.44865	246.97	267.43	103.37	95.49	Yes
ENSMUSG00000054452.10	protein_coding	Tle5	2.94335113301444e-20	-2.28445	92.69	56.79	13.86	18.18
ENSMUSG00000014074.17	protein_coding	Rnf168	3.01144889361945e-20	-2.27563	10.87	9.04	2.05	2.23	Yes
ENSMUSG00000026753.5	protein_coding	Ppp6c	3.04064566462716e-20	-1.64987	82.41	65.24	25.24	24.32	Yes
ENSMUSG00000018287.12	protein_coding	Spag7	3.14327361823446e-20	-1.4604	266.43	240.12	94.47	99.98	Yes
ENSMUSG00000050088.9	protein_coding	1600012H06Rik	3.39654173178245e-20	-2.21716	15.05	15.14	3.48	3.26	Yes
ENSMUSG00000046711.16	protein_coding	Hmga1	3.99407057431827e-20	-1.88248	90.97	64.37	22.33	21.88	Yes
ENSMUSG00000000028.15	protein_coding	Cdc45	4.95975995643472e-20	-1.71345	43.69	39.78	12.5	14.28	Yes
ENSMUSG00000062825.15	protein_coding	Actg1	5.06505288697194e-20	-1.38465	917.58	811.47	362.83	340.44
ENSMUSG00000020003.16	protein_coding	Pex7	5.1991887141513e-20	-1.83088	26.34	30.95	8.6	8.27	Yes
ENSMUSG00000074768.6	protein_coding	Bhmt	5.27923821072542e-20	-2.14782	28.77	21.12	6.74	4.94
ENSMUSG00000073616.10	protein_coding	Cops9	5.37899611545043e-20	-1.49414	455.52	508.43	180.36	180.37	Yes
ENSMUSG00000005505.12	protein_coding	Kbtbd4	5.57538019535477e-20	-2.45119	10.99	12.75	2.03	2.5	Yes
ENSMUSG00000002963.17	protein_coding	Pnkp	5.68923835242604e-20	-2.82556	19.94	15.63	2.37	2.84	Yes
ENSMUSG00000051256.10	protein_coding	Jagn1	5.93187593267803e-20	-1.46511	182.68	173.6	65.04	71.17	Yes
ENSMUSG00000024785.7	protein_coding	Rcl1	6.00615161891354e-20	-1.65985	78.89	64.23	24.14	23.58	Yes
ENSMUSG00000072235.6	protein_coding	Tuba1a	6.42720693610624e-20	-1.50126	223.16	185.66	78.25	74.26
ENSMUSG00000028964.14	protein_coding	Park7	6.91943874813074e-20	-1.52	1338.18	1073.64	430.29	460.32	Yes
ENSMUSG00000035372.2	protein_coding	1810055G02Rik	7.13654692068789e-20	-2.63916	18.97	12.75	2.73	2.53	Yes
ENSMUSG00000030225.11	protein_coding	Dera	7.14313068931598e-20	-1.85772	68.67	57.57	15.85	20.74	Yes
ENSMUSG00000041359.14	protein_coding	Tcl1	7.55921794944798e-20	-1.84575	58.21	76.82	18	21.32
ENSMUSG00000026209.15	protein_coding	Dnpep	7.76113814165211e-20	-1.59608	100.66	85.81	31.44	33.57	Yes
ENSMUSG00000055762.16	protein_coding	Eef1d	8.00000521619139e-20	-1.43635	863.84	735.84	310.01	314.42
ENSMUSG00000016257.15	protein_coding	Prelid3b	1.02968086977261e-19	-1.47553	135.69	123.39	47.68	50.67	Yes
ENSMUSG00000068522.4	protein_coding	Aard	1.08743039586171e-19	-2.83928	20.72	14.74	2.16	2.97
ENSMUSG00000021149.8	protein_coding	Gtpbp4	1.19004059559653e-19	-1.36747	146.51	154.36	63.45	59.74	Yes
ENSMUSG00000026456.18	protein_coding	Cyb5r1	1.26894757663882e-19	-1.63511	70.84	58.8	22.26	21.68
ENSMUSG00000019139.10	protein_coding	Isyna1	1.28342001088689e-19	-2.24568	49.97	31.5	7.91	10	Yes
ENSMUSG00000024845.17	protein_coding	Tmem134	1.51395615776112e-19	-1.72008	136.23	108.58	38.37	39.78
ENSMUSG00000029642.11	protein_coding	Polr1d	1.772520778017e-19	-1.37188	272.28	258.93	107.38	109.56	Yes
ENSMUSG00000042854.9	protein_coding	Trp53rkb	1.79656548032038e-19	-2.6885	15.86	12.54	1.82	2.76	Yes
ENSMUSG00000030541.16	protein_coding	Idh2	1.84498055585132e-19	-1.76707	107.12	78.17	28.08	29.14
ENSMUSG00000002983.17	protein_coding	Relb	1.98386849648333e-19	-2.90249	11.02	11.91	1.61	1.53	Yes
ENSMUSG00000006378.15	protein_coding	Gcat	2.01772606986272e-19	-1.88675	97.71	67.44	22.08	24.78
ENSMUSG00000035198.9	protein_coding	Tubg1	2.33160485518792e-19	-1.72183	66.01	51.94	18.75	18.86	Yes
ENSMUSG00000035585.16	protein_coding	Tsen34	2.39226539481506e-19	-1.83495	69.64	53.74	18.73	17.55
ENSMUSG00000030613.13	protein_coding	Ccdc90b	2.48523528458273e-19	-1.64497	45.26	45.6	15.1	15.46	Yes
ENSMUSG00000021911.16	protein_coding	Parg	2.51590560999989e-19	-2.20657	9.28	9.54	2.08	2.16	Yes
ENSMUSG00000063576.12	protein_coding	Klhdc3	2.63181232698611e-19	-2.26274	23.49	16.31	4.27	4.37	Yes
ENSMUSG00000026520.8	protein_coding	Pycr2	2.90724766286093e-19	-1.85814	69.41	50.31	17.8	16.85
ENSMUSG00000038803.7	protein_coding	Ost4	3.30155599558486e-19	-1.31218	948.47	1045.48	427.38	421.36	Yes
ENSMUSG00000022683.13	protein_coding	Pla2g10	3.34300303306778e-19	-2.53297	21.98	33.03	5.34	4.44
ENSMUSG00000054237.6	protein_coding	Fra10ac1	3.72690126271251e-19	-1.96497	31.8	30.79	7.84	8.94	Yes
ENSMUSG00000030697.7	protein_coding	Ppp4c	4.0537994671187e-19	-1.60638	421.98	334.31	118.96	142.66	Yes
ENSMUSG00000073705.10	protein_coding	Cenps	4.26407599324863e-19	-1.72057	121.18	98.08	32.64	37.29
ENSMUSG00000042729.11	protein_coding	Wdr74	4.75816820268759e-19	-1.67067	207.16	156.84	59.27	61.09	Yes
ENSMUSG00000051169.14	protein_coding	Rpusd3	5.03275013274164e-19	-2.14161	53.89	38	10.93	10.8
ENSMUSG00000031984.8	protein_coding	2810004N23Rik	5.03602934391533e-19	-1.42281	75.1	71.8	28.29	29.54	Yes
ENSMUSG00000052253.6	protein_coding	Zfp622	5.09128341137559e-19	-2.12902	20.19	17.83	4.61	4.4	Yes
ENSMUSG00000025155.15	protein_coding	Dus1l	5.32249298298748e-19	-2.04904	47.96	37.84	11.81	9.83	Yes
ENSMUSG00000011837.4	protein_coding	Snapc2	5.5589565967288e-19	-1.97674	46.69	36.99	9.83	12.44
ENSMUSG00000029622.16	protein_coding	Arpc1b	5.66528102344545e-19	-1.90774	101.59	70.27	21.66	25.99
ENSMUSG00000005674.9	protein_coding	Tomm40l	6.3022936372261e-19	-2.03698	14.49	14.92	4.07	3.41	Yes
ENSMUSG00000078570.10	protein_coding	1110065P20Rik	7.77383322999288e-19	-2.56962	40.38	29.74	5.96	6.28	Yes
ENSMUSG00000038520.15	protein_coding	Tbc1d17	8.25681561113192e-19	-3.7402	8.09	5.45	0.43	0.6	Yes
ENSMUSG00000029718.14	protein_coding	Pcolce	8.34363943771462e-19	-1.81958	65.14	54.14	17.64	17.81
ENSMUSG00000032199.13	protein_coding	Polr2m	8.36816006167996e-19	-1.52492	69.22	59.47	24.01	23.13	Yes
ENSMUSG00000021645.16	protein_coding	Smn1	8.6287151660076e-19	-1.65244	100.41	88.32	28.71	34.45	Yes
ENSMUSG00000074211.4	protein_coding	Sdhaf1	1.01164918910801e-18	-2.06929	18.67	14.55	3.9	4.37	Yes
ENSMUSG00000071252.6	protein_coding	2210408I21Rik	1.18218161837341e-18	-3.00248	15.56	17.02	1.84	2.31	Yes
ENSMUSG00000071547.4	protein_coding	Nt5dc2	1.29779225087633e-18	-1.99976	41.49	32.82	10.11	9.29
ENSMUSG00000022561.13	protein_coding	Gpaa1	1.34116579793691e-18	-2.75947	28.64	16.92	2.79	4.2	Yes
ENSMUSG00000072692.7	transcribed_processed_pseudogene	Rpl37rt	1.38801134801461e-18	-1.72505	647.39	523.62	172.48	199.33
ENSMUSG00000016319.3	protein_coding	Slc25a5	1.45461611933614e-18	-1.26202	1644.48	1545.47	699.78	708.04
ENSMUSG00000070934.6	protein_coding	Rraga	1.45486113798915e-18	-1.68168	37.21	37.01	11.92	12.37
ENSMUSG00000061759.15	protein_coding	Armt1	1.52983971397023e-18	-1.71766	35.84	29.71	10.19	10.75	Yes
ENSMUSG00000030060.14	protein_coding	Hmces	1.53358176529641e-18	-1.44654	227.85	191.76	80.5	82.04	Yes
ENSMUSG00000064023.4	protein_coding	Klk8	1.63767180969258e-18	-4.54258	15.83	14.92	0.86	0.43
ENSMUSG00000079108.6	protein_coding	Srp54c	2.40481330509559e-18	-1.58511	30.05	32.67	10.97	11.01
ENSMUSG00000022571.9	protein_coding	Pycrl	2.57682353086244e-18	-1.87149	43.78	35.71	11.15	11.6
ENSMUSG00000053398.11	protein_coding	Phgdh	2.81463614891499e-18	-1.96983	29.97	22.69	7.25	6.8
ENSMUSG00000005973.6	protein_coding	Rcn1	2.97400555756748e-18	-1.84108	23.48	18.85	5.93	6.44
ENSMUSG00000023262.13	protein_coding	Acy1	3.05063443595261e-18	-2.60401	22.09	15.44	3.55	2.82	Yes
ENSMUSG00000003824.12	protein_coding	Syce2	3.55416048868329e-18	-1.30935	386.08	382.89	164.82	163.15
ENSMUSG00000030603.16	protein_coding	Psmc4	3.69989084576171e-18	-1.28775	653.5	602.05	265.36	277.98	Yes
ENSMUSG00000031754.10	protein_coding	Nudt21	3.70746402292117e-18	-1.33849	276.83	258.35	111.95	111.67	Yes
ENSMUSG00000029022.18	protein_coding	Miip	3.85424489506675e-18	-2.15259	36.57	25.26	6.78	7.73
ENSMUSG00000003346.14	protein_coding	Abhd17a	4.29605408379978e-18	-2.15975	48.95	32.79	10.17	8.87	Yes
ENSMUSG00000026127.13	protein_coding	Imp4	5.50887578058033e-18	-1.51411	253.54	196.1	82.29	83.69	Yes
ENSMUSG00000021484.8	protein_coding	Lman2	5.55318958944637e-18	-1.41216	46.98	43.02	17.85	17.84	Yes
ENSMUSG00000033294.11	protein_coding	Noc4l	5.81453843120494e-18	-1.77543	72.3	50.72	18.98	18.73
ENSMUSG00000062054.7	protein_coding	Iah1	6.04182354491775e-18	-1.69028	66.65	57.34	19.57	20.74	Yes
ENSMUSG00000044894.14	protein_coding	Uqcrq	6.93189574930392e-18	-1.31021	1738.94	1567.11	692.9	716.58	Yes
ENSMUSG00000049960.4	protein_coding	Mrps16	7.39001071372511e-18	-1.39111	382.88	342.16	138.57	153.43	Yes
ENSMUSG00000044600.14	protein_coding	Smim7	7.5478861885288e-18	-1.34669	155.91	172.93	66.46	70	Yes
ENSMUSG00000035478.14	protein_coding	Mbd3	8.08966473256953e-18	-1.87902	80.2	55.55	19.26	19.39	Yes
ENSMUSG00000038279.10	protein_coding	Nop2	8.22956613936741e-18	-1.77469	36.05	26.98	9.75	9.57	Yes
ENSMUSG00000028233.6	protein_coding	Tgs1	8.33980102724746e-18	-1.58167	19.69	22.97	7.86	7.1	Yes
ENSMUSG00000053367.15	protein_coding	Epp13	8.66527716856861e-18	-2.49208	37.72	62.46	10.09	8.2
ENSMUSG00000030413.7	protein_coding	Pglyrp1	8.96879927946579e-18	-2.17156	47.39	52.47	12.81	10.14
ENSMUSG00000029404.15	protein_coding	Arl6ip4	9.70983643474193e-18	-2.05446	45.8	39.5	9.91	11.52	Yes
ENSMUSG00000028409.11	protein_coding	Smu1	1.06553540726968e-17	-1.30953	172.33	160.19	68.5	73.31	Yes
ENSMUSG00000026427.16	protein_coding	Eif2d	1.14426068657919e-17	-1.6451	53.59	44.8	17.62	15.42	Yes
ENSMUSG00000030946.13	protein_coding	Lhpp	1.16111362989324e-17	-2.32183	22.73	15.94	4.08	3.94
ENSMUSG00000041360.8	protein_coding	Pum3	1.39635061554396e-17	-1.28449	215.07	237.73	96.27	100.07	Yes
ENSMUSG00000026457.14	protein_coding	Adipor1	1.46727025401355e-17	-1.59064	58.75	45.31	19.17	17.19	Yes
ENSMUSG00000022833.7	protein_coding	Ccdc14	1.50627240382907e-17	-2.63895	3.85	4.25	0.64	0.7	Yes
ENSMUSG00000035027.18	protein_coding	Map2k2	1.73867188260528e-17	-2.22802	25.25	18.23	5.43	4.19
ENSMUSG00000027752.15	protein_coding	Exosc8	1.83700162175134e-17	-1.26568	402.33	409.01	172.64	184
ENSMUSG00000010054.4	protein_coding	Tusc2	1.84836475229991e-17	-2.01426	27.74	21.11	6.32	6.29	Yes
ENSMUSG00000038416.15	protein_coding	Cdc16	2.14289168241282e-17	-1.45702	101.66	89.61	34.19	39.26	Yes
ENSMUSG00000025487.15	protein_coding	Psmd13	2.14998488645834e-17	-1.45294	150.3	130.08	57.3	50.68	Yes
ENSMUSG00000018761.14	protein_coding	Mpdu1	2.17890970263362e-17	-1.66276	109.66	85.25	34.72	29.96	Yes
ENSMUSG00000008226.14	protein_coding	Scrn3	2.36595590000511e-17	-2.33111	18.33	16.4	3.75	3.38	Yes
ENSMUSG00000021681.8	protein_coding	Aggf1	2.71700313792932e-17	-1.70182	23.39	20.17	6.35	7.7	Yes
ENSMUSG00000019054.13	protein_coding	Fis1	2.95491896508951e-17	-1.33695	277.81	261.94	115.1	110.56	Yes
ENSMUSG00000038000.10	protein_coding	Acd	2.98511358372951e-17	-1.62741	70.94	57.61	21.13	22.58
ENSMUSG00000004665.10	protein_coding	Cnn2	3.8142790172747e-17	-2.26112	27.49	15.81	4.84	4.54
ENSMUSG00000049600.8	protein_coding	Zbtb45	3.95125226454207e-17	-2.54097	4.86	4.62	0.77	0.91	Yes
ENSMUSG00000049091.6	protein_coding	Sephs2	4.05507171243356e-17	-1.95324	23.32	17.47	5.58	5.42
ENSMUSG00000039182.6	protein_coding	AW209491	4.11581040179392e-17	-1.7278	21.01	21.3	6.97	6.4
ENSMUSG00000021868.7	protein_coding	Ppif	4.29639708715508e-17	-1.87436	37.46	29.34	8.9	10.16
ENSMUSG00000053768.13	protein_coding	Chchd3	4.29639708715508e-17	-1.38941	108.68	98.45	41.68	41.73	Yes
ENSMUSG00000069622.5	processed_pseudogene	Gm10273	4.47275005433132e-17	-3.52919	56.16	27.99	2.14	5.35
ENSMUSG00000064030.15	protein_coding	Pym1	5.2737279729156e-17	-2.16336	22.78	22.52	5.59	4.88	Yes
ENSMUSG00000022354.4	protein_coding	Ndufb9	5.27730198305067e-17	-1.33409	1077.73	917.54	407.06	428.96	Yes
ENSMUSG00000029066.12	protein_coding	Mrpl20	5.30921954625384e-17	-1.36992	578.4	495	211.61	226.56	Yes
ENSMUSG00000079471.4	protein_coding	Mymx	5.41560519246733e-17	-1.37961	293.07	259.7	113.32	110.85
ENSMUSG00000031168.14	protein_coding	Ebp	5.8697317691213e-17	-1.47628	85.45	75.8	30.7	30.33
ENSMUSG00000063200.4	protein_coding	Nol7	6.11341910965668e-17	-1.42799	300.22	259.5	104.88	114.49	Yes
ENSMUSG00000053553.11	protein_coding	3110082I17Rik	7.83792226568861e-17	-1.90999	31	26.04	7.63	8.21
ENSMUSG00000006304.14	protein_coding	Arpc2	8.45928573418301e-17	-1.26437	326.34	302.41	134.79	141.97	Yes
ENSMUSG00000039841.14	protein_coding	Zfp800	1.06943210902593e-16	-2.39799	11.74	12.64	2.21	2.56
ENSMUSG00000022913.16	protein_coding	Psmg1	1.12881102470756e-16	-1.38402	352.96	290.98	128.84	131.53	Yes
ENSMUSG00000028049.15	protein_coding	Scamp3	1.16862399052664e-16	-1.61367	55.69	47.05	17.02	18.24	Yes
ENSMUSG00000056394.17	protein_coding	Lig1	1.68529586055885e-16	-1.30735	230.59	214.3	98.83	91.02
ENSMUSG00000003355.7	protein_coding	Fkbp11	1.71133999126382e-16	-1.72787	66.72	65.88	19.99	21.91
ENSMUSG00000035439.13	protein_coding	Haus8	1.99848452054279e-16	-1.6566	80.21	60.64	22.65	24.24	Yes
ENSMUSG00000052906.7	protein_coding	Ubxn8	2.18375775930888e-16	-1.84058	12.28	11.68	3.55	3.43	Yes
ENSMUSG00000023286.16	protein_coding	Ube2j2	2.4571444086601e-16	-1.53836	134.69	103.78	42.75	43.58	Yes
ENSMUSG00000018411.17	protein_coding	Mapt	2.46359482495694e-16	-2.05723	28.22	27.55	8.24	5.66
ENSMUSG00000032366.15	protein_coding	Tpm1	2.49495107324477e-16	-1.45424	80.46	68.94	28.43	29.02
ENSMUSG00000016495.12	protein_coding	Plgrkt	2.97125569121056e-16	-1.88658	44.85	44.24	11.36	13.79
ENSMUSG00000020308.6	protein_coding	Tpgs1	3.22967777319789e-16	-2.36687	45	27.63	8.41	6.12	Yes
ENSMUSG00000029552.19	protein_coding	Tes	3.49799149123535e-16	-1.58439	28.01	24.68	8.88	9.57
ENSMUSG00000021728.8	protein_coding	Emb	3.55112945512798e-16	-1.43535	43.32	39	15.17	16.89
ENSMUSG00000030980.17	protein_coding	Knop1	3.62451956510436e-16	-1.42539	125.14	118.47	43.92	51.63	Yes
ENSMUSG00000063801.7	protein_coding	Ap3s2	3.63678704055962e-16	-1.57909	32.45	31.15	10.19	12.19	Yes
ENSMUSG00000015092.9	protein_coding	Edf1	3.77060304621645e-16	-1.44333	710.03	548.68	233.86	253.75	Yes
ENSMUSG00000041079.12	protein_coding	Rwdd2b	4.26665344222036e-16	-4.66328	4.27	3.79	0.15	0.16	Yes
ENSMUSG00000064068.14	protein_coding	Mtx1	4.5103088430594e-16	-1.39227	443	365.95	158.63	166.34
ENSMUSG00000024592.15	protein_coding	C330018D20Rik	4.71951513820637e-16	-4.9707	3.87	6.07	0.11	0.25	Yes
ENSMUSG00000037337.11	protein_coding	Map4k1	4.77011109112071e-16	-2.0549	51.75	47.8	11.77	13.11	Yes
ENSMUSG00000031629.14	protein_coding	Cenpu	4.99490892085519e-16	-1.66015	39.01	44.69	12.39	15.34	Yes
ENSMUSG00000026248.9	protein_coding	Mrpl44	5.04334223106202e-16	-1.54128	44.89	43.71	15.76	16.2	Yes
ENSMUSG00000018565.17	protein_coding	Elp5	5.15032537597538e-16	-1.23546	248.62	247.05	109.72	112.81	Yes
ENSMUSG00000040699.13	protein_coding	Limd2	5.61005848531911e-16	-2.81919	16.59	9.15	2.15	1.56
ENSMUSG00000027170.12	protein_coding	Eif3m	5.69059701981299e-16	-1.16829	603.68	654.86	294.56	297.57	Yes
ENSMUSG00000005804.14	protein_coding	Bloc1s6	5.71485289000619e-16	-2.06022	20.6	18.13	5.49	4.16	Yes
ENSMUSG00000020372.15	protein_coding	Rack1	6.04383707919998e-16	-1.1612	1773.84	1675.34	813.58	820.71	Yes
ENSMUSG00000001518.12	protein_coding	Itfg2	6.06974384894277e-16	-2.62042	19.27	11.7	2.42	2.77	Yes
ENSMUSG00000029840.8	protein_coding	Mtpn	6.47392040506244e-16	-1.35067	35.99	34.22	13.91	15.11	Yes
ENSMUSG00000021639.17	protein_coding	Gtf2h2	7.1351709949861e-16	-1.3192	132.71	124.77	52.19	56.66	Yes
ENSMUSG00000003528.15	protein_coding	Slc25a1	7.34347434908257e-16	-2.22118	22.63	15.59	3.99	4.51	Yes
ENSMUSG00000041671.13	protein_coding	Pyroxd1	7.68268719088381e-16	-2.18278	10.8	8.97	2.13	2.4	Yes
ENSMUSG00000069208.9	protein_coding	Zfp825	7.78191619777687e-16	-2.11858	21.24	28.26	7.02	4.73	Yes
ENSMUSG00000036983.7	protein_coding	Tfb1m	7.94307351692424e-16	-2.04754	23.84	20.47	6.26	4.84	Yes
ENSMUSG00000073155.12	protein_coding	1810058I24Rik	8.23207779269739e-16	-1.20882	375.15	375.44	171.04	172.19	Yes
ENSMUSG00000019948.4	protein_coding	Actr6	8.83391900896343e-16	-1.60976	58.16	76.13	23.26	22.77	Yes
ENSMUSG00000017453.4	protein_coding	Pipox	8.83755282378098e-16	-1.69884	28.37	27.64	10.19	7.84	Yes
ENSMUSG00000045948.8	protein_coding	Mrps12	9.00720489308224e-16	-1.40104	491.58	424.23	167.57	197.56	Yes
ENSMUSG00000005447.12	protein_coding	Pafah1b3	9.82212168227166e-16	-1.62236	84.68	72.17	26.96	26.45
ENSMUSG00000024258.4	protein_coding	Polr2d	1.03279973055269e-15	-1.29852	569.74	476.68	223.34	226.04	Yes
ENSMUSG00000026922.13	protein_coding	Agpat2	1.23614613692105e-15	-1.70906	65.91	48.14	18.48	18.04	Yes
ENSMUSG00000067713.7	protein_coding	Prkag1	1.27787057153047e-15	-1.60721	53.41	41.96	16.77	16.07	Yes
ENSMUSG00000026035.15	protein_coding	Ppil3	1.34720167822603e-15	-1.46403	95.75	95.61	35.16	37.78	Yes
ENSMUSG00000028416.12	protein_coding	Bag1	1.36984802763466e-15	-1.45036	232.54	176.38	78.66	78.93	Yes
ENSMUSG00000033047.5	protein_coding	Eif3l	1.42864952649417e-15	-1.2546	187.36	165.95	77.28	79.09	Yes
ENSMUSG00000074088.6	protein_coding	Snrnp40	1.47529486879631e-15	-1.31741	184.38	156.23	73.34	70.91	Yes
ENSMUSG00000030117.5	protein_coding	Gdf3	1.60592090635261e-15	-1.2484	188.35	166.11	78.37	79.29
ENSMUSG00000020522.13	protein_coding	Mfap3	1.62880738951092e-15	-2.32893	7.09	10.89	1.78	1.89	Yes
ENSMUSG00000084957.3	protein_coding	Bbip1	1.69072036669635e-15	-2.02228	41.44	60.53	12.89	13.08	Yes
ENSMUSG00000013593.12	protein_coding	Ndufs2	1.82442554596377e-15	-1.43583	135.85	113.43	48.43	48.59
ENSMUSG00000041623.17	protein_coding	D11Wsu47e	1.8461221288519e-15	-2.14298	12.65	11.14	2.72	2.86	Yes
ENSMUSG00000003421.13	protein_coding	Nosip	2.0738398524115e-15	-2.13572	31.1	25.82	8.42	4.99	Yes
ENSMUSG00000015806.12	protein_coding	Qdpr	2.15761313451614e-15	-1.35064	138.6	118.56	54.02	52.29	Yes
ENSMUSG00000037525.5	protein_coding	Bcdin3d	2.27096210260158e-15	-2.48151	14.15	11.39	2.12	2.6	Yes
ENSMUSG00000070522.4	processed_pseudogene	Gm6505	2.76980053319679e-15	-4.89831	14.07	14.28	0.33	0.61
ENSMUSG00000038957.13	protein_coding	Edc3	2.80129477773298e-15	-2.36394	5.26	3.52	0.94	0.82	Yes
ENSMUSG00000022214.15	protein_coding	Dcaf11	2.86408846551523e-15	-1.92949	12.55	11.71	3.69	2.91
ENSMUSG00000066900.11	protein_coding	Suds3	2.99092517702685e-15	-1.66085	29.43	23.43	9.19	8.31
ENSMUSG00000015994.10	protein_coding	Fnta	3.0088443503505e-15	-1.26217	132.79	120.77	57.08	54.54	Yes
ENSMUSG00000030591.17	protein_coding	Psmd8	3.06933477682087e-15	-1.30663	355.15	289.73	139.17	135.77	Yes
ENSMUSG00000039617.8	processed_pseudogene	Gm7488	3.07344716730847e-15	-1.40301	282.31	234.21	107.66	97.93
ENSMUSG00000030316.13	protein_coding	Tamm41	3.08090243940584e-15	-1.39761	154.78	127.68	56.76	56.12
ENSMUSG00000020737.12	protein_coding	Jpt1	3.10998323550869e-15	-1.30591	459.04	373.14	178.46	176.83
ENSMUSG00000039166.16	protein_coding	Akap7	3.11352089130925e-15	-2.53884	19.45	18.55	4.22	2.39
ENSMUSG00000041840.8	protein_coding	Haus1	3.2002611996558e-15	-1.19665	252.09	259.42	117.14	118.72
ENSMUSG00000090935.10	protein_coding	Synj2bp	3.30902147906582e-15	-1.60801	25.27	28.52	9.29	9.03	Yes
ENSMUSG00000041438.8	protein_coding	Utp4	3.48882224548394e-15	-1.2373	178.23	160.16	79.68	71.91	Yes
ENSMUSG00000031799.10	protein_coding	Tpm4	3.49870140142554e-15	-1.31769	105.16	89.02	41.03	41.15
ENSMUSG00000028884.14	protein_coding	Rpa2	3.67178522031431e-15	-1.26186	207.58	178.7	84.05	85.99	Yes
ENSMUSG00000036721.14	protein_coding	Zscan12	3.77518110451495e-15	-2.88603	4.9	4.72	0.66	0.66	Yes
ENSMUSG00000019471.10	protein_coding	Cdc37	3.79451015930826e-15	-1.67531	132.41	85.15	36.16	35.21	Yes
ENSMUSG00000003923.14	protein_coding	Tfam	3.82423173870969e-15	-1.25666	92.61	99.42	41.83	42.95	Yes
ENSMUSG00000019773.7	protein_coding	Fbxo5	3.98975044535796e-15	-1.22407	91.32	94.13	42.38	41.42	Yes
ENSMUSG00000047583.9	protein_coding	Tyw3	4.59460435385284e-15	-1.73094	44.86	37.73	13.46	12.53
ENSMUSG00000027076.10	protein_coding	Timm10	4.78087340810974e-15	-1.41064	205.47	260.45	88.52	95.49	Yes
ENSMUSG00000026499.5	protein_coding	Acbd3	5.00711072793263e-15	-2.4588	4.75	5.52	0.76	1.17	Yes
ENSMUSG00000023495.13	protein_coding	Pcbp4	5.25784338507801e-15	-3.19689	6.87	5.07	0.58	0.75
ENSMUSG00000020017.14	protein_coding	Hal	5.27098702703937e-15	-1.98554	13.63	13.72	3.86	3.29
ENSMUSG00000073079.6	protein_coding	Srp54a	5.57281365799757e-15	-1.4815	76.9	64.93	25.33	28.09	Yes
ENSMUSG00000025016.11	protein_coding	Tm9sf3	6.13477431457243e-15	-1.83052	11.66	15.22	3.41	4.45	Yes
ENSMUSG00000029233.15	protein_coding	Srd5a3	6.96357119313261e-15	-1.94605	25.9	19.41	6.84	5.37	Yes
ENSMUSG00000002031.13	protein_coding	Ift46	7.24792977921434e-15	-1.22711	172.34	173.91	78.84	77.31	Yes
ENSMUSG00000032557.13	protein_coding	Uba5	7.51132628642939e-15	-1.43188	39.32	34.15	13.79	14.86	Yes
ENSMUSG00000000409.14	protein_coding	Lck	7.60100798690139e-15	-2.89896	9.27	9.92	0.79	1.87
ENSMUSG00000004996.9	protein_coding	Mri1	7.62129207341135e-15	-1.80899	87.81	53.89	20.11	22.09	Yes
ENSMUSG00000024404.7	protein_coding	Riok3	7.70235272084432e-15	-1.63458	32.63	28.51	9.47	11.16	Yes
ENSMUSG00000043251.6	protein_coding	Exoc3l	7.73279895357782e-15	-4.34057	5.13	4.07	0.29	0.17	Yes
ENSMUSG00000010538.14	protein_coding	Tsacc	7.80614018339602e-15	-2.45283	35.1	35.52	6.26	6.95
ENSMUSG00000019868.16	protein_coding	Vta1	8.19784478881623e-15	-1.25222	142.24	147.55	61.71	66.61	Yes
ENSMUSG00000017801.15	protein_coding	Mlx	8.2533930356896e-15	-1.32126	130.95	122.83	51.33	55.74	Yes
ENSMUSG00000039033.11	protein_coding	Tasp1	8.35075247344492e-15	-2.48777	8.22	6.99	1.52	1.25	Yes
ENSMUSG00000002076.12	protein_coding	Hsf2bp	9.01796057891452e-15	-1.38939	67.2	62.52	24.51	27.6
ENSMUSG00000023883.13	protein_coding	Phf10	9.27406495904135e-15	-1.85014	19.57	18.81	6.09	5
ENSMUSG00000021867.16	protein_coding	Tmem254b	9.33255323028062e-15	-1.41691	69.46	69.31	24.77	29.88
ENSMUSG00000079043.3	protein_coding	Fastkd5	1.04662075854297e-14	-3.58536	2.79	3.27	0.34	0.16	Yes
ENSMUSG00000040331.16	protein_coding	Nsmce4a	1.06985918253111e-14	-1.26724	352.07	290.78	141.21	140.75
ENSMUSG00000045665.5	protein_coding	Mfsd5	1.07313721932133e-14	-1.69767	36.07	27.14	10.25	10.13	Yes
ENSMUSG00000066042.4	protein_coding	Med18	1.10162546409033e-14	-1.99028	23.55	17.16	5.57	5.06	Yes
ENSMUSG00000024613.16	protein_coding	Tcof1	1.13540645808062e-14	-1.48086	24.74	20.34	8.31	8.66	Yes
ENSMUSG00000053012.17	protein_coding	Krcc1	1.17385351089808e-14	-1.4089	40.99	44.67	16.83	17.06	Yes
ENSMUSG00000078695.8	protein_coding	Cisd3	1.20185871027286e-14	-1.37373	165.3	154.47	66.71	63.14
ENSMUSG00000004446.12	protein_coding	Bid	1.21203964742042e-14	-1.4628	44.34	36.54	15.08	15.76
ENSMUSG00000030431.8	protein_coding	Tmem238	1.23466222441907e-14	-2.67715	13.84	10.05	1.62	2.21
ENSMUSG00000039725.6	protein_coding	Trp53rka	1.29240100688057e-14	-2.63457	11.16	7.47	1.75	1.31
ENSMUSG00000040112.9	protein_coding	Mrps35	1.42006130903324e-14	-1.26696	235.38	223.97	96.82	104.54	Yes
ENSMUSG00000020186.7	protein_coding	Csrp2	1.52319442705652e-14	-1.61535	131.57	99.1	41.39	37.44
ENSMUSG00000003309.14	protein_coding	Ap1m2	1.58509790533292e-14	-1.85447	24.09	18.7	6.67	5.63
ENSMUSG00000021273.11	protein_coding	Fdft1	1.58567317428382e-14	-1.18885	74.67	72.49	34.73	33.46
ENSMUSG00000045752.13	protein_coding	Tssc4	1.61029521050402e-14	-2.39295	17.7	14.24	3.71	2.51	Yes
ENSMUSG00000030471.17	protein_coding	Zdhhc13	1.63187529559609e-14	-1.52681	24.07	21.64	8.18	8.45	Yes
ENSMUSG00000033706.13	protein_coding	Smyd5	1.63455151978426e-14	-1.52663	38.69	30.7	12.5	12.76
ENSMUSG00000004642.13	protein_coding	Slbp	1.64124581372046e-14	-1.12809	396.84	374.21	186.38	187.17	Yes
ENSMUSG00000041712.7	protein_coding	Ubr7	1.66012103209364e-14	-1.53037	15.79	15.12	5.33	5.89	Yes
ENSMUSG00000035078.6	protein_coding	Mtmr9	1.78402641886581e-14	-2.24057	8.11	7.47	1.6	1.8	Yes
ENSMUSG00000005575.16	protein_coding	Ube2m	1.92472141814736e-14	-1.7066	134.52	91.34	33.31	39.04
ENSMUSG00000043155.4	protein_coding	Hpdl	1.96495968056075e-14	-4.88264	4.8	3.35	0.17	0.09
ENSMUSG00000046675.7	protein_coding	Tmem251	2.02742953012522e-14	-1.67737	10.89	11.24	3.3	3.9	Yes
ENSMUSG00000028766.10	protein_coding	Alpl	2.14412943803822e-14	-1.66124	22.73	17.93	7.07	6.36
ENSMUSG00000087174.7	lncRNA	5530601H04Rik	2.20608980999003e-14	-2.6211	16.68	25.1	3.74	3.14	Yes
ENSMUSG00000013155.10	protein_coding	Enkd1	2.22062929333473e-14	-2.48282	14.38	10.37	2.28	2.25
ENSMUSG00000075528.13	protein_coding	Aarsd1	2.2318741067313e-14	-1.351	89.47	77.33	35.07	33.79
ENSMUSG00000062101.12	protein_coding	Zfp119b	2.36881077894837e-14	-2.0734	10.53	11.14	2.59	2.74
ENSMUSG00000110949.1	protein_coding	Nudt8	2.38170730293295e-14	-1.9272	62.92	44.2	15.45	13.83	Yes
ENSMUSG00000028622.11	protein_coding	Mrpl37	2.65127991321042e-14	-1.48524	105.24	78.02	35.27	33.5
ENSMUSG00000028671.16	protein_coding	Gale	2.69030433575612e-14	-2.06256	21.61	16.89	4.32	5.22	Yes
ENSMUSG00000022024.10	protein_coding	Sugt1	2.75907934772037e-14	-1.17703	628.22	754.03	326.41	317.92	Yes
ENSMUSG00000070699.5	protein_coding	Sars2	3.07653521920978e-14	-2.13606	16.93	11.82	3.66	3.09	Yes
ENSMUSG00000021835.15	protein_coding	Bmp4	3.17282746786828e-14	-1.94993	17	13.74	3.82	4.45	Yes
ENSMUSG00000023723.17	protein_coding	Mrps23	3.48003122420457e-14	-1.36757	73.17	65.42	28.64	27.87	Yes
ENSMUSG00000020766.4	protein_coding	Galk1	3.50113465294988e-14	-2.03157	31.22	20.26	6.66	6.38
ENSMUSG00000040296.15	protein_coding	Ddx58	3.51676538435925e-14	-1.35134	28.58	28.85	10.97	12.72
ENSMUSG00000019373.11	protein_coding	Cops3	3.52786900839478e-14	-1.14359	383.16	350.06	172.48	178.45	Yes
ENSMUSG00000005470.8	protein_coding	Asf1b	3.63027474375365e-14	-1.19564	90.48	92.25	42.36	41.85	Yes
ENSMUSG00000054766.13	protein_coding	Set	3.83243835605514e-14	-1.10244	1598.19	1481.36	778.1	741.88
ENSMUSG00000015335.16	protein_coding	Zdhhc12	3.88630303197733e-14	-1.4534	71.55	61.44	25.38	25.61	Yes
ENSMUSG00000028223.8	protein_coding	Decr1	4.21421135910376e-14	-2.4051	6.27	5.84	1.41	0.94
ENSMUSG00000026643.16	protein_coding	Nmt2	4.21464165668919e-14	-1.36232	18.45	21.46	7.84	8.47	Yes
ENSMUSG00000024477.4	protein_coding	Pggt1b	4.48431868682805e-14	-2.38726	7.74	5.6	1.14	1.49	Yes
ENSMUSG00000029405.16	protein_coding	G3bp2	4.7289073778206e-14	-1.15698	259.06	227.03	116.7	113.62	Yes
ENSMUSG00000030824.17	protein_coding	Nucb1	4.9364013009502e-14	-1.75154	15.51	13.21	4.85	4.04	Yes
ENSMUSG00000079197.10	protein_coding	Psme2	4.96759094782357e-14	-1.19763	225.64	230.31	104.9	104.9	Yes
ENSMUSG00000000171.5	protein_coding	Sdhd	5.04647922812452e-14	-1.09866	434.09	467.27	225.39	219.66	Yes
ENSMUSG00000003269.17	protein_coding	Cyth2	5.08189302859397e-14	-1.53847	78.43	61.51	23.63	26.91	Yes
ENSMUSG00000031862.11	protein_coding	Atp13a1	5.10480314132326e-14	-2.1753	8.5	6.21	1.6	1.76	Yes
ENSMUSG00000038346.18	protein_coding	Zfp384	5.167905810218e-14	-2.39899	5.74	4.77	0.88	1.16	Yes
ENSMUSG00000036992.10	protein_coding	Nxt1	5.38102098554308e-14	-1.25543	214.09	186.47	88.1	88.89	Yes
ENSMUSG00000031171.11	protein_coding	Ftsj1	5.76664405656881e-14	-1.4913	32.33	31.33	11.91	11.82
ENSMUSG00000046550.8	protein_coding	Spin2c	5.97144477664336e-14	-3.37178	6.99	9.54	1.05	0.52
ENSMUSG00000030269.14	protein_coding	Mtmr14	6.26739611861134e-14	-1.81827	18.76	16.52	5.48	4.91	Yes
ENSMUSG00000063236.6	protein_coding	1110038F14Rik	6.29247920384543e-14	-1.51314	56.92	49.73	18.7	20.48	Yes
ENSMUSG00000054716.4	protein_coding	Zfp771	6.4423066537898e-14	-2.44416	18.21	10.9	2.84	2.63	Yes
ENSMUSG00000027890.17	protein_coding	Gstm4	7.22715319940495e-14	-4.50195	8.88	4.91	0.13	0.56	Yes
ENSMUSG00000025140.15	protein_coding	Pycr1	7.3546170186166e-14	-2.47544	12.25	7.85	2.02	1.67
ENSMUSG00000025381.3	protein_coding	Cnpy2	7.47864594949721e-14	-1.16017	290.07	276.94	135.21	132.86
ENSMUSG00000062995.12	protein_coding	Ica1	7.48685279430683e-14	-2.86698	6.25	6.18	0.79	0.93
ENSMUSG00000023170.14	protein_coding	Gps2	7.54940225822472e-14	-1.97268	33.58	25.14	8.4	7.07	Yes
ENSMUSG00000039323.18	protein_coding	Igfbp2	7.63378703849243e-14	-1.58186	101.55	71.2	29.87	30.58
ENSMUSG00000029623.14	protein_coding	Pdap1	7.65342771323253e-14	-1.24899	91.97	81.94	37.11	40.07	Yes
ENSMUSG00000031400.10	protein_coding	G6pdx	7.7115022891633e-14	-2.0109	13.12	14.2	2.89	4.16	Yes
ENSMUSG00000002319.16	protein_coding	Ipo4	8.25040788305171e-14	-2.56818	23.45	22.87	4.06	3.88	Yes
ENSMUSG00000022312.11	protein_coding	Eif3h	8.5138207898544e-14	-1.26668	257.74	210.27	100.5	104.65	Yes
ENSMUSG00000049482.16	protein_coding	Ctu2	9.05596780631024e-14	-1.65745	35.4	25.76	9.53	10.74
ENSMUSG00000056131.13	protein_coding	Pgm3	1.0031743668168e-13	-1.4713	25.33	22.18	8.65	9.34	Yes
ENSMUSG00000028069.16	protein_coding	Gpatch4	1.00482510800477e-13	-1.42817	48.6	58.83	20.55	21.28	Yes
ENSMUSG00000029152.13	protein_coding	Ociad1	1.0171520527124e-13	-1.23259	99.86	96.15	44.13	43.82	Yes
ENSMUSG00000022553.16	protein_coding	Maf1	1.06061277236863e-13	-1.62851	59.42	41.3	16.76	17.31	Yes
ENSMUSG00000034343.14	protein_coding	Ube2f	1.11263944405621e-13	-1.23858	111.76	101.61	46.86	48.53	Yes
ENSMUSG00000020897.12	protein_coding	Aurkb	1.15675617346828e-13	-1.37768	56.79	47.75	21.27	21.03
ENSMUSG00000072704.6	protein_coding	Smim10l1	1.18040888765164e-13	-1.67669	14.63	14.07	5.06	4.29
ENSMUSG00000028668.5	protein_coding	Eloa	1.24986138527792e-13	-1.72546	8.15	7.07	2.68	2.11	Yes
ENSMUSG00000030041.9	protein_coding	M1ap	1.25922839903862e-13	-2.17965	16.31	12.11	3.39	3.06
ENSMUSG00000028601.18	protein_coding	Echdc2	1.29386489385882e-13	-1.49466	76.03	59.43	24.61	25.8
ENSMUSG00000037017.15	protein_coding	Zscan21	1.30134221137016e-13	-1.91177	10.7	9.97	2.85	2.84	Yes
ENSMUSG00000042042.14	protein_coding	Csgalnact2	1.33326051957756e-13	-2.98509	2.6	2.59	0.38	0.27	Yes
ENSMUSG00000024570.7	protein_coding	Rbfa	1.35787597364851e-13	-1.74754	34.62	26.21	9.94	8.89
ENSMUSG00000022971.18	protein_coding	Ifnar2	1.37675806960503e-13	-2.54636	13.56	12.5	2.01	2.55
ENSMUSG00000048930.12	protein_coding	Tada3	1.41112523112519e-13	-1.58816	28.01	24.45	9.97	8.26	Yes
ENSMUSG00000001827.12	protein_coding	Folr1	1.41263038638058e-13	-1.17973	192.19	204.91	95.33	89.61
ENSMUSG00000115338.2	protein_coding	Pnp	1.5354537208156e-13	-1.1429	147.05	161.12	77.06	70.27
ENSMUSG00000029814.10	protein_coding	Igf2bp3	1.66934908218802e-13	-1.68569	14.5	17.42	4.84	5.48
ENSMUSG00000022706.16	protein_coding	Mrpl40	1.70257166343178e-13	-1.11186	400.37	391.09	188.61	198.52	Yes
ENSMUSG00000032769.5	protein_coding	Trpa1	1.76585172987058e-13	-5.02704	1.3	1.65	0.05	0.04
ENSMUSG00000058192.16	protein_coding	Zfp846	1.80503257123419e-13	-2.79101	5.2	6.17	0.98	0.7	Yes
ENSMUSG00000001774.8	protein_coding	Chordc1	1.94563737811526e-13	-1.15599	81.71	82.61	39.48	38.37	Yes
ENSMUSG00000057497.8	protein_coding	Fam136a	2.03972746850333e-13	-1.1317	399.58	367.1	176.86	193.01
ENSMUSG00000002014.12	protein_coding	Ssr4	2.07926081584007e-13	-1.11619	400.06	386.46	193.05	190.44	Yes
ENSMUSG00000018171.9	protein_coding	Vmp1	2.08393750677292e-13	-1.21231	83.6	75.94	35.73	36.91	Yes
ENSMUSG00000036880.10	protein_coding	Acaa2	2.16156165237977e-13	-1.44228	68.92	56.26	23.58	24.77
ENSMUSG00000025001.11	protein_coding	Hells	2.25919631365765e-13	-1.08339	197.01	204.47	102.71	97.63
ENSMUSG00000005892.4	protein_coding	Trh	2.36333085691698e-13	-1.21684	136.06	124.89	62.97	55.44
ENSMUSG00000017176.17	protein_coding	Nt5c3b	2.39052805839152e-13	-1.5534	63	48.44	18.46	21.3
ENSMUSG00000027774.16	protein_coding	Gfm1	2.44905999656947e-13	-1.53374	15.52	14.72	5.53	5.39	Yes
ENSMUSG00000004266.15	protein_coding	Ptpn6	2.60248653064152e-13	-2.61559	8.47	5.78	1.09	1.28	Yes
ENSMUSG00000040482.16	protein_coding	Dxo	2.64740158113268e-13	-2.38314	20.76	14.15	3.78	3.05	Yes
ENSMUSG00000038500.15	protein_coding	Prr3	2.66434039391942e-13	-2.95965	8.24	5.95	0.77	1.09	Yes
ENSMUSG00000035575.11	protein_coding	Utp6	2.68608955249382e-13	-1.58676	18.6	17.66	5.69	6.95	Yes
ENSMUSG00000030802.14	protein_coding	Bckdk	2.69367039385784e-13	-1.51448	54.84	40.49	17.92	17.31
ENSMUSG00000068329.12	protein_coding	Htra2	2.8082730381405e-13	-1.53333	34.63	32.21	12.05	12.12	Yes
ENSMUSG00000031819.13	protein_coding	Emc8	2.87360942373929e-13	-1.30632	1287.81	962.12	470.41	487.95	Yes
ENSMUSG00000037905.13	protein_coding	Bri3bp	3.14544674455871e-13	-1.75785	31.13	21.22	8.24	7.87
ENSMUSG00000070371.11	protein_coding	Prss36	3.21634407052025e-13	-2.68505	11.09	11.75	1.87	1.72
ENSMUSG00000021266.16	protein_coding	Wars	3.26785896850264e-13	-1.8887	22.41	14.79	5.05	5.37	Yes
ENSMUSG00000006715.11	protein_coding	Gmnn	3.6915101118626e-13	-1.08968	512.58	482.12	244.15	250.14
ENSMUSG00000024429.9	protein_coding	Gnl1	3.85357379582593e-13	-2.80327	4.48	3.34	0.61	0.52	Yes
ENSMUSG00000002741.9	protein_coding	Ykt6	4.01007614709182e-13	-1.57189	14.76	14.03	5.17	4.92	Yes
ENSMUSG00000045257.10	protein_coding	Morn2	4.18708086272581e-13	-2.29182	36.18	27.3	6.58	6.69	Yes
ENSMUSG00000035293.13	protein_coding	G2e3	4.192923788887e-13	-1.40794	18.01	15.92	6.82	6.59	Yes
ENSMUSG00000073423.10	protein_coding	Zfp414	4.28279840619076e-13	-1.88574	27.97	22.57	6.27	7.91
ENSMUSG00000020424.3	protein_coding	Castor1	4.35885095494128e-13	-1.87623	24.14	17.77	6.54	5.27	Yes
ENSMUSG00000038695.13	protein_coding	Josd2	4.50484966132151e-13	-1.98097	47.18	32.21	9.48	11.33	Yes
ENSMUSG00000020491.15	protein_coding	2810021J22Rik	4.93553324007246e-13	-6.95011	1.81	3.09	0.02	0.01	Yes
ENSMUSG00000030491.16	protein_coding	Tdrd12	4.95719115605519e-13	-1.23171	97.62	91.16	39.5	45.21
ENSMUSG00000026767.12	protein_coding	Mindy3	5.03138163147414e-13	-1.73413	17.44	18.84	5.18	6.14	Yes
ENSMUSG00000021403.3	protein_coding	Serpinb9b	5.19464027745929e-13	-1.99565	7.69	9.29	1.81	2.58
ENSMUSG00000000295.13	protein_coding	Hddc2	5.3139800093932e-13	-1.21112	223.18	196.07	93.85	97.14	Yes
ENSMUSG00000068245.14	protein_coding	Phf11d	5.47182294637926e-13	-1.16743	97.04	100.63	48.57	44.26
ENSMUSG00000022635.9	protein_coding	Zcrb1	5.57560054290517e-13	-1.27648	114.95	107.83	49.11	47.68	Yes
ENSMUSG00000039748.11	protein_coding	Exo1	5.61248612874972e-13	-1.35523	51.97	56.97	21.23	23.47	Yes
ENSMUSG00000024792.9	protein_coding	Zfpl1	5.77415990106969e-13	-1.73699	51.44	36.34	12.87	14.53	Yes
ENSMUSG00000017837.12	protein_coding	Nkiras2	6.37447975209894e-13	-2.1148	14.61	10.05	3.38	2.47	Yes
ENSMUSG00000025271.13	protein_coding	Pfkfb1	6.37447975209894e-13	-2.30548	11.7	10.27	1.87	2.71	Yes
ENSMUSG00000004865.16	protein_coding	Srpk1	6.38711658346963e-13	-1.28342	199.74	156.31	79.19	75.08
ENSMUSG00000019143.15	protein_coding	Hars2	6.68515273243303e-13	-2.68278	5.53	6.15	0.69	1.21	Yes
ENSMUSG00000030929.17	protein_coding	Eri2	6.68515273243303e-13	-1.94394	7.37	7.76	2.45	1.6	Yes
ENSMUSG00000025403.5	protein_coding	Shmt2	6.70978654975731e-13	-1.63556	27.78	20.82	7.44	8.89
ENSMUSG00000032288.9	protein_coding	Imp3	6.71011322786034e-13	-1.43583	140.09	104.42	46.7	48.13	Yes
ENSMUSG00000042831.13	protein_coding	Alkbh6	6.72745650001958e-13	-1.46204	103.11	82.4	33.48	37.12	Yes
ENSMUSG00000041718.16	protein_coding	Alg13	7.31802149194945e-13	-1.17291	80.02	78.23	39.39	34.66	Yes
ENSMUSG00000031311.17	protein_coding	Nono	7.41161152676634e-13	-1.20133	148.41	122.86	64.6	59.89
ENSMUSG00000020706.13	protein_coding	Ftsj3	7.4821595510536e-13	-1.37144	27.67	36.5	13.2	12.77	Yes
ENSMUSG00000021621.15	protein_coding	Zcchc9	7.51005026562803e-13	-2.11861	13.14	15.74	2.88	3.99	Yes
ENSMUSG00000075318.13	protein_coding	Scn2a	8.11488561094268e-13	-5.50476	1.71	1.81	0.01	0.08
ENSMUSG00000074182.8	protein_coding	Znhit6	8.12697635737297e-13	-1.15125	165.03	156.12	78.2	74.43
ENSMUSG00000070708.5	protein_coding	Gtsf1l	8.17281851720854e-13	-1.60521	107.81	174.58	50.68	45.71
ENSMUSG00000015943.11	protein_coding	Bola1	8.86171106709165e-13	-1.30913	184.13	152.55	71.87	71.08	Yes
ENSMUSG00000028896.13	protein_coding	Rcc1	1.07974491620645e-12	-1.6353	26.24	19.2	8	7.25
ENSMUSG00000006289.14	protein_coding	Osgep	1.20056568965772e-12	-1.39801	181.48	130.16	61.29	62.87
ENSMUSG00000030079.15	protein_coding	Ruvbl1	1.20187505271651e-12	-1.15538	237.81	202.7	101.47	107.32	Yes
ENSMUSG00000032436.17	protein_coding	Cmtm7	1.2090362892798e-12	-1.34829	370.16	273.16	124.33	141.25
ENSMUSG00000112449.1	protein_coding	Srp54b	1.27867578040678e-12	-1.36832	17.17	18.19	7.32	7.04
ENSMUSG00000004849.14	protein_coding	Ap1s1	1.31313829290266e-12	-1.50367	55.54	42.89	19.32	17
ENSMUSG00000091537.2	protein_coding	Tma7	1.32465013646887e-12	-1.05154	1817.59	1896.27	900.05	991.55	Yes
ENSMUSG00000024944.6	protein_coding	Arl2	1.35313027400859e-12	-1.34383	82.3	70.92	29.87	33.54
ENSMUSG00000113450.1	protein_coding	Gm49359	1.44264718812075e-12	-1.9407	7.39	7.82	2.05	2.02	Yes
ENSMUSG00000078931.4	protein_coding	Pdf	1.49826642374353e-12	-1.58162	47.85	35.8	13.96	15.22	Yes
ENSMUSG00000002147.18	protein_coding	Stat6	1.52366573620487e-12	-2.27569	7.38	11.49	2.45	1.53
ENSMUSG00000019797.11	protein_coding	1700021F05Rik	1.52993047517561e-12	-1.25212	128.07	123.95	52.5	58.88	Yes
ENSMUSG00000025245.14	protein_coding	Lztfl1	1.53765767459506e-12	-1.43326	33.18	40.66	15.19	13.39	Yes
ENSMUSG00000029513.14	protein_coding	Prkab1	1.56883685569054e-12	-5.75692	21.17	14.72	0.47	0.13	Yes
ENSMUSG00000019188.16	protein_coding	H13	1.57263760863604e-12	-1.70938	17.59	13.67	5.47	4.47	Yes
ENSMUSG00000029507.16	protein_coding	Pus1	1.58981395475708e-12	-1.79484	20.44	17.47	5.08	6.25
ENSMUSG00000031924.4	protein_coding	Cyb5b	1.58981395475708e-12	-1.04891	125.9	120.04	62.5	63.29
ENSMUSG00000005566.14	protein_coding	Trim28	1.60686456040322e-12	-1.06036	319.46	332.58	166	164.48
ENSMUSG00000113149.1	protein_coding	Gm49383	1.66093687439369e-12	-11.5353	18.19	13.1	0	0	Yes
ENSMUSG00000001134.9	protein_coding	Uxt	1.6817539442982e-12	-1.25155	141.55	151.32	62.28	67.08
ENSMUSG00000035351.16	protein_coding	Nup37	1.74795780805295e-12	-1.14126	197.21	236.98	102.79	104.65	Yes
ENSMUSG00000023806.10	protein_coding	Rsph3b	1.77258858709611e-12	-4.27674	3.96	3.52	0.27	0.09
ENSMUSG00000006736.9	protein_coding	Tspan31	1.98231199303634e-12	-1.10579	121.72	127.81	59.94	62.45	Yes
ENSMUSG00000040824.3	protein_coding	Snrpd2	1.99337128024692e-12	-1.04132	335.81	333.9	167.5	176.62	Yes
ENSMUSG00000006763.14	protein_coding	Saal1	2.06855624551335e-12	-1.29967	38.38	32.63	15.52	14.81
ENSMUSG00000039067.5	protein_coding	Psmd7	2.18789586674684e-12	-1.12397	670.25	559.08	293.75	302.09	Yes
ENSMUSG00000035325.16	protein_coding	Sec31a	2.19126264073607e-12	-1.69804	25.3	23.98	9.1	6.67	Yes
ENSMUSG00000030272.15	protein_coding	Camk1	2.21574930314474e-12	-1.75605	26.7	19.43	7.24	6.93
ENSMUSG00000086219.7	lncRNA	Srrm4os	2.38271127781857e-12	-2.04397	19.95	24.7	5	6.14
ENSMUSG00000020392.8	protein_coding	Cdkn2aipnl	2.41396087609448e-12	-1.23327	78.16	66.69	31.48	33.41
ENSMUSG00000000561.14	protein_coding	Wdr77	2.4296931951254e-12	-1.13582	116.91	103.57	56.17	49.7
ENSMUSG00000070348.5	protein_coding	Ccnd1	2.50314485733113e-12	-1.50231	38.51	28.07	13.52	11.07
ENSMUSG00000020476.14	protein_coding	Dbnl	2.52718379567561e-12	-1.5882	33.2	23.02	9.46	10.05	Yes
ENSMUSG00000003660.10	protein_coding	Snrnp200	2.63106953621758e-12	-1.61002	10.35	9.46	2.98	3.79	Yes
ENSMUSG00000025056.4	protein_coding	Nr0b1	2.63776336530799e-12	-1.32411	78.07	60.62	28.4	29.82
ENSMUSG00000113949.1	protein_coding	Scamp4	2.67136691922712e-12	-1.52081	36.33	28.22	12.58	11.03	Yes
ENSMUSG00000027366.12	protein_coding	Sppl2a	2.67981027029394e-12	-3.14774	2.83	1.83	0.35	0.18	Yes
ENSMUSG00000027509.11	protein_coding	Rae1	2.80887253788016e-12	-1.28086	98.93	79.17	40.42	36.69	Yes
ENSMUSG00000028719.8	protein_coding	Cmpk1	3.00851596573043e-12	-1.31412	40.33	36.44	15.1	17.37	Yes
ENSMUSG00000029007.8	protein_coding	Agtrap	3.06581394321973e-12	-1.27602	169.23	129.77	63.34	66.61
ENSMUSG00000029390.13	protein_coding	Tmed2	3.072426936593e-12	-1.24912	234.57	184.11	87.06	98.45	Yes
ENSMUSG00000028232.13	protein_coding	Tmem68	3.14316131271135e-12	-1.86578	8.23	10.94	2.92	2.49	Yes
ENSMUSG00000019917.10	protein_coding	Sept10	3.19589799644942e-12	-2.27679	6.5	5.79	1.17	1.42	Yes
ENSMUSG00000051518.8	protein_coding	Rps19bp1	3.24188734504572e-12	-1.24732	207.18	173.63	80.29	88.67	Yes
ENSMUSG00000027353.14	protein_coding	Mcm8	3.24294700870678e-12	-2.11375	9.95	7.75	2.14	2.05	Yes
ENSMUSG00000035781.14	protein_coding	R3hdm4	3.40071685274944e-12	-2.82555	6.85	4.65	0.69	0.93
ENSMUSG00000019792.8	protein_coding	Trmt11	3.55944192759272e-12	-1.17222	64.23	71.09	33.67	29.57	Yes
ENSMUSG00000025645.8	protein_coding	Ccdc51	3.57615720456311e-12	-2.45164	9.92	7.41	1.61	1.6	Yes
ENSMUSG00000035824.7	protein_coding	Tk2	3.7902506004661e-12	-2.95445	6.5	5.2	0.98	0.53	Yes
ENSMUSG00000028651.12	protein_coding	Ppie	3.82788177718845e-12	-1.29657	120.38	99.81	43.68	50.59	Yes
ENSMUSG00000019494.14	protein_coding	Cops6	3.85991797771886e-12	-1.18218	681.72	543.14	275.8	295.5
ENSMUSG00000025153.9	protein_coding	Fasn	3.86391635639797e-12	-1.73119	19.12	11.95	4.99	4.72
ENSMUSG00000006575.14	protein_coding	Rundc3a	3.93206603646115e-12	-2.48441	9.19	7.8	2.01	1.06
ENSMUSG00000030682.4	protein_coding	Cdipt	4.31392787831201e-12	-1.58437	33.79	25.24	9.78	10.76	Yes
ENSMUSG00000043929.16	protein_coding	Klhl15	4.38939847405519e-12	-2.58972	4.15	3.56	0.63	0.66	Yes
ENSMUSG00000046671.18	protein_coding	Mtfr1l	4.39027423866814e-12	-1.33152	51.05	42.65	18.1	21.01	Yes
ENSMUSG00000019710.13	protein_coding	Mrpl24	4.52873875810646e-12	-1.06778	205.31	228.49	110.87	107.63	Yes
ENSMUSG00000040189.18	protein_coding	Ccdc114	4.79241567686041e-12	-3.1219	6.81	4.79	0.64	0.68	Yes
ENSMUSG00000102252.5	protein_coding	Snrpn	4.79241567686041e-12	-1.0293	167.68	178.57	90.15	89.19
ENSMUSG00000074863.5	protein_coding	Platr25	4.83770568578573e-12	-1.9276	13.65	22.12	5.27	4.37
ENSMUSG00000051735.7	protein_coding	Rinl	4.96726579586675e-12	-3.26159	7.66	6.39	0.61	0.85
ENSMUSG00000000902.13	protein_coding	Smarcb1	4.98198592324699e-12	-1.37932	49.03	39.09	18.36	17.16
ENSMUSG00000068856.3	protein_coding	Sf3b4	5.02909012414565e-12	-1.47344	96.81	63.78	29.23	31.28	Yes
ENSMUSG00000034285.15	protein_coding	Nipsnap1	5.19882595485684e-12	-1.40461	42.46	33.08	15.39	14.52
ENSMUSG00000028861.13	protein_coding	Mrps15	5.21640668486972e-12	-1.21289	284.03	227.64	113.95	118.64	Yes
ENSMUSG00000027637.3	protein_coding	Rab5if	5.3178637172333e-12	-1.16692	385.96	316.93	158.9	171.3	Yes
ENSMUSG00000089917.7	protein_coding	Uckl1	5.44716450244128e-12	-2.02354	23.51	17.36	4.67	5.69
ENSMUSG00000032388.7	protein_coding	Spg21	5.56745110987221e-12	-1.40051	50.63	39.21	19.5	16.18	Yes
ENSMUSG00000079659.5	protein_coding	Tmem243	6.40138803005458e-12	-1.54663	52.98	38.74	16.41	16.37
ENSMUSG00000033900.13	protein_coding	Map9	6.72873627109273e-12	-3.7363	2	2.05	0.26	0.07	Yes
ENSMUSG00000024538.8	protein_coding	Ppic	7.6697453793049e-12	-1.14806	91.75	85.14	42.17	41.99
ENSMUSG00000016554.9	protein_coding	Eif3d	7.67231982311445e-12	-1.23321	180.38	137.86	73.95	68.6	Yes
ENSMUSG00000011254.16	protein_coding	Thg1l	7.71101390242933e-12	-2.77332	6.77	8.69	0.81	1.49	Yes
ENSMUSG00000038542.14	protein_coding	Pcid2	7.8521708304478e-12	-1.46129	49.91	34.54	17.53	14.49	Yes
ENSMUSG00000049305.6	protein_coding	Ccdc71	8.26539832794955e-12	-2.47182	5.46	4.96	0.97	0.93	Yes
ENSMUSG00000020775.13	protein_coding	Mrpl38	8.42383034379322e-12	-1.40623	86.05	64.12	31.57	27.79
ENSMUSG00000012396.12	protein_coding	Nanog	8.64376155808737e-12	-1.13156	90.41	110.57	48.27	48.33
ENSMUSG00000030089.15	protein_coding	Slc41a3	9.15548421739445e-12	-2.01066	7.69	7.56	2.24	1.63
ENSMUSG00000027207.15	protein_coding	Galk2	9.54008828171706e-12	-1.94885	8.24	10.26	2.56	2.36	Yes
ENSMUSG00000008475.13	protein_coding	Arpc5	9.58884835193279e-12	-1.0714	165.81	152.1	83.59	76.33	Yes
ENSMUSG00000038387.9	protein_coding	Rras	9.87771684762238e-12	-1.71549	34.55	28.86	11.11	8.88	Yes
ENSMUSG00000032563.16	protein_coding	Mrpl3	1.06083155820562e-11	-1.30781	80.37	64.41	30.86	30.55	Yes
ENSMUSG00000039221.10	protein_coding	Rpl22l1	1.07479017763993e-11	-1.04088	676.56	758.02	372.78	363.5	Yes
ENSMUSG00000030224.10	protein_coding	Strap	1.07586902366941e-11	-1.03762	109.43	103.8	55.1	54.72	Yes
ENSMUSG00000078652.9	protein_coding	Psme3	1.21041604771275e-11	-1.30848	27.1	27.24	11.91	11.09	Yes
ENSMUSG00000024259.9	protein_coding	Slc25a46	1.23056183436914e-11	-1.91737	4.04	4.01	1.14	1.05	Yes
ENSMUSG00000024454.16	protein_coding	Hdac3	1.25257535158711e-11	-1.41373	42.36	34.46	13.29	16.9
ENSMUSG00000046204.14	protein_coding	Pnma2	1.3136392311244e-11	-3.09638	3.19	2.04	0.39	0.22
ENSMUSG00000069844.12	protein_coding	Sco1	1.36176491173783e-11	-2.36093	6.44	5.42	0.95	1.41	Yes
ENSMUSG00000035762.11	protein_coding	Tmem161b	1.38835674810687e-11	-1.85783	15.12	18.33	5.79	3.74	Yes
ENSMUSG00000016344.14	protein_coding	Ppdpf	1.43953631847224e-11	-1.27223	242.58	191.12	89.84	98.95	Yes
ENSMUSG00000073460.5	protein_coding	Pnldc1	1.49386251309127e-11	-2.11878	13.25	12.65	2.95	3.14	Yes
ENSMUSG00000029387.10	protein_coding	Gtf2h3	1.55684980714404e-11	-1.18438	71.41	63.16	29.31	33.04	Yes
ENSMUSG00000061461.11	protein_coding	Smim20	1.62752443130685e-11	-1.27646	123.39	103.32	46.09	52.26	Yes
ENSMUSG00000034974.13	protein_coding	Dapk3	1.71276060048033e-11	-1.84315	35.16	21.56	7.87	8.47	Yes
ENSMUSG00000037251.5	protein_coding	Pomk	1.90290238702744e-11	-2.29662	4.15	3.07	0.72	0.78
ENSMUSG00000025374.13	protein_coding	Nabp2	2.16343454924185e-11	-1.50771	55.54	42.54	17.15	18.85	Yes
ENSMUSG00000050150.16	protein_coding	Slc9b1	2.198258125637e-11	-2.61149	8.58	7.59	1.44	1.21	Yes
ENSMUSG00000022420.16	protein_coding	Dnal4	2.23892467004253e-11	-2.17186	14.13	11.29	2.32	3.45
ENSMUSG00000040174.14	protein_coding	Alkbh3	2.26566606777211e-11	-1.72664	35.97	31.25	10.66	10.36	Yes
ENSMUSG00000054414.4	protein_coding	Slc30a7	2.30674589701246e-11	-1.98391	6.57	8.34	2.47	1.42	Yes
ENSMUSG00000009549.14	protein_coding	Srp14	2.31344697756517e-11	-1.00666	500.09	516.05	264.29	270.4	Yes
ENSMUSG00000099759.1	lncRNA	1700030C10Rik	2.32410754544981e-11	-1.52797	23.04	18.97	7.43	7.77	Yes
ENSMUSG00000005204.12	protein_coding	Senp3	2.43258676857819e-11	-1.19738	63.26	66.12	31.52	27.8
ENSMUSG00000051855.15	protein_coding	Mest	2.56475148210653e-11	-1.24103	31.95	28.93	14.33	12.73
ENSMUSG00000070697.4	protein_coding	Utp3	2.56475148210653e-11	-1.13703	103.71	89.71	45.23	47.47	Yes
ENSMUSG00000063052.9	protein_coding	Lrrc40	2.57257657621411e-11	-1.27546	37.09	31.01	14.04	15.51	Yes
ENSMUSG00000110605.1	lncRNA	Gm32856	2.68517069137473e-11	-2.19918	8.71	9.63	2.21	1.84
ENSMUSG00000033773.14	protein_coding	Rpap2	2.80851828493534e-11	-1.47272	21.91	19.86	6.85	8.85
ENSMUSG00000045394.9	protein_coding	Epcam	2.91137220610101e-11	-1.17055	117.21	95.22	51.09	48.31
ENSMUSG00000001082.12	protein_coding	Mfsd10	2.92238155290159e-11	-1.46125	42.56	35.31	15.02	14.5	Yes
ENSMUSG00000038515.10	protein_coding	Grtp1	3.16425621696675e-11	-1.25424	127.3	99.64	51.58	48.47
ENSMUSG00000000374.8	protein_coding	Trappc10	3.27945338862218e-11	-2.68086	8.03	6.87	1.62	0.75	Yes
ENSMUSG00000059897.5	protein_coding	Zfp930	3.29231706709488e-11	-1.13915	56.68	59.52	28.79	26.77	Yes
ENSMUSG00000013997.10	protein_coding	Nit1	3.30756092936755e-11	-1.5466	20.18	19.91	6.26	8.02	Yes
ENSMUSG00000042462.4	protein_coding	Dctpp1	3.39052317877641e-11	-1.08557	739.57	621.3	333.46	343.81	Yes
ENSMUSG00000059772.12	protein_coding	Slx1b	3.44011898597342e-11	-3.30036	3.29	2.91	0.24	0.39	Yes
ENSMUSG00000033213.16	protein_coding	AA467197	3.44052474539042e-11	-1.45404	167.44	267.89	90.44	74.8
ENSMUSG00000044562.12	protein_coding	Rasip1	3.46894965402498e-11	-2.13403	5.38	4.02	1.01	1.18
ENSMUSG00000037722.8	protein_coding	Gnpnat1	3.47412778078595e-11	-1.03121	172.68	198.82	97.42	94.43
ENSMUSG00000019428.16	protein_coding	Fkbp8	3.5720445649736e-11	-1.50955	40.95	28.83	12.67	12.89
ENSMUSG00000026701.15	protein_coding	Prdx6	3.69629673296411e-11	-1.01712	978.29	856.01	473.95	485.19
ENSMUSG00000040018.9	protein_coding	Cox15	3.75408812902421e-11	-2.17218	2.42	2.7	0.58	0.58	Yes
ENSMUSG00000010751.15	protein_coding	Tnfrsf22	3.77776599608373e-11	-1.94917	16.07	15.48	4.93	3.44
ENSMUSG00000027433.5	protein_coding	Xrn2	3.83112288056477e-11	-1.08259	45.62	53.27	24.49	24.73	Yes
ENSMUSG00000034729.16	protein_coding	Mrps10	4.09226372196997e-11	-1.14505	261.98	213.21	114.75	111.68
ENSMUSG00000069631.14	protein_coding	Strada	4.18646984661208e-11	-1.73398	16.74	12.08	4.91	4.05
ENSMUSG00000055760.12	protein_coding	Gemin6	4.59867086489487e-11	-1.05979	184.07	215.09	100.37	101.62	Yes
ENSMUSG00000027628.10	protein_coding	Aar2	4.85563453164659e-11	-1.64844	10.83	8.02	3.24	2.99	Yes
ENSMUSG00000028070.7	protein_coding	Naxe	5.08892350359656e-11	-1.18562	145.29	123.13	64.58	59.61
ENSMUSG00000020537.9	protein_coding	Drg2	5.25242874528918e-11	-1.15119	83.07	70.29	37.51	35.23	Yes
ENSMUSG00000018583.5	protein_coding	G3bp1	5.36338305022133e-11	-1.06046	30.86	27.68	14.88	14.77	Yes
ENSMUSG00000003382.18	protein_coding	Etv3	5.44656381415389e-11	-3.81107	1.61	1.41	0.09	0.13
ENSMUSG00000037361.8	protein_coding	Sf3b6	5.53162742304061e-11	-1.34816	304.48	488.04	159.85	164.76	Yes
ENSMUSG00000067942.6	protein_coding	Zfp160	5.58630610902734e-11	-1.75385	8.64	9.46	2.41	3.15	Yes
ENSMUSG00000021139.17	protein_coding	Gm20498	5.84745318287605e-11	-1.57576	38.71	48.21	14.41	15.81	Yes
ENSMUSG00000035139.14	protein_coding	Secisbp2	5.85537616406371e-11	-1.44736	22.37	19.32	7.57	8.39	Yes
ENSMUSG00000032806.13	protein_coding	Slc10a3	5.87933880512966e-11	-2.81528	5.16	4.06	0.53	0.78	Yes
ENSMUSG00000024319.18	protein_coding	Vps52	5.89329001605014e-11	-2.61188	2.66	2.71	0.41	0.47	Yes
ENSMUSG00000039826.13	protein_coding	Trub2	5.9357402505684e-11	-1.72559	10.6	8.29	2.92	2.99	Yes
ENSMUSG00000028391.16	protein_coding	Wdr31	6.02774587667237e-11	-1.82975	17.22	15.24	4.8	4.59	Yes
ENSMUSG00000031304.18	protein_coding	Il2rg	6.15666927979399e-11	-2.33956	7.69	13.52	2.33	1.87
ENSMUSG00000050213.6	protein_coding	Snip1	6.66648459517805e-11	-1.6747	13.47	10.98	4.47	3.46	Yes
ENSMUSG00000023988.8	protein_coding	Bysl	6.69435882566802e-11	-1.30363	23.26	17.7	8.81	8.45	Yes
ENSMUSG00000013787.15	protein_coding	Ehmt2	6.73307609698309e-11	-1.69487	16.3	13.08	4.84	4.55
ENSMUSG00000073402.11	protein_coding	Gm8909	7.09440594330026e-11	-2.2979	14.69	14.86	3.62	2.43
ENSMUSG00000058392.13	protein_coding	Rrp1b	7.1879295931405e-11	-1.13183	84.62	72.12	37.27	38.09
ENSMUSG00000021368.15	protein_coding	Tbc1d7	7.57329692900148e-11	-1.25162	65.07	55.98	27.77	25.6	Yes
ENSMUSG00000015714.11	protein_coding	Cers2	7.68883417624415e-11	-1.28777	34.15	28.53	13.1	13.82
ENSMUSG00000033809.15	protein_coding	Alg3	8.06007357391354e-11	-1.25431	67.56	57.67	25.78	29.34	Yes
ENSMUSG00000030826.19	protein_coding	Bcat2	8.16674307243257e-11	-1.25945	80.08	61.71	29.55	32.63	Yes
ENSMUSG00000061458.9	protein_coding	Nol10	8.210054286622e-11	-1.49446	10.97	9.65	3.97	3.65	Yes
ENSMUSG00000000743.9	protein_coding	Chmp1a	8.98946824061525e-11	-1.49603	46.96	30.03	14.46	14.01	Yes
ENSMUSG00000001472.17	protein_coding	Tcf25	9.50462059957091e-11	-1.11721	37.72	35.53	18.42	17.15
ENSMUSG00000072980.3	protein_coding	Oip5	9.63632130031459e-11	-1.11559	69.51	68.48	34.29	32.79
ENSMUSG00000038039.13	protein_coding	Gcc2	9.66276355537485e-11	-1.47778	72.08	70.47	31.97	21.33	Yes
ENSMUSG00000040220.10	protein_coding	Gas8	9.72359639187079e-11	-1.66119	15.8	13.37	5.08	4.45
ENSMUSG00000028066.15	protein_coding	Pmf1	9.7694691012664e-11	-1.20069	236.07	181.69	91.54	99.66
ENSMUSG00000033669.8	protein_coding	Zfp7	9.80366942625885e-11	-1.53696	9.17	9.46	3.26	3.41	Yes
ENSMUSG00000021306.11	protein_coding	Gpr137b	9.97170014510408e-11	-2.97764	2.9	2.68	0.35	0.35
ENSMUSG00000022538.20	protein_coding	Lsg1	9.99256356732811e-11	-1.04351	67.24	63.76	34.3	32.8	Yes
ENSMUSG00000058672.7	protein_coding	Tubb2a	1.04688833955759e-10	-1.77487	20.85	14.05	5.43	5.11
ENSMUSG00000023967.9	protein_coding	Mrps18a	1.07144297777122e-10	-1.24639	278.23	203.86	100.3	111.95	Yes
ENSMUSG00000030693.10	protein_coding	Klk10	1.12117056190019e-10	-1.75092	14.76	14.16	4.43	4.43
ENSMUSG00000030677.8	protein_coding	Kif22	1.18349929983815e-10	-1.5023	72.65	53.04	27.38	18.88	Yes
ENSMUSG00000028102.15	protein_coding	Pex11b	1.22571103481716e-10	-1.47707	31.64	24.64	11.16	9.91	Yes
ENSMUSG00000054733.9	protein_coding	Msra	1.23260753824465e-10	-2.033	11.76	11.43	3.28	2.46
ENSMUSG00000006732.14	protein_coding	Mettl1	1.24782314697546e-10	-1.43612	40.94	30.42	13.56	13.97
ENSMUSG00000014763.8	protein_coding	Fam120b	1.26682074179889e-10	-3.99554	1.04	1.09	0.07	0.06	Yes
ENSMUSG00000090247.7	protein_coding	Bloc1s1	1.26682074179889e-10	-1.18151	262.49	216.2	108.99	111.46	Yes
ENSMUSG00000072680.11	protein_coding	Tmem254c	1.2863649429929e-10	-1.42664	47.43	60.04	24.12	17.48
ENSMUSG00000073888.13	protein_coding	Ccl27a	1.31608259861891e-10	-2.95474	20.13	17.03	2.77	1.86
ENSMUSG00000031107.6	protein_coding	Rbmx2	1.32277133956361e-10	-1.34278	36.98	33.12	15.18	13.74	Yes
ENSMUSG00000052833.9	protein_coding	Sae1	1.33617355639115e-10	-1.10915	142.05	115.24	61.95	63.81
ENSMUSG00000021252.11	protein_coding	Erg28	1.34897496730928e-10	-1.0793	108.44	109.04	51.74	56.76
ENSMUSG00000037149.10	protein_coding	Ddx1	1.35988034276979e-10	-1.01648	121.88	107.65	59.93	59.94	Yes
ENSMUSG00000036078.16	protein_coding	Sigmar1	1.38697762516967e-10	-1.30486	39.37	32.72	15.01	15.57
ENSMUSG00000048668.16	protein_coding	Rhno1	1.40699991790312e-10	-1.19059	84.56	73.98	34.35	38.67
ENSMUSG00000033272.12	protein_coding	Slc35a4	1.43020373129514e-10	-1.65478	19.44	13.06	5.82	4.87	Yes
ENSMUSG00000020358.17	protein_coding	Hnrnpab	1.47515314573829e-10	-1.06644	252.98	206.46	115.79	116.43
ENSMUSG00000031505.11	protein_coding	Naxd	1.49330886608779e-10	-1.39433	47.52	41.88	19.05	16.47	Yes
ENSMUSG00000070737.10	protein_coding	Tmem35b	1.52485911182366e-10	-1.52724	19.14	18.61	6.73	6.9
ENSMUSG00000028779.16	protein_coding	Pef1	1.53658714960544e-10	-1.53386	21.9	18.23	6.94	7.47	Yes
ENSMUSG00000024423.6	protein_coding	Impact	1.61324708301573e-10	-1.30648	19.26	24.99	8.78	9.91	Yes
ENSMUSG00000037916.14	protein_coding	Ndufv1	1.68950360867396e-10	-1.29828	141.27	97.01	50.77	50.84	Yes
ENSMUSG00000011267.8	protein_coding	Zfp296	1.72078809551069e-10	-1.46733	50.77	34.26	16.63	15.41
ENSMUSG00000006941.5	protein_coding	Eif1b	1.86050980979296e-10	-1.36802	50.01	42.66	17.86	19.67	Yes
ENSMUSG00000079009.8	protein_coding	Gm14139	1.87687358703633e-10	-1.75765	11.24	15.47	4.39	3.71
ENSMUSG00000027222.14	protein_coding	Pex16	1.87695264493825e-10	-1.71912	23.35	17.32	6.38	6.37	Yes
ENSMUSG00000012429.9	protein_coding	Mplkip	1.93044241048102e-10	-1.28091	50.81	47.88	19.84	22.69	Yes
ENSMUSG00000028757.4	protein_coding	Ddost	1.9484521356389e-10	-1.2231	116.7	85.65	43.24	47.83	Yes
ENSMUSG00000029038.9	protein_coding	Ssu72	1.96335782097992e-10	-1.04013	397.02	335.21	181.41	194.59	Yes
ENSMUSG00000025491.14	protein_coding	Ifitm1	1.98369295164533e-10	-1.07564	228.57	245.42	124.62	112.23
ENSMUSG00000024909.15	protein_coding	Efemp2	2.10078509090583e-10	-2.60467	6.9	5.68	1.09	0.97
ENSMUSG00000041375.18	protein_coding	Ccdc9	2.13156789241173e-10	-4.30718	5.63	4.89	0.16	0.49	Yes
ENSMUSG00000096299.3	lncRNA	Gm21814	2.13970612602886e-10	-2.28252	26.83	35.74	6.95	5.96
ENSMUSG00000051007.15	protein_coding	Gatd1	2.14233391932306e-10	-1.6044	23.3	15.95	6.89	6.49
ENSMUSG00000026111.15	protein_coding	Unc50	2.17194823953224e-10	-1.13012	110.72	101.21	47.43	54.52	Yes
ENSMUSG00000048222.3	protein_coding	Mfap1b	2.23092407518729e-10	-1.12005	41.23	34.47	18.5	18.18	Yes
ENSMUSG00000039018.15	protein_coding	Mtg1	2.28823039816589e-10	-1.331	39.23	32.5	14.11	15.81
ENSMUSG00000031157.10	protein_coding	Pqbp1	2.34379921103854e-10	-1.08763	88.33	92.03	45.11	44.26
ENSMUSG00000031982.5	protein_coding	Arv1	2.37810969991806e-10	-1.39478	33.92	34.63	14.64	12.52	Yes
ENSMUSG00000028636.14	protein_coding	Ppcs	2.38745883935203e-10	-1.30365	59.8	51.12	25.47	21.56
ENSMUSG00000027454.10	protein_coding	Gins1	2.39212481751687e-10	-1.0934	138.25	121.84	62.49	65.97
ENSMUSG00000025521.15	protein_coding	Tmem192	2.4618519134645e-10	-1.2006	193.03	149.29	72.84	83.71	Yes
ENSMUSG00000062376.7	protein_coding	Borcs7	2.51752060949724e-10	-1.45531	13.9	13.28	5.38	4.93
ENSMUSG00000020993.9	protein_coding	Trappc6b	2.530597912399e-10	-1.19356	52.68	60.87	25.36	26.72	Yes
ENSMUSG00000025616.14	protein_coding	Usp16	2.54195541530539e-10	-1.29164	42.65	57.48	22.26	20.44	Yes
ENSMUSG00000050212.4	protein_coding	Eva1b	2.5964607992299e-10	-1.80918	25.33	16.81	6.15	6.22
ENSMUSG00000007987.12	protein_coding	Ift22	2.60225546496577e-10	-1.66488	49.76	36.41	13.11	15.03
ENSMUSG00000038775.14	protein_coding	Vill	2.7030340321982e-10	-2.26566	7.34	7.02	1.61	1.4
ENSMUSG00000022849.5	protein_coding	Hspbap1	2.84801435325376e-10	-1.04549	91.8	84.33	47.2	42.85
ENSMUSG00000031820.9	protein_coding	Babam1	3.00298085969456e-10	-1.28371	91.92	71.74	33.07	38.06	Yes
ENSMUSG00000028700.14	protein_coding	Pomgnt1	3.04122534640664e-10	-1.7644	11.58	10.11	3	3.64	Yes
ENSMUSG00000002345.18	protein_coding	Borcs8	3.1386125314798e-10	-1.29264	63.5	66.49	28.67	26.81	Yes
ENSMUSG00000007415.15	protein_coding	Gatad1	3.28524027675352e-10	-1.58399	18.68	19.68	5.99	7.3
ENSMUSG00000049932.3	protein_coding	H2ax	3.40358107754588e-10	-1.35092	149.27	96.84	48.74	52.23	Yes
ENSMUSG00000049957.14	protein_coding	Ccdc137	3.41008830402859e-10	-2.90911	11.04	8.07	0.78	1.78	Yes
ENSMUSG00000026433.13	protein_coding	Rab29	3.41801353861896e-10	-1.55763	21.51	21.62	7.14	8.06
ENSMUSG00000078872.9	protein_coding	Gm14401	3.74514301742597e-10	-1.69828	32.52	43.43	13.84	10.13	Yes
ENSMUSG00000036743.4	protein_coding	Psma8	3.80434430169072e-10	-1.73519	16.15	13.31	4.39	4.73	Yes
ENSMUSG00000027597.15	protein_coding	Ahcy	3.84545117243378e-10	-1.11521	33.12	30.65	15.84	15.14
ENSMUSG00000027408.7	protein_coding	Cpxm1	3.88453300219249e-10	-3.13058	7.39	4.53	0.45	0.94
ENSMUSG00000056201.8	protein_coding	Cfl1	3.89139662778982e-10	-1.00529	1995.34	1658.73	947.47	981.68	Yes
ENSMUSG00000047557.2	protein_coding	Lxn	3.92640111450215e-10	-1.36588	49.66	41	17.63	19.12
ENSMUSG00000090266.10	protein_coding	Mettl23	3.93305029041432e-10	-1.40072	43.84	35.4	16.1	15.19	Yes
ENSMUSG00000024870.6	protein_coding	Rab1b	3.97054093587528e-10	-1.46954	50.7	32.24	14.79	16.42
ENSMUSG00000034793.15	protein_coding	G6pc3	4.17728466012746e-10	-2.40698	10.14	9.61	2.5	1.28
ENSMUSG00000031352.10	protein_coding	Hccs	4.27730249399815e-10	-1.68004	11.26	8.66	3.01	3.41	Yes
ENSMUSG00000018446.8	protein_coding	C1qbp	4.45116809738689e-10	-1.01351	549.24	461.14	262	266.68	Yes
ENSMUSG00000024619.8	protein_coding	Cdx1	4.58736556196536e-10	-1.74012	14.65	10.86	4.08	3.78
ENSMUSG00000026709.10	protein_coding	Dars2	4.60819434553524e-10	-1.74492	8.75	8.81	2.94	2.42	Yes
ENSMUSG00000031756.5	protein_coding	Cenpn	4.62352028462204e-10	-1.05619	59.96	60.88	31.83	29.4	Yes
ENSMUSG00000079737.4	protein_coding	3110001I22Rik	4.74169207416779e-10	-1.68527	13.43	16.81	5.61	4.07	Yes
ENSMUSG00000010048.10	protein_coding	Ifrd2	4.919622959841e-10	-1.71188	14.99	12.19	4.4	4.14	Yes
ENSMUSG00000034403.16	protein_coding	Pja1	5.28401678662388e-10	-1.8388	10	8.49	3.19	2.09
ENSMUSG00000026134.11	protein_coding	Prim2	5.29212791318519e-10	-1.2492	24.69	24.11	11.49	10	Yes
ENSMUSG00000070960.4	processed_pseudogene	Gm19680	5.4108503644764e-10	-3.38315	6.09	4.28	0.21	0.77
ENSMUSG00000009995.17	protein_coding	Taz	5.50624201669359e-10	-1.75805	10.04	10.95	3.51	2.85
ENSMUSG00000058586.12	protein_coding	Serhl	5.55126998630951e-10	-2.54799	15.38	12.18	2.79	1.76
ENSMUSG00000030588.12	protein_coding	Yif1b	5.56402250259902e-10	-1.28032	203.79	141.75	68.75	80.2	Yes
ENSMUSG00000033685.13	protein_coding	Ucp2	5.63929339855336e-10	-1.36441	58.61	41.24	19.1	21.44
ENSMUSG00000038022.11	protein_coding	Mindy4	5.73840623349143e-10	-6.00833	2.48	2.23	0.04	0.02
ENSMUSG00000027428.9	protein_coding	Rbbp9	5.85571446260625e-10	-1.45273	12.88	13.2	5.14	4.75
ENSMUSG00000031160.4	protein_coding	Eras	5.96769591638138e-10	-1.7021	18.34	21.01	6.82	5.58
ENSMUSG00000022554.7	protein_coding	Hgh1	6.10089127598737e-10	-2.46248	5.88	4.41	0.76	1.11	Yes
ENSMUSG00000078789.9	protein_coding	Dph1	6.16259940096356e-10	-1.53074	12.05	11.33	4.36	4.01
ENSMUSG00000039640.7	protein_coding	Mrpl12	6.29129379100902e-10	-1.1202	356.9	271.27	149.15	157.37	Yes
ENSMUSG00000005667.8	protein_coding	Mthfd2	6.76435891293663e-10	-1.1963	56.05	43.63	23.75	21.93
ENSMUSG00000061024.8	protein_coding	Rrs1	6.83865840981336e-10	-1.41001	14.36	16.48	6.4	5.66	Yes
ENSMUSG00000022557.11	protein_coding	Bop1	7.4008115923634e-10	-1.59129	26.87	16.05	7.54	7.23	Yes
ENSMUSG00000031586.17	protein_coding	Rbpms	7.78798759381211e-10	-1.27789	92.64	66.11	35.06	33.5
ENSMUSG00000031796.7	protein_coding	Cfap20	7.87238406836258e-10	-1.10774	131.26	108.55	62.1	55.03	Yes
ENSMUSG00000064264.14	protein_coding	Zfp428	8.01703681828468e-10	-1.79891	34.88	20.67	8.99	7.39
ENSMUSG00000030036.8	protein_coding	Mogs	8.03331495464001e-10	-6.89155	2.58	2.11	0.02	0.02	Yes
ENSMUSG00000020219.7	protein_coding	Timm13	8.15226433534414e-10	-1.12838	912.84	672.52	369.13	394.29	Yes
ENSMUSG00000021276.10	protein_coding	Cinp	8.4536730609721e-10	-1.08977	106.45	126.67	60.82	54.3	Yes
ENSMUSG00000027998.11	protein_coding	Plrg1	8.53451750440086e-10	-1.03833	70.63	63.96	34.65	34.46	Yes
ENSMUSG00000044709.6	protein_coding	Gemin7	8.55720521524102e-10	-1.21835	136.75	108.4	52.53	57.97
ENSMUSG00000047656.9	protein_coding	Trpt1	8.84165787161097e-10	-3.65612	5.99	5.53	0.3	0.58	Yes
ENSMUSG00000089803.3	processed_pseudogene	Gm10171	8.84515353772385e-10	-3.29041	11.35	22.34	2.47	0.71
ENSMUSG00000025007.13	protein_coding	Aldh18a1	8.89482861925977e-10	-2.01378	3.36	3.5	0.88	0.84
ENSMUSG00000041264.16	protein_coding	Uspl1	8.93324874069349e-10	-1.34737	16.43	16.49	7.83	5.65	Yes
ENSMUSG00000078954.9	protein_coding	Arhgap8	8.9884123231908e-10	-1.99243	10.28	8.54	2.52	2.29
ENSMUSG00000029148.15	protein_coding	Nrbp1	9.49501142753847e-10	-1.45896	50.59	30.9	15.18	15.67
ENSMUSG00000068165.3	processed_pseudogene	Gm10233	9.57058641646386e-10	-3.29041	11.35	22.34	2.47	0.71
ENSMUSG00000079225.3	transcribed_processed_pseudogene	Gm9531	9.66234416790725e-10	-1.15276	195.96	185.76	102.99	77.32
ENSMUSG00000027808.8	protein_coding	Serp1	9.68282652755421e-10	-1.0653	21.14	19.65	10.72	9.82	Yes
ENSMUSG00000022552.16	protein_coding	Sharpin	9.84946510622438e-10	-1.67807	27	22.08	8.06	7.74	Yes
ENSMUSG00000024459.18	protein_coding	H2-M5	1.03373224106841e-09	-1.22135	29.38	36.67	13.69	15.94
ENSMUSG00000066861.14	protein_coding	Oas1g	1.05271676364568e-09	-3.07766	3.95	3.89	0.41	0.47	Yes
ENSMUSG00000039850.16	protein_coding	Endov	1.10036418467922e-09	-2.52647	3.99	2.38	0.51	0.59	Yes
ENSMUSG00000027244.14	protein_coding	Atg13	1.11247965522155e-09	-1.34065	13.44	12.69	5.88	4.89	Yes
ENSMUSG00000061479.15	protein_coding	Snrpa	1.11247965522155e-09	-1.11668	229.3	173.56	96.42	99.21	Yes
ENSMUSG00000025726.11	protein_coding	Slc28a1	1.13163848527307e-09	-2.00494	4.23	4.24	1.09	1.05
ENSMUSG00000032369.13	protein_coding	Plscr1	1.1338548865165e-09	-1.40735	23.3	26.75	11.01	8.57
ENSMUSG00000051185.9	protein_coding	Fam174a	1.13652012061649e-09	-2.2295	4.84	4.76	0.94	1.12	Yes
ENSMUSG00000039917.10	protein_coding	Rhbdd2	1.1390701740335e-09	-1.98512	11.79	6.49	2.32	2.38	Yes
ENSMUSG00000063334.16	protein_coding	Krr1	1.17137161144637e-09	-1.09029	75.79	63.85	37.33	31.75	Yes
ENSMUSG00000028309.14	protein_coding	Rnf20	1.19418699151633e-09	-1.50072	6.74	8.52	3.07	2.5	Yes
ENSMUSG00000057409.7	protein_coding	Zfp53	1.21583803713173e-09	-2.52063	3.15	2.77	0.62	0.41	Yes
ENSMUSG00000030890.16	protein_coding	Ilk	1.2173135252454e-09	-1.35662	43.5	34.42	17.98	13.85	Yes
ENSMUSG00000026280.17	protein_coding	Atg4b	1.27579772435332e-09	-1.21973	57.6	45.74	25.43	21.1
ENSMUSG00000068739.13	protein_coding	Sars	1.29492186949934e-09	-1.05346	84.63	74.01	41.14	39.41	Yes
ENSMUSG00000009090.17	protein_coding	Ap1b1	1.31003779198094e-09	-2.58981	2.58	3.01	0.37	0.57	Yes
ENSMUSG00000039041.15	protein_coding	Adrm1	1.36831544918056e-09	-1.12441	220.95	164.98	94.34	91.96	Yes
ENSMUSG00000074217.8	protein_coding	Misp3	1.37436627457901e-09	-1.96419	19.83	16.3	4.32	5.12
ENSMUSG00000023345.17	protein_coding	Poc1a	1.40016871230081e-09	-1.46155	22.56	18.3	7.91	7.47	Yes
ENSMUSG00000027671.14	protein_coding	Actl6a	1.41085753689254e-09	-1.03081	155.07	127.49	73.47	72.44
ENSMUSG00000021428.9	protein_coding	Riok1	1.41183804846546e-09	-1.19216	19.72	21.37	9.32	9.52	Yes
ENSMUSG00000001348.15	protein_coding	Acp5	1.42025737387716e-09	-3.01469	5.68	4.24	0.57	0.62
ENSMUSG00000001847.14	protein_coding	Rac1	1.5243430912975e-09	-1.07188	274.34	214.9	118.43	126.84	Yes
ENSMUSG00000033430.10	protein_coding	Terf2ip	1.53761547286163e-09	-1.63639	5.5	5.26	1.65	1.92	Yes
ENSMUSG00000034932.4	protein_coding	Mrpl54	1.585183646622e-09	-1.11426	381.33	298.63	159.16	171.35
ENSMUSG00000026098.13	protein_coding	Pms1	1.64144276705053e-09	-1.43413	10.21	11.62	4.02	4.37	Yes
ENSMUSG00000037278.9	protein_coding	Tmem97	1.64801056176982e-09	-1.03229	197.46	163.65	90.16	96.07	Yes
ENSMUSG00000052031.8	protein_coding	Tagap1	1.72116577937032e-09	-1.31201	17.75	15.19	6.97	6.88
ENSMUSG00000040247.6	protein_coding	Tbc1d10c	1.73493730287362e-09	-4.16178	6.21	4.54	0.23	0.35	Yes
ENSMUSG00000040488.17	protein_coding	Ltbp4	1.75308986811886e-09	-1.62613	25	15.99	7.26	6.43
ENSMUSG00000024889.5	protein_coding	Rce1	1.76762765264552e-09	-1.28741	57.23	42.49	20.67	21.96
ENSMUSG00000025607.15	protein_coding	Copg2	1.82753610590739e-09	-1.89322	13.11	15.37	5.38	2.48	Yes
ENSMUSG00000040813.16	protein_coding	Tex264	1.84127477005668e-09	-1.33042	35.42	28.56	12.86	13.7
ENSMUSG00000045160.14	protein_coding	Bola3	1.86673283129982e-09	-1.02013	378.51	328.52	182.02	185.64
ENSMUSG00000016503.17	protein_coding	Gtf3a	1.89552652536926e-09	-1.15019	111.36	84.91	46.38	46.55	Yes
ENSMUSG00000001228.14	protein_coding	Uhrf1	1.90262634808115e-09	-1.03588	25.37	26.95	13.14	13.73	Yes
ENSMUSG00000069899.3	protein_coding	Gm12166	2.01768930045984e-09	-1.86614	19.1	17.43	4.7	5.57
ENSMUSG00000035759.4	protein_coding	Bbs10	2.03724986483708e-09	-3.45806	1.59	2.01	0.16	0.15	Yes
ENSMUSG00000044147.8	protein_coding	Arf6	2.10096169553108e-09	-1.21581	49.29	38.97	19.54	20.29
ENSMUSG00000068566.12	protein_coding	Myadm	2.20193162100858e-09	-1.22573	14.51	13.83	6.94	5.74
ENSMUSG00000025464.15	protein_coding	Paox	2.21947293894146e-09	-2.32525	9.42	6.75	1.68	1.55
ENSMUSG00000021175.15	protein_coding	Cdca7l	2.23475399259178e-09	-1.63217	9.39	8.24	3.46	2.38
ENSMUSG00000025410.10	protein_coding	Dctn2	2.23988900507517e-09	-1.40325	48.23	31.81	14.69	16.84	Yes
ENSMUSG00000034032.15	protein_coding	Rpap1	2.24651004871604e-09	-1.79439	3.37	3.38	1.11	0.88	Yes
ENSMUSG00000034875.5	protein_coding	Nudt19	2.25103338741384e-09	-1.04132	86.55	81.19	40.94	44.94
ENSMUSG00000022546.5	protein_coding	Gpt	2.2520167596722e-09	-2.50884	7.5	6.41	1.28	1.14
ENSMUSG00000026926.14	protein_coding	Pmpca	2.32947745811399e-09	-1.3309	36.84	26.87	11.73	14.72	Yes
ENSMUSG00000021916.16	protein_coding	Glt8d1	2.35912098133972e-09	-1.96829	12.43	13.64	2.59	4.25	Yes
ENSMUSG00000026857.9	protein_coding	Ntmt1	2.38223458813237e-09	-1.17596	79.77	62.37	32.94	33.39	Yes
ENSMUSG00000023048.13	protein_coding	Prr13	2.45650692649751e-09	-1.21007	47.25	58.87	24.28	23.66	Yes
ENSMUSG00000027274.16	protein_coding	Mkks	2.52609247215035e-09	-1.14905	47.52	42.19	21.29	21.15	Yes
ENSMUSG00000063838.6	protein_coding	Cdc42ep5	2.53421516796504e-09	-1.73101	18.86	17.54	5.37	5.88
ENSMUSG00000027551.15	protein_coding	Zfp64	2.6027221816464e-09	-1.31831	43.86	33.97	15.69	16.88	Yes
ENSMUSG00000039183.6	protein_coding	Nubp2	2.6027221816464e-09	-1.04842	161.24	130.25	74.2	74.34	Yes
ENSMUSG00000001100.10	protein_coding	Poldip2	2.67235070539254e-09	-1.21086	48.08	39.16	18.49	21.05	Yes
ENSMUSG00000020471.11	protein_coding	Pold2	2.68172552573251e-09	-1.18756	66.68	54.56	26.27	29.59
ENSMUSG00000015126.9	protein_coding	Tsr3	2.71338695417438e-09	-1.31169	48.34	37.04	18.23	17.68	Yes
ENSMUSG00000024953.17	protein_coding	Prdx5	2.97281707075729e-09	-1.15679	81.4	70.53	35.18	36.34	Yes
ENSMUSG00000074731.3	protein_coding	Zfp345	3.18932492034175e-09	-1.5264	7.71	10.09	3.01	3.35
ENSMUSG00000024983.10	protein_coding	Vti1a	3.19950985534944e-09	-1.68189	12.2	10.9	3.92	3.46	Yes
ENSMUSG00000037544.14	protein_coding	Dlgap5	3.20538237266329e-09	-1.06017	39.79	42.13	21.03	20.28	Yes
ENSMUSG00000021177.16	protein_coding	Tdp1	3.26062912570134e-09	-1.45495	22.51	16.39	7.21	7.52	Yes
ENSMUSG00000023452.19	protein_coding	Pisd	3.26536716433947e-09	-1.2138	53.67	38.9	21.61	20.22	Yes
ENSMUSG00000024426.17	protein_coding	Atat1	3.26743952127219e-09	-2.56005	9.03	7.29	1.16	1.58	Yes
ENSMUSG00000031548.7	protein_coding	Sfrp1	3.28911248725822e-09	-1.11351	16.37	14.89	8.1	7.07
ENSMUSG00000043687.15	protein_coding	1190005I06Rik	3.33203068708077e-09	-1.49261	45.75	34.71	13.97	15.65
ENSMUSG00000021474.9	protein_coding	Sfxn1	3.46992010391272e-09	-1.04217	35.79	31.92	17.43	17.21
ENSMUSG00000030870.12	protein_coding	Ubfd1	3.61111281470256e-09	-1.43991	38.99	23.06	12.76	11	Yes
ENSMUSG00000035171.9	protein_coding	1110059E24Rik	3.63490495347822e-09	-1.31955	78.01	131.92	45.82	41.5	Yes
ENSMUSG00000023094.14	protein_coding	Msrb2	3.6848925182184e-09	-1.30324	32.72	30.4	12.58	14.11
ENSMUSG00000026097.9	protein_coding	Ormdl1	3.73061946657417e-09	-1.04881	55.84	48.68	26.72	26.49	Yes
ENSMUSG00000001783.3	protein_coding	Rtcb	3.84716552568508e-09	-1.06676	65.25	53.74	30.42	29.41
ENSMUSG00000020869.8	protein_coding	Lrrc59	3.85617297545009e-09	-1.05704	38.01	32.85	18.64	17.21
ENSMUSG00000001270.9	protein_coding	Ckb	3.93089192035348e-09	-1.12615	364.73	256.56	147.98	151.18
ENSMUSG00000019478.16	protein_coding	Rab4a	3.93342145432867e-09	-1.12321	134.63	100.95	56.06	57.63
ENSMUSG00000022210.7	protein_coding	Dhrs4	3.96035075716914e-09	-1.28461	61.91	48.05	22.73	24.43
ENSMUSG00000020235.16	protein_coding	Fzr1	3.96798999606281e-09	-1.32136	15.25	12.78	6.52	5.16	Yes
ENSMUSG00000071266.13	protein_coding	Zfp946	4.01493980905493e-09	-2.5111	2.55	4.63	0.75	0.48	Yes
ENSMUSG00000039048.15	protein_coding	Foxred1	4.11870034361997e-09	-1.50394	13.63	10.57	4.41	4.42	Yes
ENSMUSG00000082044.1	processed_pseudogene	Snrpert	4.24508220179568e-09	-1.35311	225.67	222.31	86.32	96.23
ENSMUSG00000003812.13	protein_coding	Dnase2a	4.26385913557453e-09	-1.02458	49.46	51.16	26.17	25.89	Yes
ENSMUSG00000096458.7	protein_coding	Moap1	4.26385913557453e-09	-9.75751	5.42	4.17	0	0	Yes
ENSMUSG00000033585.5	protein_coding	Ndn	4.33707792289224e-09	-2.07056	3.29	2.88	0.87	0.6
ENSMUSG00000022101.6	protein_coding	Fgf17	4.36056738749621e-09	-3.85134	5.33	2.4	0.16	0.36
ENSMUSG00000057229.11	protein_coding	Dmac2	4.36056738749621e-09	-1.38791	22.19	19.25	8.17	8.25
ENSMUSG00000004948.12	protein_coding	Zp3	4.41346766518551e-09	-1.99282	15.9	11.29	2.59	4.36
ENSMUSG00000031534.15	protein_coding	Smim19	4.64590031777703e-09	-2.45021	8.12	6.44	0.9	1.76
ENSMUSG00000028447.11	protein_coding	Dctn3	4.92101691230685e-09	-1.0203	202.54	173.18	92.37	102.73	Yes
ENSMUSG00000040592.11	protein_coding	Cd79b	4.92191806784844e-09	-3.28866	4.23	4.73	0.39	0.49
ENSMUSG00000021532.11	protein_coding	Fastkd3	4.96663178021688e-09	-1.12053	53.21	51.06	25.48	24.86	Yes
ENSMUSG00000025158.7	protein_coding	Rfng	4.99998784759648e-09	-2.66537	4.2	2.88	0.49	0.61	Yes
ENSMUSG00000051557.15	protein_coding	Pusl1	5.02651278006538e-09	-1.32598	35.13	31.84	13.03	14.82	Yes
ENSMUSG00000020083.13	protein_coding	Fam241b	5.20574649034984e-09	-4.64327	4.35	3.73	0.19	0.1
ENSMUSG00000034118.15	protein_coding	Tpst1	5.27184675711894e-09	-1.35067	24.45	19.91	10.19	7.9
ENSMUSG00000059743.12	protein_coding	Fdps	5.31628962653317e-09	-1.0713	198.67	279.22	121.46	116.52	Yes
ENSMUSG00000075227.6	protein_coding	Znhit2	5.36590950040181e-09	-1.74039	25.23	15.24	6.3	6.12	Yes
ENSMUSG00000001039.12	protein_coding	B9d1	5.40329886949073e-09	-1.19774	75.98	69.44	32.75	33.62
ENSMUSG00000028937.14	protein_coding	Acot7	5.42559101153941e-09	-1.36586	51.39	34.04	17.35	17.22
ENSMUSG00000081604.5	processed_pseudogene	Gm11518	5.60986935036062e-09	-1.16758	989.28	679.68	392.74	387.25
ENSMUSG00000002825.8	protein_coding	Qtrt1	5.98293471853491e-09	-1.1515	89.3	78.04	35.71	43.34
ENSMUSG00000025956.10	protein_coding	Mettl21a	5.98293471853491e-09	-1.76511	7.61	7.81	2.48	2.15	Yes
ENSMUSG00000003438.17	protein_coding	Timm50	6.04595389833038e-09	-1.24167	111.39	74.78	39.68	42.85
ENSMUSG00000071645.6	protein_coding	Tut1	6.15089915216926e-09	-2.19964	3.89	3.65	0.74	0.91	Yes
ENSMUSG00000036009.16	protein_coding	Mettl25	6.2217750832195e-09	-1.71257	7.71	7.97	2.53	2.37	Yes
ENSMUSG00000025235.8	protein_coding	Bbs4	6.3829520050737e-09	-1.37551	10.22	10.24	3.93	4.27	Yes
ENSMUSG00000073422.11	protein_coding	H2-Ke6	6.40101143454557e-09	-1.92079	28.55	18.57	5.39	7.32
ENSMUSG00000032123.5	protein_coding	Dpagt1	6.72073053341584e-09	-1.4975	10.88	9.83	4	3.57
ENSMUSG00000026192.13	protein_coding	Atic	6.82341240795668e-09	-1.01963	61.91	57.09	32.74	28.51
ENSMUSG00000003199.16	protein_coding	Mpnd	7.08537220461957e-09	-1.43743	38.84	25.1	11.41	13.09
ENSMUSG00000043065.12	protein_coding	Spice1	7.25661491027512e-09	-2.17824	5.5	4.01	1.33	0.81	Yes
ENSMUSG00000013973.12	protein_coding	Dedd	7.5297439726467e-09	-1.44879	22.17	16.83	7.45	7.38	Yes
ENSMUSG00000042694.17	protein_coding	Stn1	7.57488876387601e-09	-1.6756	20.52	20.97	6.05	7.29	Yes
ENSMUSG00000003779.16	protein_coding	Kif20a	7.72615045761083e-09	-1.00132	33.5	30.19	16.17	17.36	Yes
ENSMUSG00000035790.15	protein_coding	Cep19	7.83964703133927e-09	-1.37791	17.67	16.26	7.11	6.44	Yes
ENSMUSG00000029472.13	protein_coding	Anapc5	7.89988938750873e-09	-1.22215	77.75	52.61	27.49	30.96	Yes
ENSMUSG00000060600.15	protein_coding	Eno3	7.92168940234501e-09	-2.08695	9.55	7.32	1.91	2.09	Yes
ENSMUSG00000025209.5	protein_coding	Twnk	8.03297100690499e-09	-2.20471	3.84	4.42	1.03	0.76	Yes
ENSMUSG00000026172.12	protein_coding	Bcs1l	8.22981058068633e-09	-1.61456	11.61	10.43	3.96	3.43	Yes
ENSMUSG00000034748.16	protein_coding	Sirt6	8.2416679909743e-09	-2.37951	5.62	4.01	0.93	0.91	Yes
ENSMUSG00000036186.5	protein_coding	Dipk1b	8.34471247407437e-09	-2.12359	8.5	5.89	1.63	1.68
ENSMUSG00000024959.14	protein_coding	Bad	8.39765672909235e-09	-1.40354	42.77	31.85	15.43	13.85
ENSMUSG00000007039.12	protein_coding	Ddah2	8.44559242864236e-09	-1.49114	28.37	20.62	8.13	9.91
ENSMUSG00000024833.15	protein_coding	Pola2	8.81516847447512e-09	-1.34236	19.37	14.31	6.87	6.95
ENSMUSG00000032180.11	protein_coding	Tmed1	8.87195071937361e-09	-1.11046	129.6	96.13	54.18	55.73
ENSMUSG00000035268.14	protein_coding	Pkig	9.21326522547414e-09	-1.16659	71.38	58.6	31.66	29
ENSMUSG00000022089.9	protein_coding	Bin3	9.37109671655231e-09	-1.59044	10.76	10.18	3.29	3.87	Yes
ENSMUSG00000070284.10	protein_coding	Gmppb	9.37411239916944e-09	-1.56739	18.82	15.5	4.85	7.12	Yes
ENSMUSG00000022864.14	protein_coding	D16Ertd472e	9.43449074872717e-09	-1.14482	31.33	27.38	13.12	14.73
ENSMUSG00000017724.14	protein_coding	Etv4	9.52202565462713e-09	-1.56131	9.11	8.48	2.88	3.27	Yes
ENSMUSG00000027540.13	protein_coding	Ptpn1	9.62953998067847e-09	-1.76188	12.28	7.2	3.16	2.71	Yes
ENSMUSG00000032897.17	protein_coding	Nfyc	9.65437794917719e-09	-1.08985	52.77	42.87	24.08	23.16
ENSMUSG00000002320.15	protein_coding	Tm9sf1	9.70034658443594e-09	-1.33124	14.19	13.25	5.65	5.7
ENSMUSG00000025838.12	protein_coding	Pramel6	9.97249343496682e-09	-1.90286	10.68	20.44	4.43	3.96
ENSMUSG00000079084.10	protein_coding	Ccdc82	1.01873036149159e-08	-3.54524	1.4	2.64	0.1	0.23
ENSMUSG00000022490.7	protein_coding	Ppp1r1a	1.04409551677971e-08	-1.47143	21.38	22.03	7.81	8.36
ENSMUSG00000097772.7	lncRNA	5430416N02Rik	1.06983032251043e-08	-1.45772	44.25	42.07	16.06	16.44	Yes
ENSMUSG00000045763.8	protein_coding	Basp1	1.08639656313618e-08	-1.31729	16.78	15.47	6.52	6.95
ENSMUSG00000029059.9	protein_coding	Prxl2b	1.10491728008055e-08	-1.49288	30.63	26.24	9.94	10.94	Yes
ENSMUSG00000054408.9	protein_coding	Spcs3	1.10647794473892e-08	-1.05934	26	33.78	15.23	14.86
ENSMUSG00000023755.10	protein_coding	Rhebl1	1.11590793123048e-08	-1.04458	57.9	58.42	29.33	29.96
ENSMUSG00000051671.7	protein_coding	Coa6	1.1423179570449e-08	-1.03196	121.95	120.29	61.11	63.51	Yes
ENSMUSG00000070572.7	processed_pseudogene	Trmt112-ps2	1.21919606212629e-08	-9.69387	36.34	12.12	0	0
ENSMUSG00000014771.13	protein_coding	Pdcd2	1.24503152725318e-08	-1.13414	97.41	79.97	42.02	42.78	Yes
ENSMUSG00000063108.15	protein_coding	Zfp26	1.24739804746567e-08	-1.86888	1.45	1.9	0.57	0.37	Yes
ENSMUSG00000035505.14	protein_coding	Cox18	1.25271384558526e-08	-1.34081	53.06	37.13	18.85	18.19	Yes
ENSMUSG00000031667.16	protein_coding	Aktip	1.31632509505896e-08	-1.03378	64.17	54.46	28.71	32.29
ENSMUSG00000026309.14	protein_coding	Ilkap	1.33481185760187e-08	-1.14517	73.94	56.76	30.49	31.49
ENSMUSG00000039670.2	protein_coding	Oxld1	1.34477509375733e-08	-4.58759	5.94	5.08	0.18	0.23	Yes
ENSMUSG00000044279.15	protein_coding	Crb3	1.40470720239308e-08	-1.64197	21.32	16.45	6.48	5.93
ENSMUSG00000032109.15	protein_coding	Nlrx1	1.41389986261514e-08	-3.13802	1.51	1.43	0.11	0.22
ENSMUSG00000073411.12	protein_coding	H2-D1	1.42766701935336e-08	-1.80476	7.45	6.3	1.79	2.23
ENSMUSG00000074887.4	lncRNA	EU599041	1.44528365794842e-08	-1.07656	42.98	50.95	23.22	23.49
ENSMUSG00000030708.14	protein_coding	Dnajb13	1.51933600184168e-08	-2.53827	5.57	9.61	1.56	1
ENSMUSG00000034290.9	protein_coding	Nek9	1.54183414029119e-08	-2.95888	0.87	1.23	0.1	0.16	Yes
ENSMUSG00000030545.9	protein_coding	Pex11a	1.54416954866865e-08	-5.13913	3.75	3.52	0.18	0	Yes
ENSMUSG00000078869.2	protein_coding	Gm14409	1.54676446720979e-08	-2.36747	7.54	13.55	2.4	1.62
ENSMUSG00000030990.18	protein_coding	Pgap2	1.56039701406859e-08	-1.84791	12.66	9.51	3.77	2.51	Yes
ENSMUSG00000020440.13	protein_coding	Arf5	1.59603341095142e-08	-1.18878	121.52	84.81	46.74	48.05	Yes
ENSMUSG00000078952.9	lncRNA	Lncenc1	1.63776349721103e-08	-1.35591	12.7	18.58	6.31	6.34
ENSMUSG00000049916.12	protein_coding	2610318N02Rik	1.81749086566195e-08	-1.17296	68.32	53.43	28.15	28.59
ENSMUSG00000024842.8	protein_coding	Cabp4	1.8235000811339e-08	-2.70972	4.25	4.42	0.76	0.51
ENSMUSG00000051650.11	protein_coding	B3gnt2	1.84285788745671e-08	-1.4759	9.7	7.71	3.08	3.38
ENSMUSG00000052139.18	protein_coding	Babam2	1.89964908558875e-08	-1.01068	64.27	58.59	32.72	31.47	Yes
ENSMUSG00000062175.13	protein_coding	Tgif2	1.91173081107018e-08	-3.1401	2.58	2.05	0.36	0.15	Yes
ENSMUSG00000021537.9	protein_coding	Cetn3	1.97393547358271e-08	-1.01903	289.35	398.79	182	174.38	Yes
ENSMUSG00000026096.14	protein_coding	Osgepl1	1.97467071958658e-08	-1.1715	21.85	22.49	10.16	10.44
ENSMUSG00000028688.13	protein_coding	Toe1	1.97712805086853e-08	-1.42923	12.33	11.37	5.03	4.06	Yes
ENSMUSG00000012126.16	protein_coding	Ubxn11	2.09618828657046e-08	-2.07614	7.37	8.83	2.02	1.84
ENSMUSG00000024742.15	protein_coding	Fen1	2.15953413151718e-08	-1.28384	20.15	17.35	9.11	6.89	Yes
ENSMUSG00000058388.14	protein_coding	Phtf1	2.22614419113094e-08	-1.78641	4.8	5.37	1.84	1.15
ENSMUSG00000037816.10	protein_coding	Fbxw17	2.27387449111125e-08	-3.82064	5.43	6.55	0.61	0.1
ENSMUSG00000001665.11	protein_coding	Gstt3	2.2925291172741e-08	-2.64627	4.69	3.68	0.78	0.52
ENSMUSG00000022244.7	protein_coding	Amacr	2.31752740431094e-08	-1.49073	11.94	8.59	4.05	3.47	Yes
ENSMUSG00000028684.14	protein_coding	Urod	2.34458242981801e-08	-1.13023	56.63	55.91	30.25	23.56
ENSMUSG00000053175.17	protein_coding	Bcl3	2.44243779176211e-08	-2.03983	12.38	8.92	2.32	2.91
ENSMUSG00000032497.19	protein_coding	Lrrfip2	2.46765638823104e-08	-1.48593	12.48	11.96	4.7	4.28	Yes
ENSMUSG00000050174.15	protein_coding	Nudt6	2.47469197623799e-08	-2.79117	8.73	6.24	1.03	1.06	Yes
ENSMUSG00000055401.14	protein_coding	Fbxo6	2.4815244524897e-08	-1.00429	94.85	82.08	46.46	46.43
ENSMUSG00000021810.3	protein_coding	Ecd	2.48168871362058e-08	-1.23332	19.46	14.37	7.39	7.64	Yes
ENSMUSG00000022386.12	protein_coding	Trmu	2.75598493682726e-08	-2.07971	10.17	8.16	2.15	2.2	Yes
ENSMUSG00000020660.6	protein_coding	Pomc	2.81030701343768e-08	-3.04929	6.72	5.13	0.64	0.73
ENSMUSG00000063904.4	protein_coding	Dpp3	2.83658513299577e-08	-1.52577	7.47	6.66	2.53	2.52	Yes
ENSMUSG00000092622.8	protein_coding	Khdc3	2.84383771407587e-08	-1.23789	24.21	21.08	10.19	9.82
ENSMUSG00000068417.8	protein_coding	Pnp2	2.85000424731149e-08	-1.27846	24.26	32.41	11.72	12.54
ENSMUSG00000091655.3	processed_pseudogene	Gm8741	2.86952955892107e-08	-1.62119	66.87	100.27	27.75	27.81
ENSMUSG00000022346.15	protein_coding	Myc	2.87227099512716e-08	-1.62889	11.51	7.98	3.13	3.33
ENSMUSG00000030590.15	protein_coding	Fam98c	2.88758273054271e-08	-1.83149	21.68	12.27	4.62	5.05
ENSMUSG00000027935.14	protein_coding	Rab13	2.8938226601835e-08	-2.10422	10.48	9.29	2.2	2.4	Yes
ENSMUSG00000034758.12	protein_coding	Tle6	2.8938226601835e-08	-3.39835	8.07	5.21	0.58	0.62	Yes
ENSMUSG00000010936.11	protein_coding	Vac14	2.92504472422758e-08	-1.41445	7.13	6.59	2.58	2.74	Yes
ENSMUSG00000022560.9	protein_coding	Slc52a2	2.94103597406623e-08	-6.32567	1.32	1.33	0.03	0	Yes
ENSMUSG00000040726.10	protein_coding	Hesx1	2.94588800637418e-08	-1.55813	18.35	19.16	6.93	6.12	Yes
ENSMUSG00000017221.14	protein_coding	Psmd3	2.96713165042696e-08	-1.24681	27.25	19.96	10.11	10.65
ENSMUSG00000002847.7	protein_coding	Pla1a	2.97184589434346e-08	-1.40455	10.6	11.49	4.19	4.44
ENSMUSG00000041774.16	protein_coding	Ydjc	3.03053744417483e-08	-1.67665	17.47	11.85	5.07	4.3
ENSMUSG00000030200.13	protein_coding	Bcl2l14	3.04279081698221e-08	-2.05785	5.38	5.58	1.1	1.55
ENSMUSG00000031078.15	protein_coding	Cttn	3.09932439499126e-08	-1.18006	20.54	15.76	8.53	8.27	Yes
ENSMUSG00000020718.12	protein_coding	Polg2	3.12489679338947e-08	-1.59725	8.12	8.37	2.55	3.05	Yes
ENSMUSG00000075467.4	protein_coding	Dnlz	3.12648801501603e-08	-1.22277	17.29	13.37	6.99	6.73	Yes
ENSMUSG00000015354.8	protein_coding	Pcolce2	3.14787060779766e-08	-1.32031	8.72	9.66	4.47	3.17
ENSMUSG00000029326.13	protein_coding	Enoph1	3.29503111482928e-08	-1.04912	48.14	40.35	22.53	22.59
ENSMUSG00000002504.15	protein_coding	Slc9a3r2	3.41058483619503e-08	-1.6728	8.16	7.32	2.43	2.53
ENSMUSG00000036537.6	protein_coding	Rnf113a1	3.41120645481555e-08	-2.08023	9.07	7.43	1.85	2.06
ENSMUSG00000086316.8	protein_coding	Nbdy	3.42808952561821e-08	-1.06787	83.11	90.99	40.81	46.32
ENSMUSG00000031156.18	protein_coding	Slc35a2	3.45639084244658e-08	-3.3394	4.84	4.23	0.34	0.51
ENSMUSG00000036188.4	protein_coding	Ankmy2	3.46268341635595e-08	-1.27363	13.4	12.2	5.04	5.99	Yes
ENSMUSG00000053559.13	protein_coding	Smagp	3.47848479606076e-08	-1.43107	29.71	23.76	9.61	10.9
ENSMUSG00000006442.10	protein_coding	Srm	3.53565814298434e-08	-1.0066	312.65	235.45	140.48	146.86
ENSMUSG00000079165.10	protein_coding	Sap25	3.56845228758432e-08	-1.39868	28.26	23.92	10.29	10.21
ENSMUSG00000097709.8	lncRNA	2810429I04Rik	3.60888352680894e-08	-2.16982	9.49	14.38	3.16	2.07
ENSMUSG00000041429.3	protein_coding	Nthl1	3.65369098858481e-08	-1.37711	36.27	26.64	12.42	12.66	Yes
ENSMUSG00000034893.9	protein_coding	Cog3	3.70679635031884e-08	-2.61781	1.2	1.67	0.22	0.23	Yes
ENSMUSG00000079038.3	protein_coding	D130040H23Rik	3.70679635031884e-08	-1.30673	14.72	16.68	6.62	6.54	Yes
ENSMUSG00000023051.11	protein_coding	Tarbp2	3.90762438612919e-08	-1.10791	52.45	41.9	22.95	22.94	Yes
ENSMUSG00000029480.13	protein_coding	Dhx37	3.96318453047269e-08	-2.66167	5.62	2.7	0.47	0.83	Yes
ENSMUSG00000007029.16	protein_coding	Vars	4.01804473113818e-08	-1.58193	11.37	7.31	3.24	3.16
ENSMUSG00000038827.11	protein_coding	Abitram	4.09852109266733e-08	-1.43848	16.46	12.05	4.8	6.09
ENSMUSG00000043445.7	protein_coding	Pgp	4.12349031921771e-08	-1.12265	48.38	34.78	19.46	20.59	Yes
ENSMUSG00000038023.12	protein_coding	Atp6v0a2	4.18352388278244e-08	-2.171	4.05	2.27	0.67	0.73	Yes
ENSMUSG00000029826.14	protein_coding	Zc3hav1	4.26983899684103e-08	-1.4507	3.92	4.77	1.73	1.54	Yes
ENSMUSG00000113911.1	processed_pseudogene	Gm21930	4.43728827169292e-08	-1.40604	19.08	22.93	8.2	8.15
ENSMUSG00000030680.6	protein_coding	Pagr1a	4.58500305373492e-08	-1.63891	40.48	36.43	8.14	17.13
ENSMUSG00000030717.9	protein_coding	Nupr1	4.63252638601883e-08	-1.34604	67.85	118.01	38.83	36.35
ENSMUSG00000057835.7	protein_coding	Zfp119a	4.64031957555434e-08	-1.8165	5.83	5.54	1.64	1.64	Yes
ENSMUSG00000071652.8	protein_coding	Ints5	4.64277582542672e-08	-1.95602	3.33	2.76	0.8	0.78	Yes
ENSMUSG00000036138.16	protein_coding	Acaa1a	4.71796167566374e-08	-1.37546	24.07	16.74	7.88	8.42	Yes
ENSMUSG00000030825.19	protein_coding	Hsd17b14	4.9825052928787e-08	-1.14788	64.03	49.19	24.96	28.56
ENSMUSG00000034777.2	protein_coding	Vax2	5.08437543107118e-08	-3.28205	5.5	3	0.41	0.41
ENSMUSG00000042289.11	protein_coding	Hsd3b7	5.08504126001281e-08	-2.01977	6.09	5.12	1.23	1.54
ENSMUSG00000008140.18	protein_coding	Emc10	5.09021725195972e-08	-1.4113	47.48	26.75	14.12	14.78	Yes
ENSMUSG00000032570.17	protein_coding	Atp2c1	5.14894772156456e-08	-1.48528	5.19	7.68	2.37	2.35
ENSMUSG00000021710.11	protein_coding	Nln	5.32432981224874e-08	-1.58928	5.48	4.37	1.67	1.68
ENSMUSG00000006311.8	protein_coding	Etv2	5.43245836836924e-08	-2.1216	11.29	12.22	1.76	3.64
ENSMUSG00000000378.15	protein_coding	Ccm2	5.6182027307828e-08	-1.25893	28.89	22.58	12.49	9.9	Yes
ENSMUSG00000025436.12	protein_coding	Atp23	5.64614142512545e-08	-1.20162	50	40.9	19.27	21.99	Yes
ENSMUSG00000029703.10	protein_coding	Lrwd1	5.71027379391646e-08	-1.6944	8.02	5.65	2.43	1.87	Yes
ENSMUSG00000024312.10	protein_coding	Wdr46	5.76752226748239e-08	-1.68757	7.92	6.43	2.03	2.53	Yes
ENSMUSG00000035142.18	protein_coding	Nubpl	5.77093531921326e-08	-1.04728	24.64	31.7	14.52	14.02
ENSMUSG00000067931.6	protein_coding	Zfp948	5.87137755477888e-08	-1.44561	6.63	7.06	2.6	2.57
ENSMUSG00000025272.16	protein_coding	Tro	6.07338958811255e-08	-3.83218	1.45	1.96	0.12	0.1
ENSMUSG00000031169.13	protein_coding	Porcn	6.13908156868797e-08	-1.45335	15.25	12.8	5.38	5.17
ENSMUSG00000001569.10	protein_coding	Nom1	6.31933099078517e-08	-2.2702	3.07	2.5	0.87	0.32	Yes
ENSMUSG00000025169.6	protein_coding	Ogfod3	6.35574594084432e-08	-1.64178	13.86	10.99	4.23	3.9	Yes
ENSMUSG00000036873.13	protein_coding	2410004B18Rik	6.35574594084432e-08	-1.02157	56.2	60.19	29.18	31.02	Yes
ENSMUSG00000033735.9	protein_coding	Spr	7.00269809244869e-08	-1.34312	53.66	33.77	17.95	17.79	Yes
ENSMUSG00000002233.13	protein_coding	Rhoc	7.10071840510259e-08	-1.20082	47.69	36.03	18.74	19.28
ENSMUSG00000037221.13	protein_coding	Mospd3	7.25608402733286e-08	-1.83888	17.18	11.62	4.33	3.79	Yes
ENSMUSG00000052727.6	protein_coding	Map1b	7.26489342184331e-08	-1.37508	7.05	6.1	2.67	2.57
ENSMUSG00000019039.14	protein_coding	Dalrd3	7.47012532331881e-08	-1.31377	52.22	47.77	19.03	22.69	Yes
ENSMUSG00000025134.2	protein_coding	Alyref	7.53068752092654e-08	-1.07163	428.23	304.29	167.66	198.52	Yes
ENSMUSG00000030798.15	protein_coding	Cd37	7.54323385308035e-08	-2.81942	7.18	7.15	0.53	1.48	Yes
ENSMUSG00000054662.8	protein_coding	Ano9	7.72826957111491e-08	-2.70751	1.85	2.03	0.29	0.28
ENSMUSG00000017499.15	protein_coding	Cdc6	7.77375232110942e-08	-1.12574	15.53	13.76	6.64	7.4
ENSMUSG00000118346.1	protein_coding	Tmem179b	7.77375232110942e-08	-1.01571	136.6	129.17	65.54	72.6	Yes
ENSMUSG00000020635.8	protein_coding	Fkbp1b	7.82467749195438e-08	-1.65122	17.19	14.84	5.27	5.12
ENSMUSG00000087193.7	lncRNA	Gm14820	7.9333127369171e-08	-1.68842	12.72	16.56	4.33	4.89
ENSMUSG00000022760.17	protein_coding	Thap7	8.25209291107469e-08	-1.31792	39.31	29.43	13.42	15.22	Yes
ENSMUSG00000052712.17	protein_coding	BC004004	8.40537497092374e-08	-1.23296	55.32	40.02	22.35	19.92	Yes
ENSMUSG00000075023.11	protein_coding	Accsl	8.65815834735881e-08	-1.63363	13.38	16.96	3.76	6.25
ENSMUSG00000027854.12	protein_coding	Sike1	8.76537640574694e-08	-1.03339	111.43	91.84	49.42	54.91	Yes
ENSMUSG00000052369.8	protein_coding	Tmem106c	8.90015637532286e-08	-1.39994	18.28	14.85	6.17	6.81
ENSMUSG00000020381.10	protein_coding	Mrnip	8.94625573861117e-08	-1.42417	21.81	18.8	7.45	8.12
ENSMUSG00000029221.15	protein_coding	Slc30a9	9.03249827842081e-08	-1.74205	10.2	6.38	2.78	2.25	Yes
ENSMUSG00000021840.17	protein_coding	Mapk1ip1l	9.35445439296561e-08	-1.15256	8.8	11.27	4.95	4.45
ENSMUSG00000040139.14	protein_coding	9430038I01Rik	9.35445439296561e-08	-1.23385	34.71	32.1	13.56	16.03
ENSMUSG00000041353.12	protein_coding	Tmem29	9.35445439296561e-08	-1.11431	52.41	70.39	29.89	29.41	Yes
ENSMUSG00000079144.7	protein_coding	A130010J15Rik	9.51435329057529e-08	-2.25673	2.87	2.87	0.82	0.37
ENSMUSG00000045667.14	protein_coding	Smtnl2	1.00944402676744e-07	-1.55069	5.23	4.49	1.93	1.47
ENSMUSG00000115497.1	lncRNA	Gm49207	1.0282716512117e-07	-1.57148	142.78	114.64	40.58	48.16
ENSMUSG00000031065.14	protein_coding	Cdk16	1.03312755597148e-07	-1.69036	6.78	5.29	2.29	1.49
ENSMUSG00000030309.16	protein_coding	Caprin2	1.08176292062639e-07	-1.84693	5.99	7.81	2.18	1.66	Yes
ENSMUSG00000028191.11	protein_coding	Bcl10	1.08505744276077e-07	-1.16502	24.02	20.66	11.49	9.29	Yes
ENSMUSG00000036167.16	protein_coding	Pphln1	1.15447796049553e-07	-1.1679	25.83	24.05	11.45	11.71	Yes
ENSMUSG00000027411.17	protein_coding	Vps16	1.17578900994011e-07	-1.90793	10.64	11.95	2.62	3.51	Yes
ENSMUSG00000028468.15	protein_coding	Rgp1	1.21104160440196e-07	-4.21029	2.02	1.87	0.14	0	Yes
ENSMUSG00000003200.10	protein_coding	Sh3gl1	1.22987191929563e-07	-1.19336	24.84	18.52	10.15	9.63	Yes
ENSMUSG00000037262.7	protein_coding	Kin	1.29238321067988e-07	-1.16926	32.77	31.29	16.79	12.9
ENSMUSG00000026848.14	protein_coding	Tor1b	1.35195478930407e-07	-1.58059	5.82	5.83	2.4	1.57	Yes
ENSMUSG00000009293.17	protein_coding	Ube2g2	1.35232915630843e-07	-1.93444	5.77	4.37	1.3	1.35	Yes
ENSMUSG00000024349.10	protein_coding	Tmem173	1.35318504875704e-07	-2.1682	3.3	3.9	0.82	0.76
ENSMUSG00000028010.16	protein_coding	Gar1	1.36847400276429e-07	-1.73538	32.01	26.3	8.38	9.38	Yes
ENSMUSG00000047909.11	protein_coding	Ankrd16	1.36847400276429e-07	-2.22109	7	7.92	1.84	1.29	Yes
ENSMUSG00000027088.10	protein_coding	Phospho2	1.45944234776192e-07	-1.23803	14.4	13.35	5.59	6.65	Yes
ENSMUSG00000073436.11	protein_coding	Eme2	1.52709620905136e-07	-3.55082	1.49	1.65	0.11	0.14	Yes
ENSMUSG00000032571.14	protein_coding	Pik3r4	1.53923093837897e-07	-2.16907	3.93	4.82	0.78	1.14	Yes
ENSMUSG00000030678.7	protein_coding	Maz	1.70668917108104e-07	-1.59016	9.56	7.57	2.84	2.96	Yes
ENSMUSG00000024799.16	protein_coding	Tm7sf2	1.71568533094058e-07	-1.73321	11.06	11.08	3.19	3.54	Yes
ENSMUSG00000025733.17	protein_coding	Rhot2	1.74219998340099e-07	-2.82928	2.54	2.14	0.44	0.18	Yes
ENSMUSG00000025485.13	protein_coding	Ric8a	1.74696611370251e-07	-1.41099	6.56	6.92	2.49	2.72	Yes
ENSMUSG00000021254.9	protein_coding	Gpatch2l	1.81724683668547e-07	-2.3913	2.02	1.6	0.31	0.36	Yes
ENSMUSG00000097248.9	lncRNA	Gm2694	1.94544868996904e-07	-1.45391	50.76	43.34	17.4	17.88
ENSMUSG00000045455.8	transcribed_processed_pseudogene	Gm9797	1.9958855706525e-07	-1.36023	41.37	47.8	16.15	19.73
ENSMUSG00000025047.9	protein_coding	Pdcd11	2.03967753865551e-07	-1.15208	6.23	5.04	2.6	2.69	Yes
ENSMUSG00000024926.10	protein_coding	Kat5	2.0708077093871e-07	-2.0287	6.02	5.56	1.27	1.52	Yes
ENSMUSG00000007570.16	protein_coding	Fance	2.08905614060317e-07	-2.91132	7.53	6.51	1.2	0.48	Yes
ENSMUSG00000006517.5	protein_coding	Mvd	2.18677191517416e-07	-1.21947	19.4	15.93	8.05	7.72	Yes
ENSMUSG00000041765.6	protein_coding	Ubac2	2.33348443957049e-07	-1.26482	16.15	13.17	6.7	5.94	Yes
ENSMUSG00000019467.15	protein_coding	Arhgef25	2.40101031881337e-07	-2.55398	2.84	2.58	0.52	0.37
ENSMUSG00000025737.5	protein_coding	Wdr24	2.40514589382111e-07	-2.6399	1.93	1.7	0.36	0.19	Yes
ENSMUSG00000068328.9	protein_coding	Aup1	2.40514589382111e-07	-1.3071	62.89	38.69	20.63	21.9	Yes
ENSMUSG00000026578.6	protein_coding	Ccdc181	2.44060373515501e-07	-1.83522	5.01	5.29	1.42	1.48	Yes
ENSMUSG00000021731.10	protein_coding	Mrps30	2.46454089734612e-07	-1.00647	46.53	34.42	21.18	21.23
ENSMUSG00000033009.15	protein_coding	Ogfod1	2.62658484999435e-07	-1.62101	6.82	5.2	1.91	2.06	Yes
ENSMUSG00000092558.3	protein_coding	Med20	2.68226472731633e-07	-1.20782	15.36	13.12	6.27	6.54	Yes
ENSMUSG00000015001.17	protein_coding	Oc90	2.72716073283217e-07	-3.5247	2.46	2.69	0.14	0.27
ENSMUSG00000021072.12	protein_coding	Tmx1	2.76908688160909e-07	-1.02546	21.94	18.61	10.27	10.63	Yes
ENSMUSG00000003623.4	protein_coding	Crot	2.77394019159082e-07	-1.23327	7.65	8.38	3.61	3.46	Yes
ENSMUSG00000038225.15	protein_coding	Primpol	2.80438369067442e-07	-1.62224	7.6	8.38	2.6	2.7
ENSMUSG00000006313.5	protein_coding	Upk1a	2.85441165364228e-07	-1.76295	7.2	9.09	2.61	2.21
ENSMUSG00000005103.12	protein_coding	Wdr1	2.91922547217377e-07	-1.0159	30.09	24.7	12.98	15.46	Yes
ENSMUSG00000042229.9	protein_coding	Rabif	2.96140446917204e-07	-1.01168	33.81	26.38	15.2	16.15	Yes
ENSMUSG00000033862.7	protein_coding	Cdk10	2.98459151930084e-07	-1.58189	18.49	14.51	5.65	5.58	Yes
ENSMUSG00000056167.8	protein_coding	Cnot10	3.07410083544923e-07	-1.08551	20.58	17.96	9.19	9.81	Yes
ENSMUSG00000033216.9	protein_coding	Eefsec	3.17484456397281e-07	-1.24427	16.33	13.55	6.49	6.59	Yes
ENSMUSG00000021376.11	protein_coding	Tpmt	3.24711893591154e-07	-1.24609	24.47	28.84	10	13.32	Yes
ENSMUSG00000060950.12	protein_coding	Trmt61a	3.34343901856129e-07	-1.72828	7.85	5.86	1.9	2.29	Yes
ENSMUSG00000002103.16	protein_coding	Acp2	3.39896572515535e-07	-1.62221	3.92	3.11	1.07	1.26	Yes
ENSMUSG00000078868.3	protein_coding	Gm14412	3.53117971224185e-07	-1.5925	7.79	9.46	2.86	2.92
ENSMUSG00000021732.14	protein_coding	Fgf10	3.53668326653965e-07	-2.45626	1.42	1.27	0.22	0.25
ENSMUSG00000033972.9	protein_coding	Zfp944	3.53668326653965e-07	-1.32903	6.76	6.86	2.85	2.74
ENSMUSG00000061979.8	protein_coding	Rcc1l	3.68833904571427e-07	-1.57874	8.3	5.84	2.18	2.64	Yes
ENSMUSG00000031813.8	protein_coding	Mvb12a	3.89754120686962e-07	-1.15447	101.66	66.62	38.34	40.55	Yes
ENSMUSG00000057375.13	protein_coding	Yipf1	4.0017429765307e-07	-1.08651	33.58	32.91	17.05	15.64
ENSMUSG00000044551.13	protein_coding	9930012K11Rik	4.07016228422848e-07	-2.92669	2.94	2.1	0.33	0.29	Yes
ENSMUSG00000097290.9	lncRNA	1300002E11Rik	4.19647799707878e-07	-1.2545	50.53	48.22	19.04	23.89	Yes
ENSMUSG00000025358.16	protein_coding	Cdk2	4.2561331557282e-07	-1.1226	14.85	13.7	7.19	6.47
ENSMUSG00000024352.12	protein_coding	Spata24	4.2792362760296e-07	-1.86453	18.71	16.03	4.59	4.96
ENSMUSG00000036775.13	protein_coding	Decr2	4.31938944267846e-07	-1.30402	17.02	13.61	5.43	7.42	Yes
ENSMUSG00000001918.17	protein_coding	Slc1a5	4.39128529646832e-07	-1.32934	11.41	9.6	3.97	4.67	Yes
ENSMUSG00000037339.17	protein_coding	Fam53a	4.45024873592952e-07	-1.27707	15.86	12.74	5.86	6.37
ENSMUSG00000041632.7	protein_coding	Mrps27	4.54605778289672e-07	-1.00007	54.65	42.29	26.28	24.61	Yes
ENSMUSG00000061633.3	protein_coding	1700029P11Rik	4.67106691085838e-07	-1.46537	18.75	15.47	6.43	6.25
ENSMUSG00000089872.10	protein_coding	Rps6kc1	4.67278847298797e-07	-8.64902	1.23	1.18	0	0	Yes
ENSMUSG00000015776.12	protein_coding	Med22	4.70758399745334e-07	-1.32473	16.52	13.17	5.92	6.32
ENSMUSG00000034173.13	protein_coding	Zbed5	4.71357318990767e-07	-1.70272	5.15	4.64	1.42	1.65	Yes
ENSMUSG00000016946.6	protein_coding	Kctd5	4.77779241083418e-07	-1.04866	27.31	22.65	11.54	13.8	Yes
ENSMUSG00000010110.17	protein_coding	Stx5a	4.86113637195924e-07	-1.17435	15.88	14.97	7.71	6.5	Yes
ENSMUSG00000027300.10	protein_coding	Ubox5	4.87748662119806e-07	-1.74531	3.11	2.55	0.77	0.93	Yes
ENSMUSG00000036820.12	protein_coding	Amdhd2	4.92771653600954e-07	-1.43575	29.25	19.42	9.06	9.42
ENSMUSG00000047710.8	protein_coding	Champ1	5.14151265515583e-07	-1.53628	3.4	4.88	1.63	1.26	Yes
ENSMUSG00000038010.9	protein_coding	Ccdc138	5.18895702752904e-07	-1.44843	6.47	5.79	2.22	2.39	Yes
ENSMUSG00000040649.15	protein_coding	Rimklb	5.27587610604109e-07	-1.12813	13.45	15.55	6.94	6.87
ENSMUSG00000037174.18	protein_coding	Elf2	5.41644646184524e-07	-1.28557	32.81	27.56	12.83	12.73
ENSMUSG00000029073.9	protein_coding	Cptp	5.59997884101403e-07	-1.91836	4.34	3.22	1.18	0.81	Yes
ENSMUSG00000024376.7	protein_coding	Epb41l4a	5.74522678019434e-07	-1.31958	12.24	15.77	4.44	7.16
ENSMUSG00000024300.17	protein_coding	Myo1f	5.77126414813429e-07	-1.21719	8.75	13.26	5.24	4.54
ENSMUSG00000078452.10	protein_coding	Raet1d	5.87274212017252e-07	-2.96955	2.93	5.03	0.61	0.29
ENSMUSG00000033712.6	protein_coding	Ccar2	5.91546146050128e-07	-2.61549	1.56	1.5	0.2	0.28	Yes
ENSMUSG00000020284.16	protein_coding	Cfap410	6.13531339088049e-07	-1.54716	9.25	7.21	2.74	3.01	Yes
ENSMUSG00000118537.1	protein_coding	Shld3	6.35199814641792e-07	-1.26572	14.57	19.93	7.93	6.86
ENSMUSG00000085227.1	lncRNA	6330418K02Rik	6.37438741496887e-07	-4.61204	6.59	6.05	0.16	0.24	Yes
ENSMUSG00000070953.13	protein_coding	Rabepk	6.44414034900389e-07	-1.04944	33	34.72	17.37	16.82	Yes
ENSMUSG00000027963.14	protein_coding	Extl2	6.46964264784716e-07	-2.86468	2.25	3.11	0.45	0.13	Yes
ENSMUSG00000016253.12	protein_coding	Nelfcd	6.5916258991758e-07	-1.17617	30.18	21.37	11.1	12.65
ENSMUSG00000027574.15	protein_coding	Nkain4	6.60102380348472e-07	-1.60321	15.97	15.69	4.95	5.61
ENSMUSG00000020877.11	protein_coding	Scrn2	7.03037154399192e-07	-2.55929	5.38	3.51	0.79	0.64
ENSMUSG00000007603.9	protein_coding	Dus3l	7.1663141814407e-07	-1.55421	5.76	5.9	2.1	1.93	Yes
ENSMUSG00000074736.10	protein_coding	Syndig1	7.1663141814407e-07	-2.28105	3.28	2.76	0.55	0.66
ENSMUSG00000020808.3	protein_coding	Pimreg	7.20776489629903e-07	-1.47051	13.8	11.74	5.39	4.02
ENSMUSG00000041966.18	protein_coding	Dcaf17	7.26008472055354e-07	-1.17614	9.56	8.73	3.99	4.43	Yes
ENSMUSG00000027569.15	protein_coding	Mrgbp	7.61117510299704e-07	-1.29103	17.46	13.9	6.06	7.19	Yes
ENSMUSG00000041716.7	protein_coding	Gm20604	7.92919449796206e-07	-1.36794	6.79	7.51	3.33	2.35	Yes
ENSMUSG00000046798.14	protein_coding	Cldn12	7.93899830535745e-07	-2.23548	1.57	1.66	0.36	0.3	Yes
ENSMUSG00000000355.13	protein_coding	Mcts1	8.28027675902485e-07	-1.02427	89.63	124.05	56.86	52.89	Yes
ENSMUSG00000026921.19	protein_coding	Egfl7	8.348765987821e-07	-1.1225	69.22	53.43	29.58	29.18
ENSMUSG00000040374.13	protein_coding	Pex2	8.40953163924106e-07	-2.16321	4.53	3.59	0.83	0.94	Yes
ENSMUSG00000020630.9	protein_coding	Rnaseh1	8.41450515840293e-07	-1.13886	20.85	19.11	9.74	9.14	Yes
ENSMUSG00000028923.14	protein_coding	Necap2	8.60867545742512e-07	-1.08896	24.19	19.6	10.67	10.83	Yes
ENSMUSG00000011658.16	protein_coding	Fuz	8.63334419670762e-07	-2.71719	4.16	3.34	0.57	0.5	Yes
ENSMUSG00000032182.15	protein_coding	Yipf2	8.82450457852415e-07	-1.36826	8.57	9.18	3.23	3.83	Yes
ENSMUSG00000002731.6	protein_coding	Prkra	9.10161424346835e-07	-1.68964	6.79	6.48	2.04	2.1
ENSMUSG00000038127.15	protein_coding	Ccdc50	9.64478553442412e-07	-1.10358	17.57	16.15	7.61	8.76
ENSMUSG00000042097.17	protein_coding	Zfp239	9.83993809092484e-07	-1.74871	6.43	8.51	2.42	2.02	Yes
ENSMUSG00000073982.11	protein_coding	Rhog	9.87780656643733e-07	-2.42056	7.5	4.53	1.28	0.9
ENSMUSG00000048330.14	protein_coding	Ric3	9.89155228816768e-07	-2.7442	2.48	2.31	0.53	0.16
ENSMUSG00000060538.14	protein_coding	Tmem219	9.94461934979473e-07	-1.3505	22.82	21.45	8.88	8.95
ENSMUSG00000031537.15	protein_coding	Ikbkb	1.01286239894816e-06	-1.57209	11.51	9.39	3.17	3.96
ENSMUSG00000049686.14	protein_coding	Orai1	1.04445658417609e-06	-1.39409	15.97	10.82	5.71	4.75
ENSMUSG00000085890.7	lncRNA	Tnfsf13os	1.06973081018992e-06	-2.69497	9.68	11.92	1.99	1.11
ENSMUSG00000097239.7	protein_coding	Gm27029	1.08530810013363e-06	-1.99226	9.18	7.58	1.07	3.11	Yes
ENSMUSG00000031770.16	protein_coding	Herpud1	1.12610717485416e-06	-1.18203	16.7	14.38	6.49	7.72
ENSMUSG00000028465.16	protein_coding	Tln1	1.1390592183513e-06	-1.1137	17.67	14.59	7.91	7.62	Yes
ENSMUSG00000020253.15	protein_coding	Ppm1m	1.16068084933094e-06	-2.15185	5.56	3.61	1.27	0.74
ENSMUSG00000050229.3	protein_coding	Pigm	1.19036170748004e-06	-1.59129	1.55	1.54	0.44	0.6	Yes
ENSMUSG00000070003.7	protein_coding	Ssbp4	1.22550993518224e-06	-1.54603	38.29	27.37	9.41	13.51	Yes
ENSMUSG00000002846.9	protein_coding	Timmdc1	1.22569293683105e-06	-2.36563	6.34	5.18	1.15	1	Yes
ENSMUSG00000026618.11	protein_coding	Iars2	1.22882240401834e-06	-1.31676	4.58	4.44	1.98	1.73	Yes
ENSMUSG00000003531.15	protein_coding	Dgcr6	1.23158404392357e-06	-1.03651	92.25	66.83	40.83	40.35
ENSMUSG00000034254.17	protein_coding	Agpat1	1.32588597801391e-06	-3.24409	2.16	2.06	0.2	0.21	Yes
ENSMUSG00000074886.11	protein_coding	Grk6	1.34865795757197e-06	-1.31033	10.83	7.25	3.74	3.78	Yes
ENSMUSG00000074397.5	protein_coding	Foxr1	1.36890080008953e-06	-2.73055	3.91	5.76	0.74	0.61
ENSMUSG00000018569.12	protein_coding	Cldn7	1.37349167949616e-06	-1.40603	22.64	16.16	8	6.98
ENSMUSG00000030083.11	protein_coding	Abtb1	1.38378934517155e-06	-1.99869	8.31	5.17	1.04	2.31	Yes
ENSMUSG00000034744.13	protein_coding	Nagk	1.39039287695694e-06	-1.14664	32.73	26.25	12.72	15	Yes
ENSMUSG00000031807.10	protein_coding	Pgls	1.40401418863882e-06	-1.10905	167.8	105.03	63.01	68.98
ENSMUSG00000016940.18	protein_coding	Kctd2	1.4771371355204e-06	-1.96601	7.35	4.21	1.48	1.44	Yes
ENSMUSG00000019763.11	protein_coding	Rmnd1	1.48402515241017e-06	-1.04383	30.05	24.5	14.61	13.04	Yes
ENSMUSG00000113836.1	transcribed_processed_pseudogene	Gm3325	1.48892948549068e-06	-1.22279	12.06	9.89	4.48	5.26
ENSMUSG00000029575.17	protein_coding	Mmab	1.54568472400648e-06	-1.4837	15.01	10.81	4.81	4.58	Yes
ENSMUSG00000045467.13	protein_coding	Ttll13	1.56592118638331e-06	-3.27738	1.76	2.14	0.18	0.18	Yes
ENSMUSG00000025474.9	protein_coding	Tubgcp2	1.59271032286505e-06	-1.44117	7	5.42	2.63	2.05	Yes
ENSMUSG00000000776.13	protein_coding	Polr3d	1.64331045247339e-06	-1.17625	18.98	16.27	8.62	7.57	Yes
ENSMUSG00000014867.9	protein_coding	Surf4	1.6725508911344e-06	-1.00873	51.04	37.29	20.52	25.46	Yes
ENSMUSG00000027488.12	protein_coding	Snta1	1.68262574915819e-06	-1.80672	5.09	4.43	1.02	1.7
ENSMUSG00000029344.14	protein_coding	Tpst2	1.71772621248737e-06	-1.15084	25.6	21.17	9.54	12.37	Yes
ENSMUSG00000034951.10	protein_coding	Cog7	1.76099647168341e-06	-1.56545	6.15	3.98	1.69	1.78
ENSMUSG00000042118.7	protein_coding	Bhmt2	1.76099647168341e-06	-2.50015	2.13	1.84	0.38	0.28
ENSMUSG00000039055.4	protein_coding	Eme1	1.76201135518273e-06	-1.1505	11.35	9.97	4.95	5.03	Yes
ENSMUSG00000024371.14	protein_coding	C2	1.8254877617409e-06	-4.14718	2.91	1.8	0.19	0.04
ENSMUSG00000078440.10	protein_coding	Dohh	1.82677404296776e-06	-1.08459	76.37	49.5	30.58	31.39	Yes
ENSMUSG00000024442.6	protein_coding	Dele1	1.86067592070516e-06	-1.93453	4.69	3.76	1.06	1.13	Yes
ENSMUSG00000033184.14	protein_coding	Tmed7	1.86095528759601e-06	-1.00305	26.36	19.72	11.86	12.2	Yes
ENSMUSG00000040688.16	protein_coding	Tbl3	1.90141991438855e-06	-1.174	20.07	15.76	7.35	9.13
ENSMUSG00000022429.11	protein_coding	Dmc1	1.91158662467828e-06	-1.67281	4.85	4.81	1.57	1.47
ENSMUSG00000039263.16	protein_coding	Npepl1	1.97288613911337e-06	-1.65251	6.61	4.31	1.58	1.92
ENSMUSG00000100691.1	lncRNA	2010320M18Rik	1.98552978733478e-06	-1.30069	21.6	18.15	8.56	8.03	Yes
ENSMUSG00000029625.16	protein_coding	Cpsf4	2.0959205976118e-06	-1.25073	16.27	13.19	7.22	5.55
ENSMUSG00000015149.14	protein_coding	Sirt2	2.12987042201307e-06	-1.52536	7.96	7.3	2.9	2.46	Yes
ENSMUSG00000025103.8	protein_coding	Btbd1	2.15553191395252e-06	-1.11256	24.71	20.55	10.05	11.75
ENSMUSG00000071632.10	protein_coding	2510002D24Rik	2.15553191395252e-06	-1.25211	39.86	25.87	13.57	14.93
ENSMUSG00000024962.13	protein_coding	Vegfb	2.16667267180579e-06	-1.91538	10.92	6.54	2.63	1.93
ENSMUSG00000074170.5	protein_coding	Plekhf1	2.21124121921738e-06	-1.39301	3.76	2.77	1.14	1.4
ENSMUSG00000032263.14	protein_coding	Bckdhb	2.25589814090695e-06	-1.05516	80.38	57.09	31.63	37.48	Yes
ENSMUSG00000039043.5	protein_coding	Arpin	2.25890831638994e-06	-2.04157	3.21	2.89	0.59	0.87
ENSMUSG00000028857.16	protein_coding	Tmem222	2.29667592749536e-06	-1.00962	66.9	47.53	29.01	30.5	Yes
ENSMUSG00000031066.10	protein_coding	Usp11	2.38044756649645e-06	-3.05265	1.1	1.4	0.19	0.09	Yes
ENSMUSG00000002058.13	protein_coding	Unc119	2.39311174468324e-06	-1.31938	24.52	16.23	7.79	9.01
ENSMUSG00000030598.15	protein_coding	Fbxo17	2.44938766904822e-06	-1.48422	10.24	7.64	3.36	3.13
ENSMUSG00000002059.18	protein_coding	Rab34	2.45247408772635e-06	-1.48764	13.59	11.68	4.61	4.55
ENSMUSG00000036599.10	protein_coding	Chst12	2.46155455961239e-06	-1.5133	6.78	5.13	2.06	2.17
ENSMUSG00000041703.7	protein_coding	Zic5	2.46155455961239e-06	-1.94879	1.32	2.76	0.49	0.54
ENSMUSG00000029125.14	protein_coding	Stx18	2.51235433075538e-06	-1.24075	20.15	14.97	8.2	7.15
ENSMUSG00000039470.15	protein_coding	Zdhhc2	2.51780936519315e-06	-1.43878	5.99	6.02	2.14	2.37
ENSMUSG00000113047.1	lncRNA	Gm47469	2.52754851024397e-06	-2.03201	12.77	11.28	3.18	2.46	Yes
ENSMUSG00000091834.2	transcribed_unprocessed_pseudogene	Gm17177	2.67074127614606e-06	-1.2125	22.72	24.69	9.62	11.51
ENSMUSG00000039210.16	protein_coding	Gpatch2	2.74097068275191e-06	-1.63667	4.52	4.14	1.19	1.61	Yes
ENSMUSG00000004748.5	protein_coding	Mtfp1	2.76750765937064e-06	-1.24395	17.73	13.99	6.82	6.99
ENSMUSG00000043015.15	protein_coding	Nemp2	2.79137361079805e-06	-3.0362	1.08	1.03	0.09	0.14
ENSMUSG00000045751.16	protein_coding	Mms22l	2.87238397111066e-06	-1.07274	22.19	19.06	11.43	8.99	Yes
ENSMUSG00000029146.14	protein_coding	Snx17	2.90106180041306e-06	-1.01646	59.17	39.9	25.08	26.16	Yes
ENSMUSG00000062729.11	protein_coding	Ppox	2.92514862300834e-06	-1.55323	6.36	5.3	2.37	1.65	Yes
ENSMUSG00000094942.7	protein_coding	Gm3604	2.92694473129941e-06	-1.22972	11.48	18.37	7.04	6
ENSMUSG00000028890.13	protein_coding	Mtf1	2.93498546690859e-06	-1.20155	32.58	36.58	18.23	12.76	Yes
ENSMUSG00000024299.17	protein_coding	Adamts10	2.96357233552978e-06	-2.74174	4.2	2.44	0.71	0.22
ENSMUSG00000092072.3	processed_pseudogene	Gm4540	2.96357233552978e-06	-1.67021	35.32	40.27	9.35	14.39
ENSMUSG00000023018.5	protein_coding	Smarcd1	3.01383762482519e-06	-1.53256	29.01	21.34	5.66	12.13	Yes
ENSMUSG00000036845.12	protein_coding	Lin37	3.021768833004e-06	-1.08138	130.88	90.51	47.36	61.74	Yes
ENSMUSG00000034449.7	protein_coding	Dhrs11	3.0764621079619e-06	-2.18959	5.47	4.78	1.27	0.89
ENSMUSG00000065999.13	protein_coding	Zfp985	3.08660590680163e-06	-1.31709	10.16	18.55	5.99	5.77
ENSMUSG00000021194.6	protein_coding	Chga	3.14484292528449e-06	-3.22167	2.11	1.58	0.23	0.12
ENSMUSG00000030008.9	protein_coding	Pradc1	3.20477988217576e-06	-1.08799	67.95	46.68	29	27.18	Yes
ENSMUSG00000024012.18	protein_coding	Mtch1	3.37100655287682e-06	-1.15189	32.06	22.17	12.65	12.68	Yes
ENSMUSG00000029600.10	protein_coding	Rita1	3.3775044365218e-06	-1.486	13.53	10.13	4.66	3.89	Yes
ENSMUSG00000021235.13	protein_coding	Coq6	3.41904947196094e-06	-1.01801	36.32	29.69	18.7	15.36	Yes
ENSMUSG00000003190.12	protein_coding	Bcl2l12	3.46540641504518e-06	-1.45403	18.14	13.24	5.1	6.55
ENSMUSG00000004929.12	protein_coding	Thop1	3.46540641504518e-06	-1.38195	10.13	6.11	3.28	3.1	Yes
ENSMUSG00000033589.4	protein_coding	Reep4	3.61322853163412e-06	-1.12037	31.14	21.94	13.44	11.93
ENSMUSG00000035069.3	protein_coding	Oma1	3.61551325754512e-06	-1.2668	11.79	9.58	4.36	4.78	Yes
ENSMUSG00000022043.19	protein_coding	Trim35	3.69310945116243e-06	-1.20372	5.94	5.82	2.68	2.59	Yes
ENSMUSG00000028959.14	protein_coding	Fastk	3.69379417426826e-06	-1.58437	19.53	11.21	4.14	6.22
ENSMUSG00000106820.1	lncRNA	D5Ertd605e	3.79612767017634e-06	-3.0197	3.26	3.98	0.52	0.27
ENSMUSG00000026278.14	protein_coding	Bok	3.89715991336332e-06	-1.43053	12.82	9.18	4.31	3.99
ENSMUSG00000038618.12	protein_coding	Rassf7	3.94297754593245e-06	-1.22294	24.64	18.06	10.87	8	Yes
ENSMUSG00000097715.2	transcribed_unprocessed_pseudogene	Gpr137b-ps	3.99988545945229e-06	-1.86953	5.7	4.71	1.52	1.28
ENSMUSG00000032239.10	protein_coding	Rp9	4.07724392320202e-06	-1.03829	40.66	32.13	18.79	18.21
ENSMUSG00000038781.7	protein_coding	Stap2	4.08790122173968e-06	-1.73437	5.98	5.77	1.84	1.67
ENSMUSG00000039810.11	protein_coding	Zc3h10	4.11470689956272e-06	-2.54871	1.14	1.39	0.18	0.23	Yes
ENSMUSG00000006720.16	protein_coding	Zfp184	4.12308946373885e-06	-1.44764	6.54	4.43	2.19	1.9	Yes
ENSMUSG00000029725.10	protein_coding	Ppp1r35	4.27793500661621e-06	-1.39402	58.6	36.63	17.84	19.16	Yes
ENSMUSG00000040026.8	protein_coding	Saa3	4.40107435009899e-06	-1.18138	69.8	108	36.77	43.99
ENSMUSG00000030122.12	protein_coding	Ptms	4.42054025020758e-06	-1.23954	33.44	31.83	14.67	13.76	Yes
ENSMUSG00000001054.9	protein_coding	Rmnd5b	4.46251107048685e-06	-1.12797	27.97	19.04	10.97	11.38	Yes
ENSMUSG00000035521.13	protein_coding	Gnptg	4.46741368465502e-06	-1.08972	19.22	17.39	8.52	9.36	Yes
ENSMUSG00000021196.14	protein_coding	Pfkp	4.63587366929247e-06	-1.04188	14.11	13.04	8.02	5.73
ENSMUSG00000020549.14	protein_coding	Elac2	4.74140371164209e-06	-1.38736	4.04	3.91	1.68	1.41	Yes
ENSMUSG00000061028.7	protein_coding	Clasrp	4.7440397586334e-06	-2.41631	4.9	3.2	0.44	1.03	Yes
ENSMUSG00000055200.7	protein_coding	Sertad3	4.78312578926351e-06	-1.37402	13.36	10.66	5.14	4.3	Yes
ENSMUSG00000030493.13	protein_coding	Faap24	4.82453077989922e-06	-1.16883	11.44	11.53	5.05	5.5	Yes
ENSMUSG00000030780.15	protein_coding	BC017158	4.86459563994516e-06	-3.01186	3.27	2.82	0.6	0.17
ENSMUSG00000042642.13	protein_coding	Flad1	5.01774183386894e-06	-1.20301	9.21	9.07	3.64	4.56	Yes
ENSMUSG00000067818.6	protein_coding	Myl9	5.0922637129861e-06	-1.42394	15.03	11.53	4.81	5.26
ENSMUSG00000031349.4	protein_coding	Nsdhl	5.15505636215512e-06	-1.01755	14.92	16.9	8.88	7.48
ENSMUSG00000059195.10	processed_pseudogene	Gm12715	5.31425701508963e-06	-1.99575	12.62	5.87	2.59	1.91
ENSMUSG00000078865.8	protein_coding	Gm14406	5.32171659754268e-06	-1.46989	15.76	25.26	8.73	6.15
ENSMUSG00000078619.10	protein_coding	Smarcd2	5.40352599283305e-06	-1.3881	5.77	5.2	2.34	1.92	Yes
ENSMUSG00000020474.11	protein_coding	Polm	5.44820976930671e-06	-3.15748	1.23	1.08	0.09	0.14	Yes
ENSMUSG00000018919.10	protein_coding	Tm4sf5	5.44864412007413e-06	-2.85348	4.85	6.13	0.86	0.53
ENSMUSG00000033837.5	protein_coding	Foxh1	5.81139614534664e-06	-1.37734	11.83	9.76	4.42	4.04	Yes
ENSMUSG00000032271.13	protein_coding	Nnmt	5.81377496665769e-06	-1.58725	9.94	12.47	3.35	4.13
ENSMUSG00000069020.9	protein_coding	Urm1	6.31986589382658e-06	-1.56773	8.55	8.47	2.28	3.53	Yes
ENSMUSG00000032977.9	protein_coding	Fam207a	6.45101218668923e-06	-1.24298	30.79	20.4	10.72	11.55	Yes
ENSMUSG00000025533.15	protein_coding	Asl	6.47789871686615e-06	-1.18021	14.24	13.65	6.55	6.15
ENSMUSG00000029699.13	protein_coding	Ssc4d	6.54762219546995e-06	-2.2155	4.42	5.47	1.21	0.8
ENSMUSG00000113760.1	lncRNA	Gm48222	6.54762219546995e-06	-2.77692	8.34	9.32	1.53	0.67
ENSMUSG00000046806.13	protein_coding	Cyren	6.58309483318655e-06	-2.05168	3.07	1.59	0.53	0.55
ENSMUSG00000092390.1	unprocessed_pseudogene	Gm20541	6.60152325594386e-06	-1.2444	12.55	17.56	6.72	6.3
ENSMUSG00000028619.15	protein_coding	Tceanc2	6.67848937361488e-06	-1.1528	18.6	18.36	9.22	7.93	Yes
ENSMUSG00000041733.10	protein_coding	Coq5	6.85754342960467e-06	-1.03518	25.26	18.81	11.07	11.35
ENSMUSG00000062619.6	protein_coding	2310039H08Rik	6.93961342819903e-06	-1.18	46.08	37.63	16.12	22.08	Yes
ENSMUSG00000001755.12	protein_coding	Coasy	7.0847674661302e-06	-1.57355	7.13	5	1.79	2.33	Yes
ENSMUSG00000028885.8	protein_coding	Smpdl3b	7.12051811986927e-06	-1.07472	13.02	17.56	7.37	7.67
ENSMUSG00000027575.19	protein_coding	Arfgap1	7.15768493603711e-06	-1.53715	6.42	4.29	2.1	1.6	Yes
ENSMUSG00000022048.8	protein_coding	Dpysl2	7.16544685221505e-06	-2.09663	1.16	1.53	0.22	0.39
ENSMUSG00000037351.9	protein_coding	Actr1b	7.30095563392102e-06	-1.18534	9.5	6.92	4.05	3.41
ENSMUSG00000022339.9	protein_coding	Ebag9	7.38727210002626e-06	-1.48773	7.51	6.35	2.02	2.98	Yes
ENSMUSG00000057594.12	protein_coding	Arl16	7.49067527040573e-06	-1.19489	29.28	22.91	11.28	12.22	Yes
ENSMUSG00000034845.6	protein_coding	Plvap	7.60895017417203e-06	-1.76531	4.78	3.48	1.23	1.17
ENSMUSG00000002052.6	protein_coding	Supt6	7.66814788221717e-06	-1.0873	3.46	3.35	1.73	1.6	Yes
ENSMUSG00000057363.12	protein_coding	Uxs1	7.67432580485947e-06	-1.23211	11.99	11.14	5.05	5.04	Yes
ENSMUSG00000039382.12	protein_coding	Wdr45	7.8187166328429e-06	-1.04771	29.77	24.7	13.61	13.8	Yes
ENSMUSG00000040652.16	protein_coding	Oaz2	7.82577810278163e-06	-1.05043	29.49	22.21	12.4	13.61
ENSMUSG00000024118.14	protein_coding	Tedc2	7.96844006428033e-06	-1.57231	4.93	5.05	1.38	1.99	Yes
ENSMUSG00000020640.10	protein_coding	Itsn2	8.37629146640483e-06	-1.03966	13.24	10.91	5.95	6.28
ENSMUSG00000015474.16	protein_coding	Ppt2	8.42926984972878e-06	-2.51859	2.85	2.63	0.34	0.55
ENSMUSG00000060601.13	protein_coding	Nr1h2	8.47127166526627e-06	-1.66009	15.02	8.39	2.51	4.95	Yes
ENSMUSG00000022519.14	protein_coding	Srl	8.6366692915072e-06	-2.24751	4.45	2.04	0.78	0.51	Yes
ENSMUSG00000035049.4	protein_coding	Rrp12	8.93680347128103e-06	-1.95902	1.23	1.56	0.32	0.38	Yes
ENSMUSG00000030243.16	protein_coding	Recql	9.13944892497576e-06	-1.10368	7.91	7.91	3.92	3.69	Yes
ENSMUSG00000041958.10	protein_coding	Pigs	9.18375696333096e-06	-1.18757	10.05	7.67	4.3	3.71
ENSMUSG00000046691.14	protein_coding	Chtf8	9.25374567108562e-06	-1.18413	8.03	6.7	3.57	3.1	Yes
ENSMUSG00000097318.2	lncRNA	1700007L15Rik	9.33187995369441e-06	-1.74388	13.98	13.09	3.69	4.3
ENSMUSG00000011096.17	protein_coding	Akt1s1	1.01548280578287e-05	-1.99835	4.51	2.86	0.79	0.99	Yes
ENSMUSG00000026196.7	protein_coding	Bard1	1.01832715256758e-05	-1.16594	3.01	3.09	1.43	1.37	Yes
ENSMUSG00000025509.15	protein_coding	Pnpla2	1.02332280207095e-05	-1.85234	4.01	2.86	0.99	0.87
ENSMUSG00000048755.9	protein_coding	Mcat	1.02806127611803e-05	-1.31072	11.28	7.8	3.81	4.06
ENSMUSG00000113406.1	lncRNA	Gm7762	1.02931998864182e-05	-2.3108	8.45	11.36	1.71	1.97
ENSMUSG00000062761.7	protein_coding	Zfp512	1.03087526346191e-05	-1.67465	3.97	3.58	0.89	1.49	Yes
ENSMUSG00000086807.8	lncRNA	Platr21	1.11008588240881e-05	-1.52078	16.17	19.33	5.15	7.27
ENSMUSG00000020419.11	protein_coding	Hormad2	1.12138917053054e-05	-1.77425	12.75	12.63	3.55	3.74
ENSMUSG00000062859.15	protein_coding	Tcp11	1.20923194005865e-05	-2.5355	13.73	3.18	1.36	1.27
ENSMUSG00000032015.16	protein_coding	Pou2f3	1.23415351591031e-05	-2.13396	1.78	2.26	0.47	0.4
ENSMUSG00000002228.7	protein_coding	Ppm1j	1.25032765642833e-05	-2.31344	7.23	4.96	1.83	0.57
ENSMUSG00000102644.5	transcribed_unitary_pseudogene	Thap6	1.266824053434e-05	-1.75711	3.3	3.27	1.01	0.9	Yes
ENSMUSG00000055900.14	protein_coding	Tmem69	1.32995811751413e-05	-1.06242	20.99	18.84	8.88	10.91	Yes
ENSMUSG00000000244.17	protein_coding	Tspan32	1.3412201030034e-05	-2.37794	2.64	4.11	0.66	0.53
ENSMUSG00000083064.1	processed_pseudogene	Gm7785	1.34924670468374e-05	-3.3932	3.12	3.72	0.24	0.36
ENSMUSG00000066306.13	protein_coding	Numa1	1.36406528121384e-05	-1.12828	8.21	7.71	4.07	3.44	Yes
ENSMUSG00000031665.7	protein_coding	Sall1	1.38194690892708e-05	-1.46888	1.73	2.31	0.77	0.69
ENSMUSG00000024939.6	protein_coding	Fam89b	1.38699687504947e-05	-1.47729	12.59	8.89	3.61	4.17	Yes
ENSMUSG00000029270.10	protein_coding	Dipk1a	1.39889924047835e-05	-1.0696	18.36	15.56	9.9	6.87
ENSMUSG00000096215.8	protein_coding	Smim22	1.39953512386799e-05	-2.50131	18.31	14.69	2.86	2.51
ENSMUSG00000019312.10	protein_coding	Grb7	1.40592792704823e-05	-1.89369	2.76	2.65	0.69	0.73
ENSMUSG00000044328.13	protein_coding	Trp53i13	1.43114290775047e-05	-1.56341	9.95	6.88	3.29	2.4
ENSMUSG00000081476.1	processed_pseudogene	Itpa-ps1	1.45500463696062e-05	-4.64091	5.38	4.6	0.12	0.26
ENSMUSG00000028958.15	protein_coding	Tmub1	1.48397058565604e-05	-1.72476	6.9	5.77	1.75	2.03	Yes
ENSMUSG00000028687.17	protein_coding	Mutyh	1.49637904279384e-05	-1.4677	10.44	9.12	3.16	3.98	Yes
ENSMUSG00000023235.14	protein_coding	Ccl25	1.51275887824646e-05	-1.05398	23.79	32.58	13.87	14.18	Yes
ENSMUSG00000032534.18	protein_coding	Cep63	1.599479215349e-05	-1.26837	14.18	10.23	5.16	5.2	Yes
ENSMUSG00000050002.14	protein_coding	Idnk	1.60662403462196e-05	-1.04437	46.48	35.33	21.21	20.01
ENSMUSG00000018669.14	protein_coding	Cdk5rap3	1.61695232080431e-05	-1.07661	28.2	20.42	14.06	9.85	Yes
ENSMUSG00000031170.14	protein_coding	Slc38a5	1.62085548559592e-05	-1.84242	4.05	3.44	0.82	1.22
ENSMUSG00000096740.8	protein_coding	Lbhd1	1.63023004307896e-05	-1.11124	82.45	72.42	41.04	33.02
ENSMUSG00000026672.11	protein_coding	Optn	1.67432428904697e-05	-1.19333	7.96	6.51	3.15	3.36
ENSMUSG00000001211.15	protein_coding	Agpat3	1.67462340564617e-05	-1.19866	22.75	14.8	8.15	8.68
ENSMUSG00000035596.14	protein_coding	Mboat7	1.68574079050041e-05	-1.5806	4.18	3.89	1.2	1.49
ENSMUSG00000018040.9	protein_coding	Rrp7a	1.71343864285549e-05	-1.07282	8.77	6.6	3.45	4.14
ENSMUSG00000028952.12	protein_coding	Zbtb48	1.71791907336679e-05	-1.88017	3.63	3.19	0.98	0.82	Yes
ENSMUSG00000030534.13	protein_coding	Vps33b	1.74648924757276e-05	-1.60872	4.16	3.78	1.59	0.99	Yes
ENSMUSG00000024590.8	protein_coding	Lmnb1	1.75777602732543e-05	-1.05316	8.2	7.6	3.85	4.05
ENSMUSG00000050705.15	protein_coding	2310061I04Rik	1.79459694070744e-05	-1.00615	45.75	33.7	19.46	21.76
ENSMUSG00000021432.15	protein_coding	Slc35b3	1.8042795132386e-05	-1.39441	10.22	7.49	2.81	4.03	Yes
ENSMUSG00000002617.14	protein_coding	Zfp40	1.80826903018737e-05	-1.61803	2.93	3.04	0.79	1.14	Yes
ENSMUSG00000033059.7	protein_coding	Pygb	1.83288299526641e-05	-1.25912	3.98	3.85	1.93	1.4
ENSMUSG00000044145.2	protein_coding	1810024B03Rik	1.83538624181544e-05	-2.5271	1.48	1.73	0.24	0.27	Yes
ENSMUSG00000022847.15	protein_coding	Thpo	1.85047338636877e-05	-5.27546	1.36	1.18	0.02	0.04
ENSMUSG00000025193.14	protein_coding	Cutc	1.90529226697408e-05	-1.33057	11.23	14.01	4.92	5.25	Yes
ENSMUSG00000031832.15	protein_coding	Taf1c	1.92876940550138e-05	-2.07692	2.01	1.4	0.39	0.36	Yes
ENSMUSG00000079445.3	protein_coding	B3gnt7	1.92876940550138e-05	-1.55499	4.06	3.26	1.07	1.42
ENSMUSG00000059475.13	protein_coding	Zfp426	1.9611355164222e-05	-2.03273	1.37	2.43	0.48	0.41	Yes
ENSMUSG00000018661.17	protein_coding	Cog1	2.0082773189067e-05	-2.98537	3.05	2.66	0.17	0.49
ENSMUSG00000003526.12	protein_coding	Prodh	2.04580951046292e-05	-1.80518	8.15	7.18	1.8	2.49
ENSMUSG00000038312.10	protein_coding	Edem2	2.04580951046292e-05	-1.06117	13.48	10.68	5.51	6.51
ENSMUSG00000012117.13	protein_coding	Dhdds	2.09114663662121e-05	-1.15332	11.58	11.98	5.3	5.6
ENSMUSG00000115018.2	protein_coding	Ndor1	2.09817045470284e-05	-3.16465	1.5	1.18	0.13	0.14
ENSMUSG00000037108.13	protein_coding	Zcwpw1	2.11047421239281e-05	-1.39027	5.41	5.46	2.17	2.01	Yes
ENSMUSG00000022206.7	protein_coding	Npr3	2.21829312844637e-05	-1.44971	3.23	3.16	1.53	0.84
ENSMUSG00000002332.16	protein_coding	Dhrs1	2.23718357132107e-05	-1.17907	15.71	18.29	7.68	7.72
ENSMUSG00000021666.16	protein_coding	Gfm2	2.242496507276e-05	-1.11664	11.6	13.84	5.1	7	Yes
ENSMUSG00000092395.1	lncRNA	Gm20463	2.24619308195358e-05	-1.46463	50.52	42.41	15.71	18.05
ENSMUSG00000031482.9	protein_coding	Slc25a15	2.27153445487381e-05	-1	6.94	7.39	3.91	3.54
ENSMUSG00000022131.3	protein_coding	Gpr180	2.2806278755625e-05	-1.16816	10.18	8.59	4.27	4.32	Yes
ENSMUSG00000097448.1	lncRNA	Platr22	2.28549124872471e-05	-1.49763	5.8	6.21	1.87	2.39	Yes
ENSMUSG00000092225.1	protein_coding	Gm2381	2.31578326175611e-05	-1.26395	3.41	3.53	1.27	1.68	Yes
ENSMUSG00000085794.5	lncRNA	Vax2os	2.47040466895412e-05	-2.95239	1.93	2.87	0.45	0.09
ENSMUSG00000041390.18	protein_coding	Mdfic	2.51252923550516e-05	-2.48916	1.33	1.04	0.18	0.2
ENSMUSG00000025218.6	protein_coding	Poll	2.52725783748415e-05	-2.78651	1.56	1.15	0.17	0.18	Yes
ENSMUSG00000052698.15	protein_coding	Tln2	2.55134387361259e-05	-1.2822	14.54	18.42	7.02	6.73
ENSMUSG00000028159.14	protein_coding	Dapp1	2.6017258953408e-05	-1.25371	10	8.21	4.19	3.6
ENSMUSG00000030559.8	protein_coding	Rab38	2.6017258953408e-05	-1.28913	7.94	8.8	3.76	3.19
ENSMUSG00000030283.7	protein_coding	St8sia1	2.6306571486228e-05	-2.54255	1.52	1.16	0.19	0.23
ENSMUSG00000089857.9	protein_coding	Zfp882	2.67220323570687e-05	-1.82419	2.9	2.75	1.02	0.53	Yes
ENSMUSG00000056300.14	protein_coding	Zfp981	2.68029462928778e-05	-1.05643	11.42	18.45	8	6.81
ENSMUSG00000050538.8	protein_coding	B230217C12Rik	2.82817253947057e-05	-1.62247	7.48	5.9	2.31	1.98
ENSMUSG00000097431.2	lncRNA	Gm26782	2.83454033681606e-05	-1.96332	3.35	3.45	0.92	0.74	Yes
ENSMUSG00000020263.14	protein_coding	Appl2	2.8598950658141e-05	-2.56817	1.75	2.05	0.39	0.21	Yes
ENSMUSG00000037773.14	protein_coding	Pced1a	2.88821447489857e-05	-3.47747	0.9	1.2	0.12	0.04	Yes
ENSMUSG00000029545.13	protein_coding	Acads	3.02543289936625e-05	-1.40033	10.43	6.53	3.7	2.78
ENSMUSG00000037353.9	protein_coding	Letmd1	3.02554218640461e-05	-1.84026	3.06	2.5	0.69	0.82
ENSMUSG00000037049.9	protein_coding	Smpd1	3.05488423131082e-05	-3.30946	1.21	0.93	0.05	0.13
ENSMUSG00000042271.13	protein_coding	Nxt2	3.07806355218145e-05	-1.30686	5.23	5.25	1.83	2.48
ENSMUSG00000073403.11	transcribed_unprocessed_pseudogene	Gm10499	3.08917066569338e-05	-1.28245	11.65	8.54	4.24	4.19
ENSMUSG00000035186.6	protein_coding	Ubd	3.10076635885708e-05	-1.22461	45.59	102.78	33.62	30.91
ENSMUSG00000002043.17	protein_coding	Trappc6a	3.10894549920577e-05	-1.00728	47.82	40.41	21.76	23.87	Yes
ENSMUSG00000021556.12	protein_coding	Golm1	3.19501702648327e-05	-1.10468	12.85	8.65	4.76	5.56
ENSMUSG00000034659.14	protein_coding	Tmem109	3.20052168034394e-05	-1.68255	4.71	3.05	1.18	1.2
ENSMUSG00000034416.18	protein_coding	Pkd1l2	3.27990101060477e-05	-2.35811	1.81	1.79	0.47	0.17
ENSMUSG00000006390.15	protein_coding	Elovl1	3.40116341330742e-05	-1.01985	21.16	17.17	8.93	10.69
ENSMUSG00000097042.2	lncRNA	Gm17491	3.43435450548621e-05	-1.46028	4.22	3.73	1.53	1.36
ENSMUSG00000079179.9	lncRNA	Rab10os	3.56519158804775e-05	-1.65523	7.07	4.72	2.11	1.58	Yes
ENSMUSG00000046179.17	protein_coding	E2f8	3.60175606241976e-05	-1.75186	2.12	1.66	0.61	0.48
ENSMUSG00000057176.4	protein_coding	Ccdc189	3.60175606241976e-05	-1.46239	11.91	7.85	3.67	3.5	Yes
ENSMUSG00000093803.3	protein_coding	Ppp2r3d	3.68363944259913e-05	-1.2551	20.01	18.13	8.57	7.69
ENSMUSG00000042549.10	lncRNA	Map2k3os	3.78214724756405e-05	-1.89714	5.68	4.21	1.52	1.01
ENSMUSG00000041119.12	protein_coding	Pde9a	3.89208638091003e-05	-2.01676	4.26	2.86	0.9	0.77
ENSMUSG00000024906.10	protein_coding	Mus81	3.89628329658045e-05	-1.84372	13.54	8.28	4.13	1.76	Yes
ENSMUSG00000016206.6	protein_coding	H2-M3	3.93824480730922e-05	-6.25473	1.97	1.93	0.03	0
ENSMUSG00000053347.15	protein_coding	Zfp943	3.9999529923287e-05	-1.6278	2.65	3.2	0.97	0.88
ENSMUSG00000025157.8	protein_coding	Zdhhc16	4.08829000802376e-05	-1.0767	16.6	13.24	8.08	6.54
ENSMUSG00000071037.6	protein_coding	Camkmt	4.08829000802376e-05	-1.01073	15.79	15.13	8.95	6.96	Yes
ENSMUSG00000070610.4	processed_pseudogene	Gm13127	4.12464107317732e-05	-4.58847	2.23	1.1	0.09	0
ENSMUSG00000056228.10	protein_coding	Cars2	4.16530749008634e-05	-1.03797	31.26	20.86	14.21	12.13	Yes
ENSMUSG00000027582.16	protein_coding	Zgpat	4.1975023806541e-05	-1.83944	4.18	2.65	0.75	1.1	Yes
ENSMUSG00000052934.14	protein_coding	Fbxo31	4.23858211605347e-05	-1.14542	7.53	5.16	2.69	3.22	Yes
ENSMUSG00000031155.16	protein_coding	Pim2	4.27570165533421e-05	-1.57654	5.13	3.47	1.53	1.32
ENSMUSG00000027263.12	protein_coding	Tubgcp4	4.43549087099254e-05	-1.06585	5.66	5.59	2.69	2.85	Yes
ENSMUSG00000030170.14	protein_coding	Wnt5b	4.44171692153144e-05	-2.17357	2.8	1.66	0.51	0.41
ENSMUSG00000056486.18	protein_coding	Chn1	4.5024485068494e-05	-1.0501	17.26	17.73	10.08	7.38
ENSMUSG00000062007.13	protein_coding	Hsh2d	4.51303734735836e-05	-3.11895	1.49	1.41	0.13	0.15
ENSMUSG00000027676.11	protein_coding	Ccdc39	4.62730923562539e-05	-3.4897	0.94	1.08	0.14	0.02	Yes
ENSMUSG00000030034.11	protein_coding	Ino80b	4.67024093353671e-05	-1.16834	16.33	11.72	6.52	6.29	Yes
ENSMUSG00000040618.7	protein_coding	Pck2	4.67365938195374e-05	-2.01114	2.66	1.32	0.49	0.44
ENSMUSG00000023966.8	protein_coding	Rsph9	4.78129592773318e-05	-3.05814	4.27	2.16	0.35	0.31	Yes
ENSMUSG00000030498.15	protein_coding	Gas2	5.01656779560812e-05	-2.06637	5.44	3.52	0.7	1.33
ENSMUSG00000005397.8	protein_coding	Nid1	5.19609757508164e-05	-1.01098	5.95	9.21	3.78	4
ENSMUSG00000052584.10	protein_coding	Serp2	5.21298369989117e-05	-2.5465	5	6.35	1.21	0.5
ENSMUSG00000044847.13	protein_coding	Lsm11	5.26358580297422e-05	-1.39429	4.59	3.77	1.46	1.74
ENSMUSG00000040591.18	protein_coding	1110051M20Rik	5.42643996014042e-05	-1.138	19.8	29.81	10.09	12.98	Yes
ENSMUSG00000021485.14	protein_coding	Mxd3	5.43105207194706e-05	-1.62938	7.22	4.85	1.85	1.96
ENSMUSG00000008575.17	protein_coding	Nfib	5.48467107861817e-05	-1.45015	1.51	2.71	0.79	0.74
ENSMUSG00000028018.15	protein_coding	Gstcd	5.50797239369221e-05	-1.85819	1.9	2.11	0.61	0.44	Yes
ENSMUSG00000032615.14	protein_coding	Nt5m	5.58397603750353e-05	-1.64508	5.98	5	1.83	1.6	Yes
ENSMUSG00000034329.16	protein_coding	Brip1	5.58487785900201e-05	-1.03741	7.94	8.9	4.45	4.03	Yes
ENSMUSG00000053740.8	processed_pseudogene	Gm6457	5.58693722342537e-05	-2.55048	12.09	7.52	1.24	1.87
ENSMUSG00000040231.16	protein_coding	Syngr4	5.60613756484877e-05	-2.48831	5.62	4.13	0.9	0.64	Yes
ENSMUSG00000032495.8	protein_coding	Lrrc2	5.62887399850689e-05	-1.26187	7.31	16.12	5.24	4.62
ENSMUSG00000021770.11	protein_coding	Samd8	5.7656608672246e-05	-1.22244	6.27	4.7	2.11	2.69	Yes
ENSMUSG00000059142.16	protein_coding	Zfp945	5.7656608672246e-05	-1.42356	1.51	2	0.73	0.57	Yes
ENSMUSG00000097779.2	lncRNA	4833407H14Rik	5.77239748234733e-05	-1.84294	3.86	6.05	0.91	1.75
ENSMUSG00000058126.7	protein_coding	Tpm3-rs7	5.77501377368323e-05	-1.9596	2.5	2.13	0.62	0.5
ENSMUSG00000002396.8	protein_coding	Ocel1	5.8392932958214e-05	-1.64454	4.9	3.12	1.31	1.22	Yes
ENSMUSG00000063439.7	protein_coding	B9d2	6.10070658287928e-05	-1.17184	18.38	15.62	8.5	6.91
ENSMUSG00000044768.16	protein_coding	D1Ertd622e	6.11697811528066e-05	-1.52583	1.64	1.61	0.46	0.66
ENSMUSG00000038685.18	protein_coding	Rtel1	6.20022022647802e-05	-1.33634	10.45	13.2	4.63	4.78	Yes
ENSMUSG00000070291.4	protein_coding	Ddx43	6.25557369948582e-05	-1.25473	5.01	5.52	2.3	2.15
ENSMUSG00000031483.8	protein_coding	Erlin2	6.25660635629338e-05	-1.08321	7.17	6.59	3.78	2.9
ENSMUSG00000031887.13	protein_coding	Tradd	6.26534563289428e-05	-1.40598	10.4	6.27	3.06	3.26
ENSMUSG00000028743.7	protein_coding	Akr7a5	6.2936123559144e-05	-1.12092	22.9	15.8	8.26	10.06
ENSMUSG00000032508.8	protein_coding	Myd88	6.35807574398951e-05	-1.26404	8.24	6.02	2.74	3.3	Yes
ENSMUSG00000030685.5	protein_coding	Kctd13	6.38919108718859e-05	-1.54493	6.31	4.92	2.38	1.41
ENSMUSG00000031174.17	protein_coding	Rpgr	6.8790454701913e-05	-1.19764	4.24	4.56	1.84	2.07
ENSMUSG00000067928.6	protein_coding	Zfp760	7.21765254899211e-05	-1.86835	1.1	1.22	0.29	0.32	Yes
ENSMUSG00000112400.1	lncRNA	Gm47725	7.24771123265189e-05	-2.2981	4.89	4.96	1.09	0.71	Yes
ENSMUSG00000022973.18	protein_coding	Synj1	7.39015893320127e-05	-1.6726	2.06	2.03	0.8	0.44	Yes
ENSMUSG00000030589.15	protein_coding	Rasgrp4	7.39015893320127e-05	-1.62253	3.58	2.66	1.2	0.79
ENSMUSG00000061232.16	protein_coding	H2-K1	7.39036853833008e-05	-1.31734	11.94	10.7	4.5	4.7
ENSMUSG00000109602.1	lncRNA	Gm31597	7.43330317645166e-05	-4.03213	4.21	6.41	0.34	0.14
ENSMUSG00000030222.13	protein_coding	Rerg	7.47671180133782e-05	-1.44461	5.56	4.35	2.25	1.37	Yes
ENSMUSG00000030220.13	protein_coding	Arhgdib	7.55503301376517e-05	-1.30957	9.9	17.13	5.64	5.31
ENSMUSG00000039715.8	protein_coding	Wdr34	7.56975020109416e-05	-1.15134	13.24	10.31	6.47	4.39	Yes
ENSMUSG00000024776.18	protein_coding	Stambpl1	7.84605675620806e-05	-1.62598	4.66	3.34	1.42	1.11
ENSMUSG00000026798.10	protein_coding	Coq4	7.93928482988857e-05	-1.08281	24.83	15.07	9.59	9.83	Yes
ENSMUSG00000040351.11	protein_coding	Ankib1	8.13669228306101e-05	-2.15292	0.97	1.23	0.19	0.26	Yes
ENSMUSG00000027078.14	protein_coding	Ube2l6	8.15599940030682e-05	-1.08428	14.15	11.32	5.81	6.57
ENSMUSG00000021287.12	protein_coding	Xrcc3	8.16344041860778e-05	-1.61448	3.91	2.83	1.23	0.93	Yes
ENSMUSG00000018899.16	protein_coding	Irf1	8.33353547481118e-05	-1.1655	9.39	6.64	3.91	3.39
ENSMUSG00000024830.17	protein_coding	Rps6kb2	8.35006876271913e-05	-1.22212	20.38	13.19	7.85	6.8
ENSMUSG00000027243.8	protein_coding	Harbi1	8.42745790463737e-05	-1.02907	11.19	10.77	6.38	4.74	Yes
ENSMUSG00000033276.18	protein_coding	Stk36	8.78967835131764e-05	-3.20181	1.42	1.35	0.1	0.15	Yes
ENSMUSG00000019737.14	protein_coding	Syne4	8.82455217853908e-05	-1.66806	6.15	6.15	2.04	1.71
ENSMUSG00000030359.14	protein_coding	Pzp	8.83482488429325e-05	-2.53833	3.91	9.27	1.44	0.53
ENSMUSG00000059323.14	protein_coding	Tonsl	8.86132468017621e-05	-1.47458	8.29	12.22	4.16	3.11	Yes
ENSMUSG00000087207.8	transcribed_unprocessed_pseudogene	Gm13147	8.91887980254944e-05	-1.01265	103.25	204.61	80.76	76.32
ENSMUSG00000033318.7	protein_coding	Gstt2	8.92583604080088e-05	-1.18024	10.27	10.39	5.12	4.18	Yes
ENSMUSG00000042414.7	protein_coding	Prdm14	8.99354898848349e-05	-1.55728	2.7	2.73	0.98	0.83
ENSMUSG00000090470.2	protein_coding	Prr23a3	9.18555966316862e-05	-1.91809	2.74	2.57	0.72	0.6	Yes
ENSMUSG00000092192.7	protein_coding	Dnaaf4	9.44427503292525e-05	-3.64576	1.21	1.25	0.06	0.1	Yes
ENSMUSG00000038732.15	protein_coding	Mboat1	0.000101707	-2.55907	2.47	1.67	0.25	0.38
ENSMUSG00000020469.8	protein_coding	Myl7	0.000103258	-1.3036	21.62	21.47	9.3	8.23
ENSMUSG00000017288.15	protein_coding	Vps53	0.000105979	-1.2943	10.97	12.37	5	4.57	Yes
ENSMUSG00000027463.14	protein_coding	Slc52a3	0.000107239	-2.9276	1.02	1.15	0.12	0.12
ENSMUSG00000061724.5	processed_pseudogene	Gm2423	0.000108776	-1.15652	69.95	42.43	19.94	31.64
ENSMUSG00000054065.12	protein_coding	Pkp3	0.000110337	-1.34747	7.04	7.02	2.68	2.85
ENSMUSG00000031951.8	protein_coding	Tmem231	0.000111231	-1.22103	3.79	3.86	1.75	1.57	Yes
ENSMUSG00000034445.8	protein_coding	Cyb561a3	0.000112202	-1.7536	2.34	2.01	0.64	0.6	Yes
ENSMUSG00000032590.14	protein_coding	Apeh	0.000113185	-1.48908	8.45	11.37	2.82	4.2	Yes
ENSMUSG00000043895.6	protein_coding	S1pr2	0.000113595	-1.72806	1.76	0.87	0.34	0.43	Yes
ENSMUSG00000019539.11	protein_coding	Rcn3	0.000113899	-1.06302	18.89	14.57	9.52	6.95
ENSMUSG00000061374.14	protein_coding	Fiz1	0.000114858	-1.14569	8.14	10.26	4.69	3.76	Yes
ENSMUSG00000020156.16	protein_coding	Pwwp3a	0.000116397	-1.18216	29.63	20.07	9.58	12.85	Yes
ENSMUSG00000050966.9	protein_coding	Lin28a	0.000118195	-1.16444	3.29	4.41	1.72	1.77
ENSMUSG00000022369.13	protein_coding	Mtbp	0.000119491	-1.43921	5.43	5.78	2.74	1.4	Yes
ENSMUSG00000066839.12	protein_coding	Ecsit	0.000122937	-1.00538	17.56	13.71	8	8.1	Yes
ENSMUSG00000029175.17	protein_coding	Slc35f6	0.000123762	-1.4635	3.84	2.61	1.15	1.17
ENSMUSG00000022329.15	protein_coding	Stk3	0.000124303	-1.07204	5.28	6.09	2.58	2.98
ENSMUSG00000044734.16	protein_coding	Serpinb1a	0.000128351	-1.22007	7.96	8.2	2.82	4.24
ENSMUSG00000051235.10	protein_coding	Gen1	0.000131705	-1.25301	6.2	8.11	3.28	2.75	Yes
ENSMUSG00000091594.2	protein_coding	Gm17067	0.000133508	-1.07573	3.8	4.7	2.14	1.99
ENSMUSG00000037600.16	protein_coding	Kdf1	0.000135526	-2.2901	3.72	1.55	0.58	0.39
ENSMUSG00000093594.1	lncRNA	Gm20707	0.000136235	-1.66865	2	3.03	0.66	0.87
ENSMUSG00000055991.15	protein_coding	Zkscan5	0.000136689	-1.34151	2.53	3.1	1.01	1.22	Yes
ENSMUSG00000026694.19	protein_coding	Eef1aknmt	0.000137893	-1.70256	1.86	1.72	0.66	0.41	Yes
ENSMUSG00000005823.9	protein_coding	Gpr108	0.000143684	-1.59615	2.69	2.64	0.81	0.91	Yes
ENSMUSG00000030638.13	protein_coding	Sh3gl3	0.000143706	-1.02996	10.34	11.15	5.65	5.17
ENSMUSG00000043602.5	protein_coding	Zfp3	0.000148276	-1.85392	2.77	2.26	0.48	0.84	Yes
ENSMUSG00000045136.6	protein_coding	Tubb2b	0.000157706	-1.23153	4.71	4.79	2.01	2.06
ENSMUSG00000049739.10	protein_coding	Zfp646	0.00015824	-1.48316	1.25	1.42	0.48	0.46	Yes
ENSMUSG00000027296.7	protein_coding	Itpka	0.000158756	-1.94897	3.05	2.35	0.85	0.45
ENSMUSG00000046572.10	protein_coding	Zfp518b	0.00015954	-1.31795	3.34	2.86	1.22	1.26
ENSMUSG00000001436.15	protein_coding	Slc19a1	0.000163357	-1.32329	5.49	4.75	2.31	1.78
ENSMUSG00000063049.4	protein_coding	Ing2	0.00016765	-1.05633	10.95	13.56	5.6	6.5	Yes
ENSMUSG00000002279.19	protein_coding	Lmf1	0.000167735	-1.541	3.57	3.05	1.1	1.12
ENSMUSG00000025226.11	protein_coding	Fbxl15	0.000169985	-1.55641	5.35	4.66	1.73	1.59
ENSMUSG00000039065.11	protein_coding	Atpsckmt	0.00017387	-1.27235	7.99	7.41	3.04	3.36	Yes
ENSMUSG00000020829.9	protein_coding	Slc46a1	0.0001754	-1.1921	12.21	8.53	4.58	4.63
ENSMUSG00000074832.11	protein_coding	2410141K09Rik	0.000180303	-1.12687	13.47	19.49	6.6	8.84
ENSMUSG00000024427.7	protein_coding	Spry4	0.00018944	-1.09845	2.67	2.97	1.22	1.47	Yes
ENSMUSG00000002820.6	protein_coding	Atg4d	0.000189893	-1.16698	10.29	6.23	3.74	3.73
ENSMUSG00000018570.17	protein_coding	2810408A11Rik	0.000190916	-3.17654	2	1.15	0.11	0.18	Yes
ENSMUSG00000020176.17	protein_coding	Grb10	0.000191884	-1.0221	4.17	4.4	2.15	2.19
ENSMUSG00000097651.2	lncRNA	4930461G14Rik	0.000194275	-1.37099	12.2	26.75	7.65	7.21	Yes
ENSMUSG00000030727.12	protein_coding	Rabep2	0.000196769	-1.9291	4.79	3.55	1.09	0.94	Yes
ENSMUSG00000027698.14	protein_coding	Nceh1	0.000197404	-1.40649	2.92	3.18	1.18	1.09
ENSMUSG00000017307.16	protein_coding	Acot8	0.000200477	-1.02985	32.32	20.68	13.07	13.64	Yes
ENSMUSG00000067561.12	protein_coding	Dmrtc1c2	0.000202075	-3.05606	1.98	2.16	0.27	0.14
ENSMUSG00000035104.14	protein_coding	Eva1a	0.000202498	-2.47796	1.4	1.95	0.27	0.25
ENSMUSG00000036086.16	protein_coding	Zranb3	0.000207255	-1.35063	3.86	3.93	1.27	1.81	Yes
ENSMUSG00000073139.9	protein_coding	Tmem185a	0.000209952	-1.20497	6.92	5.24	2.53	2.81
ENSMUSG00000018470.8	protein_coding	Kcnab3	0.000213766	-3.1221	1.18	0.82	0.06	0.13	Yes
ENSMUSG00000039648.14	protein_coding	Kyat1	0.000216599	-3.15332	1.37	1.05	0.13	0.08	Yes
ENSMUSG00000030725.4	protein_coding	Lipt2	0.000219818	-1.00091	17.37	12.85	7.84	7.74
ENSMUSG00000037646.10	protein_coding	Vps13b	0.000226882	-1.52309	1.68	0.96	0.63	0.28	Yes
ENSMUSG00000038644.14	protein_coding	Pold1	0.000230714	-1.17766	15.71	13.94	7.29	5.99	Yes
ENSMUSG00000030284.11	protein_coding	Creld1	0.000231135	-1.89579	4.1	4.08	1.03	1.01	Yes
ENSMUSG00000075592.10	protein_coding	Nynrin	0.000237771	-1.16302	1.38	1.52	0.72	0.59
ENSMUSG00000022556.11	protein_coding	Hsf1	0.00023869	-1.06102	13.55	9.39	6.31	4.98	Yes
ENSMUSG00000013698.12	protein_coding	Pea15a	0.000241017	-1.24004	4.81	3.98	2.11	1.63
ENSMUSG00000025269.16	protein_coding	Apex2	0.000259272	-1.11589	18.27	10.7	7.2	6.44	Yes
ENSMUSG00000028656.14	protein_coding	Cap1	0.000261052	-1.6456	2.5	2.61	0.78	0.78	Yes
ENSMUSG00000085412.7	lncRNA	Halr1	0.000261131	-1.02001	70.53	116.72	48.23	46.32	Yes
ENSMUSG00000020527.14	protein_coding	Myo19	0.000267113	-1.60726	2.11	1.33	0.53	0.56
ENSMUSG00000005615.15	protein_coding	Pcyt1a	0.000268466	-1.39982	5.14	5.17	2.57	1.27	Yes
ENSMUSG00000020375.9	protein_coding	Rufy1	0.00026858	-1.54416	3.79	3.07	1.48	0.82
ENSMUSG00000025257.5	protein_coding	Ribc1	0.000274758	-1.36562	5.08	5.27	2.05	1.92	Yes
ENSMUSG00000103708.1	lncRNA	Gm33222	0.000275906	-1.95557	7.52	7.33	1.8	1.71	Yes
ENSMUSG00000020363.6	protein_coding	Gfpt2	0.000286703	-1.20223	8.32	4.76	2.35	3.4
ENSMUSG00000040621.14	protein_coding	Gemin8	0.000288292	-1.46376	5.31	5.12	1.9	1.79	Yes
ENSMUSG00000001943.8	protein_coding	Vsig2	0.00029139	-2.13463	4.48	3.79	0.9	0.78
ENSMUSG00000048012.19	protein_coding	Zfp473	0.000292464	-1.18848	5.27	3.49	2.29	1.59
ENSMUSG00000059540.15	protein_coding	Tcea2	0.000307965	-1.54849	7.48	5.45	2.23	2.03
ENSMUSG00000046441.5	protein_coding	Cmtr2	0.000312463	-1.73424	1.11	1.6	0.41	0.35
ENSMUSG00000041112.17	protein_coding	Elmo1	0.000312857	-1.48916	1.29	1.29	0.51	0.38
ENSMUSG00000069014.4	transcribed_processed_pseudogene	Gm5641	0.000315222	-1.02735	11.86	18.58	8.11	7.14
ENSMUSG00000040498.7	protein_coding	Igsf23	0.000316009	-1.2702	8.59	9.51	4	3.49
ENSMUSG00000033434.15	protein_coding	Gtpbp6	0.000324643	-1.18944	17.82	10.02	5.56	6.79	Yes
ENSMUSG00000027313.3	protein_coding	Chac1	0.000328879	-2.07296	2.81	1.94	0.35	0.67
ENSMUSG00000029726.16	protein_coding	Mepce	0.000334555	-1.21567	6.5	6.31	2.11	3.49	Yes
ENSMUSG00000057667.7	protein_coding	Bloc1s3	0.000341207	-2.10456	1.63	0.77	0.22	0.28	Yes
ENSMUSG00000023800.15	protein_coding	Tiam2	0.0003444	-1.55541	2.01	2.25	0.72	0.68
ENSMUSG00000019261.3	protein_coding	Map1s	0.000348771	-1.13057	4.5	3.45	1.71	1.98	Yes
ENSMUSG00000021643.15	protein_coding	Serf1	0.000349196	-1.10391	29.2	25.98	11.64	14.49
ENSMUSG00000009670.11	protein_coding	Tex11	0.000351647	-1.11728	4.58	3.74	1.89	2
ENSMUSG00000034175.13	protein_coding	Rhbdd3	0.000351973	-1.74812	4.62	2.73	1.3	0.76
ENSMUSG00000013646.17	protein_coding	Sh3bp5l	0.000352957	-1.9228	1.17	1.73	0.48	0.22	Yes
ENSMUSG00000028392.15	protein_coding	Bspry	0.000358964	-1.21694	7.07	4.67	2.55	2.54
ENSMUSG00000071649.6	protein_coding	B3gat3	0.000360162	-1.66283	3.78	2.91	1.07	0.94	Yes
ENSMUSG00000038550.10	protein_coding	Ciart	0.000361012	-1.22951	8.03	11.34	3.75	4.53	Yes
ENSMUSG00000015083.11	protein_coding	C8g	0.000362411	-2.47633	3.3	2.91	0.61	0.33
ENSMUSG00000097532.2	transcribed_unprocessed_pseudogene	Gm4349	0.000371481	-1.66261	9.51	10.87	3.33	2.77
ENSMUSG00000059659.7	lncRNA	Gm10069	0.000375292	-1.5526	2.52	4.08	0.8	1.38
ENSMUSG00000017734.15	protein_coding	Dbndd2	0.000376546	-2.39451	2.4	1.6	0.25	0.42
ENSMUSG00000027938.11	protein_coding	Creb3l4	0.000378644	-1.71898	3.93	3.62	1.39	0.76
ENSMUSG00000067702.5	protein_coding	Tuba3a	0.000381424	-1.40172	5.99	4.28	1.87	1.95
ENSMUSG00000039345.16	protein_coding	Mettl22	0.000388507	-1.14635	8.82	7.65	4.33	3.19
ENSMUSG00000006494.11	protein_coding	Pdk1	0.000394385	-1.05954	15.79	9.03	6.85	5.32	Yes
ENSMUSG00000031823.14	protein_coding	Zdhhc7	0.000395023	-2.03842	1.27	1.09	0.34	0.17	Yes
ENSMUSG00000053730.15	protein_coding	Tmem39b	0.000401618	-1.16185	7.73	5.72	2.79	3.29
ENSMUSG00000003458.12	protein_coding	Ncstn	0.000411318	-1.01513	6.91	5.46	2.99	3.3	Yes
ENSMUSG00000032997.16	protein_coding	Chpf	0.000411657	-1.55132	2.25	2.06	0.63	0.78	Yes
ENSMUSG00000051502.7	protein_coding	Ufsp1	0.000411756	-1.97311	4.92	3.34	1.05	0.85	Yes
ENSMUSG00000079003.3	protein_coding	Samd1	0.000412795	-1.18607	4.14	4.79	2.06	1.89
ENSMUSG00000037824.6	protein_coding	Tspan14	0.000414102	-1.20402	4.45	3.61	1.68	1.85
ENSMUSG00000023411.12	protein_coding	Nfatc4	0.00041739	-2.45439	1.22	0.93	0.11	0.24
ENSMUSG00000047617.11	protein_coding	Paxx	0.000428567	-1.87792	7.31	5.73	1.6	1.67	Yes
ENSMUSG00000082045.4	processed_pseudogene	Gm11585	0.000432318	-1.19356	23.26	21.34	8.93	10.76
ENSMUSG00000052837.6	protein_coding	Junb	0.000433696	-1.39128	4.74	3.53	1.55	1.54	Yes
ENSMUSG00000025359.10	protein_coding	Pmel	0.000442449	-1.62641	2.61	2.15	0.71	0.75
ENSMUSG00000028430.14	protein_coding	Nol6	0.000450661	-1.08281	2.48	2.47	1.29	1.09	Yes
ENSMUSG00000046160.6	protein_coding	Olig1	0.00045675	-1.7306	2.44	1.79	0.58	0.61
ENSMUSG00000038058.14	protein_coding	Nod1	0.000464169	-1.11041	3.26	3.31	1.72	1.36
ENSMUSG00000097604.1	lncRNA	Gm17322	0.000466169	-1.73342	1.83	2.37	0.66	0.52
ENSMUSG00000054676.15	protein_coding	1600014C10Rik	0.000475665	-2.12359	5.15	2.96	0.38	1.42
ENSMUSG00000073471.3	protein_coding	Rsph3a	0.000477015	-2.46934	4.65	4.3	0.77	0.66	Yes
ENSMUSG00000072969.2	protein_coding	Armcx5	0.000502731	-1.55198	1.73	3.01	0.62	0.94
ENSMUSG00000033126.5	protein_coding	Ybey	0.000514399	-1.64578	1.92	2.28	0.86	0.4	Yes
ENSMUSG00000025025.14	protein_coding	Mxi1	0.000514992	-1.13826	4.03	4.1	1.82	1.91
ENSMUSG00000055629.5	protein_coding	B4galnt4	0.000546704	-1.78927	4.26	2.25	1.01	0.72
ENSMUSG00000040675.17	protein_coding	Mthfd1l	0.000552634	-1.21899	2.28	2.62	0.91	1.2	Yes
ENSMUSG00000087497.7	lncRNA	2810001G20Rik	0.000562074	-1.12333	13.9	13.13	5.85	6.72	Yes
ENSMUSG00000057103.11	protein_coding	Nat8f1	0.000581944	-2.94102	3.33	2.55	0.53	0.12	Yes
ENSMUSG00000078508.1	protein_coding	Gm13128	0.000588662	-1.53666	2.92	3.94	0.88	1.39
ENSMUSG00000006021.5	protein_coding	Kptn	0.000603615	-1.16127	9.18	6.7	3.76	3.4
ENSMUSG00000020623.11	protein_coding	Map2k6	0.000617818	-1.03993	7	5.88	3.2	3.19
ENSMUSG00000071647.5	protein_coding	Eml3	0.000625457	-1.77509	1.77	1.17	0.37	0.42	Yes
ENSMUSG00000006782.16	protein_coding	Cnp	0.000646252	-1.27927	4.68	3.12	1.69	1.5
ENSMUSG00000079330.9	protein_coding	Lemd1	0.000646252	-1.88123	3.45	2.99	0.85	0.71
ENSMUSG00000116947.1	lncRNA	2410003I16Rik	0.00065332	-1.62261	13.3	17.65	5	4.44
ENSMUSG00000040640.11	protein_coding	Erc2	0.000656163	-1.56149	3.94	4.61	1.81	0.92
ENSMUSG00000042988.10	protein_coding	Notum	0.000665629	-2.59236	1.85	1.41	0.11	0.37
ENSMUSG00000037373.12	protein_coding	Ctbp1	0.00067191	-1.00693	13.2	7.92	5.16	5.61
ENSMUSG00000061981.14	protein_coding	Flot2	0.000674099	-1.17935	4.22	3.16	1.59	1.68
ENSMUSG00000042340.6	protein_coding	Ctf1	0.000676367	-1.46389	7.12	4.45	2.3	1.73
ENSMUSG00000017747.13	protein_coding	Ghdc	0.00070678	-2.23824	0.95	1.17	0.21	0.17
ENSMUSG00000026641.13	protein_coding	Usf1	0.000706987	-1.19948	12.74	6.75	4.29	4.21	Yes
ENSMUSG00000029149.14	protein_coding	Krtcap3	0.000708331	-1.41389	17.28	9.43	4.65	5.1
ENSMUSG00000017664.16	protein_coding	Slc35c2	0.000714269	-4.81111	5.69	4.68	0	0.21	Yes
ENSMUSG00000100164.1	lncRNA	2610306M01Rik	0.000723398	-1.58694	5.97	4.74	1.96	1.41	Yes
ENSMUSG00000051238.6	protein_coding	Swsap1	0.000730873	-1.83022	3.08	1.77	0.45	0.8	Yes
ENSMUSG00000059326.7	protein_coding	Csf2ra	0.000750913	-2.23616	1.8	1.6	0.22	0.41	Yes
ENSMUSG00000097167.1	lncRNA	Gm16740	0.00077869	-2.18869	3.28	2.98	0.55	0.63	Yes
ENSMUSG00000039599.16	protein_coding	Fam149b	0.000780378	-1.00447	6.61	5.73	3.3	2.96	Yes
ENSMUSG00000048752.7	protein_coding	Prss50	0.000808403	-2.22364	2.45	1.72	0.4	0.35
ENSMUSG00000039830.9	protein_coding	Olig2	0.000808758	-1.40373	2.19	2.38	0.79	0.88
ENSMUSG00000054484.14	protein_coding	Tmem62	0.000808758	-1.16535	4.99	6.12	2.3	2.66
ENSMUSG00000116640.1	processed_pseudogene	Gm8670	0.000829445	-1.63089	6.18	3.88	1.58	1.46
ENSMUSG00000066233.6	protein_coding	Tmem42	0.000840501	-1.25438	9.36	7.57	3.13	3.88
ENSMUSG00000086391.1	lncRNA	1700042O10Rik	0.000848445	-1.28057	8.67	12.86	3.03	5.71
ENSMUSG00000002325.15	protein_coding	Irf9	0.000852374	-1.00616	5.78	5.76	3.13	2.71
ENSMUSG00000031896.7	protein_coding	Ctrl	0.000852374	-5.28297	2.6	1.89	0	0.07
ENSMUSG00000087307.1	lncRNA	Gm12925	0.000872074	-1.17014	22.27	31.59	12.66	11.17
ENSMUSG00000002871.14	protein_coding	Tpra1	0.000882197	-1.09219	13.12	9.57	4.55	6.25
ENSMUSG00000030742.7	protein_coding	Lat	0.00088667	-1.80069	3.74	3.12	0.96	0.82
ENSMUSG00000032567.16	protein_coding	Aste1	0.000892889	-1.01372	7.41	8.32	3.26	4.69	Yes
ENSMUSG00000097254.2	lncRNA	C430042M11Rik	0.000895745	-3.05019	1.3	1.1	0.06	0.16
ENSMUSG00000037007.17	protein_coding	Zfp113	0.000896126	-1.28585	1.98	3.6	1.08	1.15	Yes
ENSMUSG00000114251.1	processed_pseudogene	Tmed10-ps	0.000905241	-1.17066	19.23	15.2	6.96	8.36
ENSMUSG00000036916.13	protein_coding	Zfp280c	0.000911299	-1.12811	2.33	3.22	1.14	1.41
ENSMUSG00000039483.10	protein_coding	Asb6	0.000920931	-1.05503	5.9	4.07	2.44	2.43	Yes
ENSMUSG00000020311.17	protein_coding	Erlec1	0.000929043	-1.12828	3.89	4.46	1.9	1.93	Yes
ENSMUSG00000021373.16	protein_coding	Cap2	0.000935553	-1.56966	1.56	2.25	0.56	0.65
ENSMUSG00000028914.13	protein_coding	Casp9	0.000959299	-1.86383	1.14	1.56	0.33	0.34
ENSMUSG00000040345.10	protein_coding	Arhgap9	0.000959299	-1.60878	3.63	1.92	0.74	0.97
ENSMUSG00000018849.6	protein_coding	Wwc1	0.000971489	-1.24144	1.5	1.83	0.71	0.68
ENSMUSG00000030610.13	protein_coding	Det1	0.000974906	-1.39051	3.46	2.8	1.1	1.21	Yes
ENSMUSG00000020232.17	protein_coding	Hmg20b	0.000975777	-1.11501	15.97	11.36	5.47	7.27	Yes
ENSMUSG00000007457.3	protein_coding	2310003L06Rik	0.000988669	-1.32886	3.89	8.38	2.33	2.41
ENSMUSG00000063065.13	protein_coding	Mapk3	0.000993802	-1.16955	6.82	5.92	2.88	2.77
ENSMUSG00000046623.8	protein_coding	Gjb4	0.00100275	-3.06374	1.33	1	0.12	0.08
ENSMUSG00000113260.1	transcribed_processed_pseudogene	Gm19428	0.00101307	-1.73055	2.08	1.98	0.62	0.48
ENSMUSG00000038545.13	protein_coding	Cul7	0.00101604	-1.35636	4.5	4.85	1.49	2.07	Yes
ENSMUSG00000086075.1	lncRNA	Gm15728	0.00101604	-2.20471	2.33	1.91	0.21	0.58
ENSMUSG00000068114.7	protein_coding	Ccdc134	0.00101902	-1.8923	2.91	1.36	0.46	0.57	Yes
ENSMUSG00000062202.14	protein_coding	Btbd9	0.0010192	-1.1318	5.12	4.89	2.04	2.54
ENSMUSG00000057762.6	protein_coding	Gm6169	0.00105323	-1.35644	8.59	5.73	2.86	2.55
ENSMUSG00000005609.16	protein_coding	Ctr9	0.00105406	-1.07957	12.83	8.33	6.79	3.4	Yes
ENSMUSG00000038180.11	protein_coding	Spag4	0.00107157	-2.47513	1.31	1.45	0.19	0.21
ENSMUSG00000114550.1	processed_pseudogene	Gm46426	0.00112686	-1.6163	2.95	2.57	0.84	0.84
ENSMUSG00000025875.14	protein_coding	Tspan17	0.00114032	-1.70138	5.77	4.55	1.35	1.56
ENSMUSG00000031805.17	protein_coding	Jak3	0.00116609	-1.55077	1.44	1.03	0.48	0.31
ENSMUSG00000019461.12	protein_coding	Plscr3	0.00117734	-1.19697	2.96	2.92	1.46	1.08	Yes
ENSMUSG00000060519.11	protein_coding	Tor3a	0.00119557	-1.11803	6.12	4.89	3.16	1.95
ENSMUSG00000053333.15	protein_coding	Dis3l2	0.0012292	-1.39296	2.5	2.87	0.78	1.21	Yes
ENSMUSG00000056209.7	protein_coding	Npm3	0.00125465	-1.02977	16.42	15.01	6.52	9.13
ENSMUSG00000021900.10	protein_coding	Btd	0.00127237	-1.81147	2.46	1.19	0.43	0.51	Yes
ENSMUSG00000004931.11	protein_coding	Apba3	0.00127722	-1.06627	15.66	13.22	6.93	7.01
ENSMUSG00000032185.15	protein_coding	Carm1	0.0012805	-1.44678	2.54	1.83	0.55	1	Yes
ENSMUSG00000030871.11	protein_coding	Ears2	0.00131677	-1.152	4.12	3.3	1.32	2.01	Yes
ENSMUSG00000074358.9	protein_coding	Ccdc61	0.00131677	-1.41689	6.61	5.75	1.56	2.92	Yes
ENSMUSG00000078503.9	protein_coding	Zfp990	0.00131677	-1.64545	26.03	56.22	11.84	12.35
ENSMUSG00000054418.6	lncRNA	2900041M22Rik	0.00135049	-1.57762	2.6	2.47	0.64	0.95
ENSMUSG00000026556.15	protein_coding	Vangl2	0.00135993	-1.32372	1.57	1.76	0.55	0.75
ENSMUSG00000025732.6	protein_coding	Mcrip2	0.00137136	-1.07561	26.1	16.89	11.05	9.52
ENSMUSG00000031077.7	protein_coding	Fadd	0.0013849	-1.62366	1.28	0.83	0.28	0.34
ENSMUSG00000019590.16	protein_coding	Cyb561	0.00138632	-1.30094	2.64	2.3	0.85	1.11
ENSMUSG00000074071.11	protein_coding	Fam169b	0.0013939	-1.96154	0.87	1.18	0.28	0.17
ENSMUSG00000034121.12	protein_coding	Mks1	0.00140326	-1.2563	2.71	3.42	1.27	1.24
ENSMUSG00000032333.6	protein_coding	Stoml1	0.00142215	-1.10583	7.02	4.48	2.7	2.67	Yes
ENSMUSG00000027210.20	protein_coding	Meis2	0.00142322	-1.87535	1	1.16	0.26	0.26
ENSMUSG00000066829.7	protein_coding	Zfp810	0.00142366	-1.27143	3.28	2.34	1.12	1.15	Yes
ENSMUSG00000035845.17	protein_coding	Alg12	0.00147293	-1.31057	3.03	2.98	1.11	1.24	Yes
ENSMUSG00000037060.3	protein_coding	Cavin3	0.00154228	-2.74207	1.21	0.88	0.13	0.1
ENSMUSG00000073198.5	transcribed_processed_pseudogene	Bnip3l-ps	0.00155145	-1.27827	12.72	10.14	5.06	4.12
ENSMUSG00000041130.10	protein_coding	Zfp598	0.00155821	-1.2001	2.31	1.97	0.95	0.89	Yes
ENSMUSG00000051550.10	protein_coding	Zfp579	0.00158125	-2.64853	3.06	1.41	0.32	0.22	Yes
ENSMUSG00000003541.6	protein_coding	Ier3	0.00159486	-1.36734	5.68	4.84	2.02	1.9	Yes
ENSMUSG00000003581.14	protein_coding	Rnf215	0.00159486	-2.30901	1.28	1.31	0.33	0.09
ENSMUSG00000025839.3	protein_coding	Pramel7	0.00159876	-1.17047	6.43	9.43	4.73	2.22
ENSMUSG00000039194.16	protein_coding	Rlbp1	0.00160247	-1.33461	2.5	2.89	0.93	1.13	Yes
ENSMUSG00000113623.1	transcribed_processed_pseudogene	Gm48691	0.00163776	-1.08592	11.17	15.47	5.42	7.19
ENSMUSG00000025227.14	protein_coding	Mfsd13a	0.0016409	-1.66182	2.87	1.36	0.65	0.58
ENSMUSG00000092329.1	protein_coding	Gm20388	0.00165475	-1.2008	2.42	2.38	1.38	0.67
ENSMUSG00000113944.1	lncRNA	Gm48847	0.00167473	-1.87465	4.56	6.83	0.89	1.84
ENSMUSG00000060063.9	protein_coding	Alox5ap	0.00169196	-2.52821	2.55	2.8	0.4	0.29
ENSMUSG00000020167.14	protein_coding	Tcf3	0.00171084	-1.22089	2.68	2.32	1.25	0.86	Yes
ENSMUSG00000062526.4	protein_coding	Mppe1	0.00172762	-1.15252	3.05	2.96	1.27	1.42
ENSMUSG00000066438.6	protein_coding	Plekhd1	0.00174349	-2.65971	1.14	1.67	0.15	0.19
ENSMUSG00000055799.13	protein_coding	Tcf7l1	0.00174873	-1.00273	3.2	3.8	1.71	1.83
ENSMUSG00000024940.11	protein_coding	Ltbp3	0.00180872	-3.07431	2.19	0.38	0.17	0.03
ENSMUSG00000030630.16	protein_coding	Fah	0.00182547	-1.08906	7.03	5.53	3.26	2.65
ENSMUSG00000001248.15	protein_coding	Gramd1a	0.00184128	-1.08332	10.43	7.59	4.47	4.05	Yes
ENSMUSG00000067261.4	protein_coding	Foxd3	0.00186619	-2.19383	0.99	1.02	0.11	0.25
ENSMUSG00000027993.16	protein_coding	Trim2	0.00189517	-1.04071	1.99	3.29	1.43	1.14
ENSMUSG00000022231.10	protein_coding	Sema5a	0.00191773	-1.25954	0.99	1.21	0.39	0.51
ENSMUSG00000031723.8	protein_coding	Txnl4b	0.00193977	-1.02394	5.3	5.16	2.4	2.79	Yes
ENSMUSG00000015094.16	protein_coding	Npdc1	0.00196889	-1.56509	5.78	2.93	1.32	1.39
ENSMUSG00000047824.13	protein_coding	Pygo2	0.00197373	-1.16692	2.27	2.49	1.06	1.03	Yes
ENSMUSG00000033739.8	protein_coding	Fkbpl	0.00200492	-1.11665	7.99	10.08	3.45	4.84
ENSMUSG00000037096.6	processed_pseudogene	Gm9762	0.00200867	-1.48706	20.74	13.39	4.27	7.22
ENSMUSG00000014470.4	protein_coding	Rnf166	0.00203944	-1.13118	7.2	4.46	2.91	2.39
ENSMUSG00000026972.15	protein_coding	Arrdc1	0.00207725	-1.29208	6.58	3.74	1.69	2.4
ENSMUSG00000061132.13	protein_coding	Blnk	0.00208535	-1.18441	4.89	5.49	2.91	1.56
ENSMUSG00000006179.9	protein_coding	Prss16	0.00210502	-1.93358	1.67	1.47	0.45	0.25
ENSMUSG00000018841.17	protein_coding	Rad51d	0.00211014	-1.13538	3.54	4.29	1.87	1.66	Yes
ENSMUSG00000058756.13	protein_coding	Thra	0.00211743	-1.17585	2.85	2.79	1.22	1.24
ENSMUSG00000068860.5	protein_coding	Gm128	0.00213715	-1.42903	3.51	2.64	1.08	1.07
ENSMUSG00000022215.6	protein_coding	Fitm1	0.0021421	-3.51286	2.03	0.91	0.1	0.06
ENSMUSG00000038009.7	protein_coding	Dnajc22	0.0021421	-1.56719	2.76	2.86	0.94	0.79
ENSMUSG00000046774.17	protein_coding	8030474K03Rik	0.0021769	-1.18915	5.68	5.33	2.2	2.52
ENSMUSG00000090077.9	protein_coding	Lime1	0.0021866	-2.02061	3.52	2.79	0.56	0.78
ENSMUSG00000048106.6	transcribed_unprocessed_pseudogene	4632415L05Rik	0.0022583	-1.76412	1.96	1.5	0.31	0.61
ENSMUSG00000068855.3	protein_coding	H2ac20	0.00227135	-1.32211	15.62	13.12	4.83	6.28	Yes
ENSMUSG00000024787.14	protein_coding	Snx15	0.00229294	-1.15148	7.34	4.76	2.87	2.52	Yes
ENSMUSG00000087009.1	lncRNA	Nphs1os	0.00235155	-1.64539	2.78	2.57	0.78	0.74
ENSMUSG00000053134.13	protein_coding	Supt7l	0.00237983	-1.09284	2.94	3.66	1.57	1.52	Yes
ENSMUSG00000087368.7	lncRNA	BC065397	0.00241628	-1.42333	6.02	4.42	1.84	1.81	Yes
ENSMUSG00000033488.11	protein_coding	Cryzl2	0.00245469	-1.43352	5.24	4.16	1.12	2.2
ENSMUSG00000024187.15	protein_coding	Fam234a	0.00246306	-1.16522	2.43	2.1	0.92	1.07	Yes
ENSMUSG00000042165.8	protein_coding	Gm9774	0.00248274	-1.43501	5.2	3.73	0.93	2.19
ENSMUSG00000004038.9	protein_coding	Gstm3	0.00248277	-1.37632	3.29	5.05	1.55	1.51
[truncated: 267 more rows]

## Sheet: UP
gene_id	gene_type	gene_name	padj	log2FoldChange	DMSO_rep1	DMSO_rep2	dTAG_rep1	dTAG_rep2
ENSMUSG00000046818.7	protein_coding	Ddit4l	5.04978000858134e-132	3.83796	15.29	14.37	222.78	234.84
ENSMUSG00000037325.10	protein_coding	Bbs7	2.31184687955922e-119	4.03337	4.53	5.14	83.26	87.42
ENSMUSG00000026249.10	protein_coding	Serpine2	1.57694947800916e-118	3.7133	11.95	10.62	157.78	162.07
ENSMUSG00000020184.15	protein_coding	Mdm2	2.61693016346586e-106	3.77077	52.19	38.97	677.46	668.25
ENSMUSG00000024806.4	protein_coding	Mlana	7.37216163723758e-105	4.81584	3.51	3.79	110.88	113.89
ENSMUSG00000028211.11	protein_coding	Trp53inp1	2.28784751082592e-103	3.24087	10.92	10.1	107.51	106.8
ENSMUSG00000021701.8	protein_coding	Plk2	2.71517749373056e-94	3.30195	9.5	8.64	99.28	94.05
ENSMUSG00000019842.6	protein_coding	Traf3ip2	7.88722880744745e-89	3.86154	6.4	8.09	115.68	111.79
ENSMUSG00000026831.16	protein_coding	1700007K13Rik	7.1618755335808e-83	2.97608	87.91	78.83	689.37	725.18
ENSMUSG00000078776.9	protein_coding	9530053A07Rik	7.96152970028281e-78	5.07233	0.14	0.21	6.47	6.31
ENSMUSG00000021870.17	protein_coding	Slmap	1.70460640025651e-76	3.20883	5.63	7.39	66.39	63.61
ENSMUSG00000116048.1	protein_coding	Sept2	2.12732892702954e-76	5.50537	0.36	0.25	14.26	16
ENSMUSG00000005142.10	protein_coding	Man2b1	1.43068829219026e-73	3.50752	8.94	6.53	92.31	98.37
ENSMUSG00000074968.11	protein_coding	Ano3	1.17337710735439e-72	4.82915	0.46	0.95	21.64	21.56
ENSMUSG00000036676.14	protein_coding	Tmtc3	4.83118831755388e-72	3.9736	1.93	3.42	46.29	44.4
ENSMUSG00000019851.8	protein_coding	Perp	8.47592098947651e-70	2.88532	13.45	12.35	104.18	101.76
ENSMUSG00000092274.3	lncRNA	Neat1	1.08658395367884e-68	3.46542	1.62	1.9	19.9	22.16
ENSMUSG00000022568.17	protein_coding	Scrib	4.39621225082812e-67	3.53439	5.24	4.54	61.16	61.86
ENSMUSG00000020423.6	protein_coding	Btg2	1.12077020512442e-64	2.6695	11.37	11.36	79.95	76.42
ENSMUSG00000034701.9	protein_coding	Neurod1	1.47930975079312e-64	5.02233	0.31	0.61	16.45	16.3
ENSMUSG00000026425.15	protein_coding	Srgap2	3.07760804570874e-64	3.93728	2	3.23	44.96	41.97
ENSMUSG00000022685.9	protein_coding	Parn	3.57714663104009e-64	2.8965	7.12	6.36	55.91	52.85
ENSMUSG00000028086.15	protein_coding	Fbxw7	1.12332393296788e-62	3.19873	4.14	5.95	51.52	48.75
ENSMUSG00000087651.3	protein_coding	1500009L16Rik	3.29730570868051e-62	2.70805	54.81	46.76	353.52	364.87
ENSMUSG00000032135.15	protein_coding	Mcam	4.1334235838491e-61	3.38901	2.21	2	24.76	23.14
ENSMUSG00000021668.15	protein_coding	Polk	1.79921574479868e-60	3.05956	3.5	3.16	30.68	29.53
ENSMUSG00000023845.7	protein_coding	Lnpep	4.2338150930366e-59	2.91947	1.75	2	15.36	15.4
ENSMUSG00000037999.13	protein_coding	Arap2	4.64859157220893e-59	3.01958	2.67	2.4	23.13	21.5
ENSMUSG00000004085.14	protein_coding	Map3k20	9.52032984560430e-58	3.28592	2.79	3.2	29.49	33.86
ENSMUSG00000036923.12	protein_coding	Stox1	7.75533386459123e-53	5.06335	0.71	0.41	20.48	19.34
ENSMUSG00000097039.8	lncRNA	Pvt1	9.82553621037724e-53	2.57915	19.01	20.47	128.33	127.06
ENSMUSG00000026399.12	protein_coding	Cd55	9.22425155320472e-51	2.56648	9.7	9.31	61.31	60.81
ENSMUSG00000037855.15	protein_coding	Zfp365	1.12107738450329e-50	3.49594	1.12	1.72	18.06	16.82
ENSMUSG00000026048.16	protein_coding	Ercc5	9.02407553587556e-50	2.86766	3.33	3.83	28.14	28.56
ENSMUSG00000032060.10	protein_coding	Cryab	5.35301812180614e-49	2.52191	36.09	44.67	253.76	248.03
ENSMUSG00000036022.15	protein_coding	Fam122b	5.35301812180614e-49	2.62244	4	4.37	28.52	27.34
ENSMUSG00000032077.5	protein_coding	Bud13	1.044817618249e-48	2.69553	11.81	9.79	77.46	74.58
ENSMUSG00000010051.15	protein_coding	Hyal1	1.10344094917786e-48	3.25113	3.13	2.38	27.87	29.28
ENSMUSG00000038393.14	protein_coding	Txnip	5.6556760768801e-47	2.53959	26.46	20.87	150.23	148.68
ENSMUSG00000020326.7	protein_coding	Ccng1	1.24977535685993e-46	2.09438	38.57	43.13	192.5	184.37
ENSMUSG00000020593.16	protein_coding	Lpin1	1.56843220757529e-46	2.79075	1.64	1.74	13.17	12.23
ENSMUSG00000026305.15	protein_coding	Lrrfip1	6.43879728723879e-46	2.75621	5.09	4.23	34.91	33.5
ENSMUSG00000018339.11	protein_coding	Gpx3	1.81824378213539e-45	3.21623	4.11	3.1	35.92	37.33
ENSMUSG00000031239.5	protein_coding	Itm2a	1.10031939402287e-44	2.14353	42.92	49.28	217.4	222.94
ENSMUSG00000072812.4	protein_coding	Ahnak2	3.93540619460024e-44	3.52829	0.58	0.5	6.86	6.78
ENSMUSG00000066643.12	protein_coding	Wdr35	6.70434370748807e-44	2.17255	17.9	18.73	92.79	85.9
ENSMUSG00000075122.5	protein_coding	Cd80	7.40424012762537e-44	3.81001	1.17	2.19	26.47	24.68
ENSMUSG00000024778.13	protein_coding	Fas	8.7463360778751e-43	4.86692	0.44	1.23	24.27	26.82
ENSMUSG00000033623.13	protein_coding	Pcgf3	1.24676860063075e-42	2.75495	2.4	2.12	17.96	15.28
ENSMUSG00000028148.11	protein_coding	Them5	1.44570238673337e-41	4.30201	0.84	1.22	22.28	22.29
ENSMUSG00000028109.14	protein_coding	Hormad1	1.65908183990309e-41	2.15751	30.92	33.73	150.13	162.01
ENSMUSG00000041134.15	protein_coding	Cyyr1	6.64965760131255e-41	4.5222	0.22	0.19	4.77	5.67
ENSMUSG00000029761.16	protein_coding	Cald1	5.89928899914268e-39	2.11815	14.18	15.41	69.24	69.88
ENSMUSG00000004768.14	protein_coding	Rab23	9.88180386703524e-39	2.61071	6.14	4.91	38.08	35.36
ENSMUSG00000027171.10	protein_coding	Prrg4	4.30330476465857e-37	3.45244	1.16	1.56	17.37	15.19
ENSMUSG00000023067.14	protein_coding	Cdkn1a	1.56219355094141e-36	1.82537	145.53	142.21	554.67	548.19
ENSMUSG00000022912.8	protein_coding	Pros1	6.70910396379676e-36	2.67708	2.03	2.3	15.65	14.56
ENSMUSG00000026604.17	protein_coding	Ptpn14	1.15140052718638e-35	3.15769	0.43	0.45	4.34	4.31
ENSMUSG00000105039.1	lncRNA	Gm32585	1.63187727970346e-35	4.08171	1.58	2.16	36.59	33.39
ENSMUSG00000026082.11	protein_coding	Rev1	4.45287201382869e-35	2.11432	43.28	47.76	211.62	215.83
ENSMUSG00000026173.15	protein_coding	Plcd4	1.93890786526661e-34	4.44782	0.16	0.33	6.31	5.35
ENSMUSG00000027361.15	protein_coding	Gabpb1	1.61365004887111e-33	1.93862	21.9	21	91.3	86.95
ENSMUSG00000047040.9	protein_coding	Prr15l	2.30978005253564e-33	3.5761	2.75	1.6	28.97	27.59
ENSMUSG00000058669.7	protein_coding	Nkx2-9	4.88792477423061e-33	3.39899	1.69	2.31	23.57	22.7
ENSMUSG00000007908.14	protein_coding	Hmgcll1	8.53992716631859e-33	3.98141	0.95	0.5	12.35	11.65
ENSMUSG00000034457.10	protein_coding	Eda2r	8.59801390728567e-33	3.05287	4.7	9.42	70.06	58.02
ENSMUSG00000026950.18	protein_coding	Neb	2.52943282422771e-32	5.65073	0.07	0.18	5.74	5.73
ENSMUSG00000069206.14	protein_coding	Zfp874a	8.39006055421911e-32	2.12579	6.8	7.81	36.68	32.65
ENSMUSG00000031521.5	protein_coding	Aga	2.98916810195084e-31	2.00524	26.19	24.04	105.06	113.94
ENSMUSG00000009628.14	protein_coding	Tex15	3.90329431366111e-31	2.25808	6.19	8.62	35.96	41.12
ENSMUSG00000024521.8	protein_coding	Pmaip1	2.16151501925011e-30	1.76732	28.85	26.83	104.36	101.04
ENSMUSG00000033769.16	protein_coding	Exoc6b	4.41158421300928e-30	2.03582	28.02	23.83	110.29	121.06
ENSMUSG00000073538.10	lncRNA	E330020D12Rik	4.85391576390457e-30	2.16072	11.48	13.41	61.33	59.64
ENSMUSG00000035578.16	protein_coding	Iqcg	6.34547803806901e-30	2.59076	4.85	6.7	38.94	36.91
ENSMUSG00000027173.7	protein_coding	Depdc7	8.99669551769987e-30	1.86353	40.2	34.14	146.09	147.57
ENSMUSG00000006356.10	protein_coding	Crip2	1.2047302800206e-29	1.93819	99.32	78.39	355.28	381.33
ENSMUSG00000060962.12	protein_coding	Dmkn	1.66821486409131e-29	2.96512	6.32	6.05	53.9	52.3
ENSMUSG00000095432.9	protein_coding	Zfp748	4.51776204538554e-29	2.34633	6.67	5.87	36.92	32.67
ENSMUSG00000030088.15	protein_coding	Aldh1l1	2.54576349762066e-28	3.35892	1.82	0.93	15.93	14.78
ENSMUSG00000025408.15	protein_coding	Ddit3	2.58619637570655e-28	2.50096	9.91	14.6	77.62	73.7
ENSMUSG00000036894.3	protein_coding	Rap2b	2.61645902788958e-28	2.57022	0.97	0.81	5.52	6.1
ENSMUSG00000017697.3	protein_coding	Ada	2.99561798036854e-28	2.4408	7.39	5.41	40.02	36.07
ENSMUSG00000040624.18	protein_coding	Plekhg1	4.60132823793143e-28	3.88228	0.3	0.47	5.81	6.69
ENSMUSG00000024731.15	protein_coding	Ms4a10	6.25664445270035e-28	3.81272	2.01	1.44	25.55	27.49
ENSMUSG00000027663.12	protein_coding	Zmat3	1.03421354577165e-27	2.20467	1.81	2.32	10.88	9.87
ENSMUSG00000045730.4	protein_coding	Adrb2	1.17736213198956e-27	2.64114	2.62	2.29	15.89	17.73
ENSMUSG00000049878.13	protein_coding	Rlf	1.21615408429385e-27	1.88957	3.99	4.43	16.71	17.16
ENSMUSG00000034842.16	protein_coding	Art3	1.51740187797007e-27	5.36626	0.58	0.45	23.6	24.61
ENSMUSG00000038776.13	protein_coding	Ephx1	2.00978964852744e-27	2.62688	4.12	3.07	25.55	23.21
ENSMUSG00000053475.5	protein_coding	Tnfaip6	2.38383752304587e-27	3.94519	0.47	0.74	10.39	10.26
ENSMUSG00000022074.6	protein_coding	Tnfrsf10b	2.49609648507463e-27	2.55451	1.7	2.15	12.68	12.07
ENSMUSG00000017009.3	protein_coding	Sdc4	3.69113751004752e-27	1.69698	23.74	22.69	81.2	82
ENSMUSG00000047139.9	protein_coding	Cd24a	1.08392846588874e-26	2.10935	7.71	8.34	40.71	34.75
ENSMUSG00000032374.14	protein_coding	Plod2	1.66014151103121e-26	2.90121	1.46	3.05	18.55	18.45
ENSMUSG00000019820.11	protein_coding	Utrn	1.77065926568177e-26	2.32798	2.19	2.71	13.83	13.06
ENSMUSG00000026603.13	protein_coding	Smyd2	3.02668055508553e-26	1.75389	42.44	37.68	149.28	144.13
ENSMUSG00000036478.8	protein_coding	Btg1	3.6539506372022e-26	2.65622	2.44	4.89	25.65	24.88
ENSMUSG00000071379.2	protein_coding	Hpcal1	4.12367849444184e-26	2.43394	6.88	5.1	33.81	37.17
ENSMUSG00000024400.16	protein_coding	Wdr33	7.31603059475259e-26	1.59312	43.19	45.84	144.08	146.67
ENSMUSG00000020108.4	protein_coding	Ddit4	9.03911213877519e-26	3.96	0.57	0.46	8.76	9.19
ENSMUSG00000039097.5	protein_coding	Rln1	1.01407297420823e-25	2.96179	3.47	3.51	30.41	29.53
ENSMUSG00000040918.12	protein_coding	Slc19a2	1.66482559744564e-25	2.2628	3.66	5.53	25.36	22.72
ENSMUSG00000023032.12	protein_coding	Slc4a8	2.3397429291318e-25	2.46126	3.08	3.14	20.11	17.46
ENSMUSG00000000579.14	protein_coding	Dynlt1c	7.32348839759528e-25	2.4758	6.81	11.41	58.49	52.18
ENSMUSG00000024431.15	protein_coding	Nr3c1	7.79534876190001e-25	3.33308	0.4	0.28	3.58	3.95
ENSMUSG00000085042.8	transcribed_unitary_pseudogene	Abhd11os	1.08285749077955e-24	2.71533	9.29	7.91	63.97	60.03
ENSMUSG00000097145.5	lncRNA	9230114K14Rik	1.3379146840388e-24	2.13566	8.24	7.38	36.31	38.7
ENSMUSG00000044816.10	protein_coding	D630023F18Rik	2.83773751796457e-24	2.11645	9.56	12.33	51.77	51.78
ENSMUSG00000034647.15	protein_coding	Ankrd12	3.27742722840639e-24	1.91081	11.33	12.11	48.63	47.31
ENSMUSG00000056214.9	protein_coding	Pard6g	6.19542515966884e-24	2.84858	1.01	0.85	7.6	7.15
ENSMUSG00000072762.9	protein_coding	4930522L14Rik	7.58177892112837e-24	1.72365	41.39	48.39	159.94	161.86
ENSMUSG00000074794.10	protein_coding	Arrdc3	8.69723634145624e-24	1.69032	7.6	8.05	28.01	26.84
ENSMUSG00000020132.10	protein_coding	Rab21	9.07395358713848e-24	2.29895	2.04	3.03	13.57	13.7
ENSMUSG00000042682.9	protein_coding	Selenok	1.1667792548955e-23	1.64592	107.6	135.66	400.22	423.89
ENSMUSG00000071793.12	transcribed_unprocessed_pseudogene	2610005L07Rik	2.73410677465585e-23	1.60423	18.39	18.81	61.65	61.01
ENSMUSG00000019979.12	protein_coding	Apaf1	3.3320933120967e-23	2.67754	2.72	4.92	25.62	28.03
ENSMUSG00000027955.16	protein_coding	Gask1b	3.3320933120967e-23	2.37394	1.9	2.94	13.68	13.79
ENSMUSG00000039238.6	protein_coding	Zfp750	3.83891534170409e-23	4.36369	0.13	0.2	3.5	4.22
ENSMUSG00000026748.13	protein_coding	Plxdc2	4.99133962238944e-23	3.90302	0.2	0.2	3.85	2.8
ENSMUSG00000039720.7	protein_coding	Got1l1	8.77226992368154e-23	2.27168	10.77	10.17	61.14	49.72
ENSMUSG00000021185.16	protein_coding	Dglucy	1.02390021198621e-22	3.41909	0.38	0.5	5.25	5.28
ENSMUSG00000020368.15	protein_coding	Canx	2.06233042863842e-22	1.85727	69.23	106.97	341.87	351.44
ENSMUSG00000027227.7	protein_coding	Sord	2.25377656240549e-22	2.63087	2.32	1.59	14.27	12.49
ENSMUSG00000028383.17	protein_coding	Hsdl2	5.46879287759817e-22	1.73263	11.17	10.16	39.69	37.49
ENSMUSG00000027472.14	protein_coding	Pdrg1	1.00667380503671e-21	1.56776	57.7	51	172.91	177.06
ENSMUSG00000032449.13	protein_coding	Slc25a36	1.51482918015233e-21	1.5589	20.21	19	67	58.41
ENSMUSG00000051615.14	protein_coding	Rap2a	2.0831559504497e-21	2.21938	2.39	1.74	10.72	10.43
ENSMUSG00000047632.11	protein_coding	Fgfbp3	2.15695729985059e-21	5.7684	0.14	0.07	6.75	6.29
ENSMUSG00000038963.15	protein_coding	Slco4a1	2.7938968079553e-21	3.48676	0.51	0.56	6.56	6.89
ENSMUSG00000030145.14	protein_coding	Zfp248	3.99065941036618e-21	1.97461	4.66	4.4	20.79	18.16
ENSMUSG00000110156.2	lncRNA	Gm42067	5.38325946128467e-21	2.58866	8.52	10.04	60.98	62.21
ENSMUSG00000001555.10	protein_coding	Fkbp10	8.08993065255324e-21	2.48686	1.83	1.65	11.3	10.23
ENSMUSG00000071014.10	protein_coding	Ndufb6	1.01567400950762e-20	1.35041	1083.73	1021.85	2841.35	2969.4
ENSMUSG00000038658.15	protein_coding	Ric1	1.49220145908926e-20	2.56391	0.5	0.69	4.01	3.79
ENSMUSG00000055707.13	protein_coding	Klhl26	1.56768794769834e-20	2.88005	0.68	0.82	6.22	6.07
ENSMUSG00000030554.16	protein_coding	Synm	1.7565342911737e-20	5.26325	0.05	0.05	1.95	2.34
ENSMUSG00000027368.6	protein_coding	Dusp2	1.93131796590422e-20	5.21035	0.17	0.17	7.57	7.36
ENSMUSG00000069833.13	protein_coding	Ahnak	2.01913474438687e-20	1.91513	9.95	7.66	39.42	33.15
ENSMUSG00000063253.11	protein_coding	Scoc	2.33583425622459e-20	1.44399	68.22	78.43	216.63	215.53
ENSMUSG00000042734.6	protein_coding	Ttc9	3.14935441200375e-20	5.42464	0.15	0.04	4.48	4.34
ENSMUSG00000041890.17	protein_coding	Git2	3.19340587527459e-20	1.97851	13.79	10.77	50.81	55.23
ENSMUSG00000028970.9	protein_coding	Abcb1b	3.22838491680852e-20	1.63282	27.85	30.84	104.05	93.73
ENSMUSG00000002346.16	protein_coding	Slc25a42	3.2395979446466e-20	2.90327	1.04	0.92	8.32	8.05
ENSMUSG00000026726.10	protein_coding	Cubn	3.31013671540363e-20	4.08232	0.03	0.07	1.04	0.97
ENSMUSG00000075376.10	protein_coding	Rc3h2	3.78976175667161e-20	2.17651	2.09	3.69	15.05	13.52
ENSMUSG00000036598.4	protein_coding	Ccdc113	4.16696241472553e-20	2.73464	1.97	2.71	17.84	16.71
ENSMUSG00000060675.13	protein_coding	Plaat3	5.41742923790678e-20	2.13406	3.72	3.58	17.6	17.58
ENSMUSG00000053332.13	lncRNA	Gas5	6.78892066915766e-20	1.33795	1070.45	1235.47	3168.97	3134.86
ENSMUSG00000057133.14	protein_coding	Chd6	6.90712962411244e-20	2.30383	3.66	6.91	28.96	28.24
ENSMUSG00000037280.12	protein_coding	Galnt6	9.44398411452966e-20	1.91489	3.19	3.97	14.98	14.53
ENSMUSG00000078853.8	protein_coding	Igtp	9.63162204301526e-20	4.0697	0.2	0.46	6.57	5.86
ENSMUSG00000065287.1	snoRNA	Gm24451	1.01851343155056e-19	2.93357	108.02	245.8	1429.42	1562.16
ENSMUSG00000007379.15	protein_coding	Dennd2c	1.10805693316255e-19	1.95038	3.01	4.08	15.97	13.98
ENSMUSG00000052459.13	protein_coding	Atp6v1a	2.31194135958023e-19	2.12337	7.76	14.75	55.66	51.67
ENSMUSG00000004791.7	protein_coding	Pgf	2.37620498148295e-19	3.82398	0.41	0.54	8.06	7.2
ENSMUSG00000051378.10	protein_coding	Kif18b	3.42931920894644e-19	2.04535	2.85	3.74	15.84	13.94
ENSMUSG00000113361.1	lncRNA	B930059L03Rik	3.91297432714801e-19	3.84574	0.39	0.25	4.89	5.68
ENSMUSG00000050953.10	protein_coding	Gja1	5.06946357769947e-19	1.75573	10.81	15.89	50.37	47.79
ENSMUSG00000025283.15	protein_coding	Sat1	8.0446608296752e-19	1.31518	164.48	181.91	480.7	452.07
ENSMUSG00000085622.9	lncRNA	3110056K07Rik	9.15188663183611e-19	2.01388	7.36	7.28	32.49	32.39
ENSMUSG00000033182.12	protein_coding	Kbtbd12	1.10262876419755e-18	4.22267	0.68	0.3	9.02	10.48
ENSMUSG00000031934.14	protein_coding	Panx1	1.10668678607159e-18	2.10832	5.83	5.17	26.77	25.35
ENSMUSG00000096145.2	protein_coding	Vkorc1	1.45917191823905e-18	1.3998	110.54	104.01	314.05	300.04
ENSMUSG00000030275.6	protein_coding	Etnk1	1.60321335444423e-18	1.84185	5.2	8.3	27.64	25.17
ENSMUSG00000029101.16	protein_coding	Rgs12	1.76788908973515e-18	2.9715	0.63	0.61	6.69	4.21
ENSMUSG00000024350.6	protein_coding	Dnajc18	2.14898028753025e-18	1.54637	30.95	30.23	91.93	102.45
ENSMUSG00000034973.16	protein_coding	Dop1a	2.51505935894935e-18	2.3791	2.41	3.87	17.81	18.14
ENSMUSG00000092341.3	lncRNA	Malat1	2.53546022131035e-18	1.30466	4565.96	5493.13	13364.6	13616.6
ENSMUSG00000055632.18	protein_coding	Hmcn2	3.20509935022818e-18	2.939	0.84	0.67	6.69	6.28
ENSMUSG00000021133.9	protein_coding	Susd6	3.81821761614027e-18	2.30075	1.07	0.93	5.75	5.16
ENSMUSG00000031594.9	protein_coding	Fgl1	4.1154733904879e-18	2.16588	5.11	6.63	28.1	29.87
ENSMUSG00000030556.13	protein_coding	Lrrc28	4.21327077907483e-18	1.64374	13.17	13.2	46.71	43.11
ENSMUSG00000023827.8	protein_coding	Agpat4	4.31125067383142e-18	2.17864	4.55	3.57	21.38	19.26
ENSMUSG00000038143.16	protein_coding	Stox2	5.14003111198335e-18	3.40832	0.21	0.42	4.22	3.03
ENSMUSG00000048458.8	protein_coding	Inka2	5.35499336473344e-18	3.35329	0.34	0.56	5.05	5.12
ENSMUSG00000085156.8	lncRNA	Snhg15	6.45095438844623e-18	1.28632	231.04	244.25	621.25	633.3
ENSMUSG00000013150.15	protein_coding	Gfod2	6.82158970781558e-18	1.68848	6.53	8.4	23.49	28.93
ENSMUSG00000048874.15	protein_coding	Phf3	6.85764011524437e-18	1.60555	9.35	12.3	36.75	34.92
ENSMUSG00000036461.16	protein_coding	Elf1	8.08966473256953e-18	2.03534	1.61	1.87	7.88	7.78
ENSMUSG00000026114.14	protein_coding	Cnga3	8.35523081184487e-18	3.95758	0.21	0.11	2.85	2.87
ENSMUSG00000006411.12	protein_coding	Nectin4	8.8666062061097e-18	4.13729	0.07	0.26	3.31	3.29
ENSMUSG00000097491.1	lncRNA	Gm2366	9.57963571685998e-18	3.79541	0.13	0.18	2.46	2.5
ENSMUSG00000034761.15	protein_coding	Map4k5	1.0320028893119e-17	2.02326	2.07	3.08	11.81	11.15
ENSMUSG00000040151.9	protein_coding	Hs2st1	1.04507919426131e-17	2.1042	1.22	1.81	7.55	6.76
ENSMUSG00000049281.16	protein_coding	Scn3b	1.11660976006686e-17	3.74624	0.31	0.23	3.81	4.25
ENSMUSG00000046186.8	protein_coding	Cd109	1.26548189490964e-17	3.62433	0.2	0.18	3	2.29
ENSMUSG00000022883.11	protein_coding	Robo1	1.48894323481987e-17	2.79522	0.35	0.53	3.89	2.92
ENSMUSG00000030058.17	protein_coding	Copg1	1.51273036946839e-17	1.47148	17.62	16.2	50.32	51.65
ENSMUSG00000073664.11	protein_coding	Nbeal1	1.61390817117657e-17	1.58909	2.07	2.61	8.08	7.23
ENSMUSG00000074491.9	protein_coding	Clec4g	1.69806632033867e-17	4.40143	0.24	0.48	7.94	9.14
ENSMUSG00000038580.13	protein_coding	Sct	1.84093231530528e-17	2.51613	10.57	7.4	56.42	57.95
ENSMUSG00000034275.18	protein_coding	Igsf9b	2.01680887029981e-17	2.07611	0.36	0.46	2	1.82
ENSMUSG00000030246.11	protein_coding	Ldhb	2.52008445498968e-17	1.31787	232.44	203.93	575.6	604.47
ENSMUSG00000041308.6	protein_coding	Sntb2	3.8142790172747e-17	1.56625	5.44	4.63	16.44	16.05
ENSMUSG00000035569.17	protein_coding	Ankrd11	3.97608139765914e-17	1.5537	6.34	8.05	23.82	22.12
ENSMUSG00000041058.15	protein_coding	Wwp1	4.07725382416667e-17	1.68132	2.8	3.77	11.45	11.52
ENSMUSG00000014778.10	protein_coding	Fhod1	5.02919857875269e-17	2.93682	0.57	0.34	3.89	3.92
ENSMUSG00000035597.19	protein_coding	Prpf39	5.77357425130053e-17	1.32329	28.01	25.82	70.07	76.04
ENSMUSG00000038126.17	protein_coding	Mphosph9	6.13204418357913e-17	2.04732	2.62	3.88	15.07	14.44
ENSMUSG00000034361.10	protein_coding	Cpne2	6.2265878137313e-17	3.0458	2.04	0.91	14.1	13.05
ENSMUSG00000032540.16	protein_coding	Abhd5	6.26214280149365e-17	1.71724	17.71	13.15	55.52	55.57
ENSMUSG00000038612.16	protein_coding	Mcl1	6.67275037841211e-17	1.30077	25.05	28.47	71.51	71.31
ENSMUSG00000032244.9	protein_coding	Fem1b	7.65625171160598e-17	1.91301	2.73	4.68	15.92	14.65
ENSMUSG00000030523.18	protein_coding	Trpm1	9.12962137964429e-17	2.3366	4.56	3.1	18.44	24.62
ENSMUSG00000060586.11	protein_coding	H2-Eb1	9.22769087645227e-17	2.60065	2.63	2.23	18.34	14.55
ENSMUSG00000024268.16	protein_coding	Celf4	9.84769074008581e-17	2.05736	8.53	5.57	33.4	31.15
ENSMUSG00000033916.5	protein_coding	Chmp2a	1.00135588121814e-16	1.23596	296.61	280.37	715.75	756.14
ENSMUSG00000021952.16	protein_coding	Xpo4	1.21070782080405e-16	1.57011	10.91	11.94	38.97	35.01
ENSMUSG00000035992.15	protein_coding	Fnip1	1.23671777920145e-16	2.05823	1.59	2.8	10.59	9.46
ENSMUSG00000022749.8	protein_coding	Tbc1d23	1.25679192368189e-16	1.82497	8.04	12.43	42.17	37.27
ENSMUSG00000041215.16	protein_coding	Yeats2	1.52955381341823e-16	1.79466	3.01	2.4	10.22	10.3
ENSMUSG00000024912.6	protein_coding	Fosl1	1.85843583726851e-16	5.12666	0.21	0.03	4.37	5.33
ENSMUSG00000117654.1	lncRNA	Gm50050	1.90672431906678e-16	4.04967	0.25	0.68	8.95	8.6
ENSMUSG00000033863.2	protein_coding	Klf9	1.95199094030331e-16	1.69702	5.9	8.97	26.39	26.17
ENSMUSG00000022629.17	protein_coding	Kif21a	2.24035550506925e-16	2.67125	0.3	0.38	2.44	2.36
ENSMUSG00000054612.4	protein_coding	Mgmt	2.36494980506334e-16	1.453	9.64	9.61	28.11	29.23
ENSMUSG00000027177.14	protein_coding	Hipk3	2.4026838145411e-16	2.42905	0.4	0.69	3.28	3.19
ENSMUSG00000091405.2	protein_coding	H4c14	2.53063264503778e-16	3.00806	0.77	1.13	9.04	7.97
ENSMUSG00000104503.1	TEC	Gm37738	2.97125569121056e-16	1.9174	2	2.84	9.11	10.92
ENSMUSG00000031700.11	protein_coding	Gpt2	5.61005848531911e-16	1.6307	5.73	5.66	19.5	19.06
ENSMUSG00000018698.15	protein_coding	Lhx1	5.6576755742845e-16	6.30842	0.03	0.03	2.94	2.76
ENSMUSG00000055320.17	protein_coding	Tead1	5.82041532986951e-16	1.93579	3.9	6.5	23.22	20.49
ENSMUSG00000063172.13	protein_coding	Hspb11	5.83341678441738e-16	1.73524	24.39	24.06	84.99	91.73
ENSMUSG00000042523.12	protein_coding	Dnal1	6.17234115348018e-16	2.32681	3.86	3.28	19.15	20.48
ENSMUSG00000060639.5	protein_coding	H4c9	8.66610964168118e-16	1.80095	15.12	17.75	65.66	59.9
ENSMUSG00000020755.9	protein_coding	Sap30bp	9.2423068138598e-16	1.32105	45.53	56.34	141.92	133.91
ENSMUSG00000032384.16	protein_coding	Csnk1g1	9.24393149199088e-16	1.71384	5.25	4.88	19.05	17.34
ENSMUSG00000006344.17	protein_coding	Ggt5	1.18870776716869e-15	3.8044	0.37	0.15	4.28	3.87
ENSMUSG00000074796.10	protein_coding	Slc4a11	1.49303778820677e-15	2.29486	1.48	1.31	7.48	7.66
ENSMUSG00000039137.18	protein_coding	Whrn	1.61716355509603e-15	3.89111	0.7	0.5	8.95	11.93
ENSMUSG00000057244.6	processed_pseudogene	Gm6139	1.69963638610872e-15	2.9032	2.52	1.65	17.6	17.79
ENSMUSG00000069805.10	protein_coding	Fbp1	1.9764896201912e-15	4.29481	0.19	0.36	7.18	5.48
ENSMUSG00000040613.14	protein_coding	Apobec1	4.41268608020153e-15	2.58675	1.64	1.72	10.12	12.48
ENSMUSG00000026104.14	protein_coding	Stat1	4.79851597183723e-15	2.11284	2.23	2.42	12.15	10.1
ENSMUSG00000032577.16	protein_coding	Mapkapk3	5.00711072793263e-15	1.96281	3.98	3.13	16.48	14.11
ENSMUSG00000029161.7	protein_coding	Cgref1	5.52416357313006e-15	1.83032	10.1	7.51	31.75	37.25
ENSMUSG00000031479.9	protein_coding	Vps36	6.77491143197302e-15	1.14109	49.34	50.21	118.27	119.32
ENSMUSG00000026958.13	protein_coding	Dpp7	6.96357119313261e-15	1.78998	10.12	11.73	40.55	42.37
ENSMUSG00000032329.4	protein_coding	Hmg20a	6.96357119313261e-15	1.82702	4.12	5.69	20.29	17.9
ENSMUSG00000036768.6	protein_coding	Kif15	6.97073876452901e-15	1.44779	23.89	32.17	84.51	81.84
ENSMUSG00000108414.1	lncRNA	Snhg1	7.08655318573102e-15	1.4173	143.39	201.01	504.72	494.61
ENSMUSG00000022545.13	protein_coding	Ercc4	7.11496918232873e-15	1.80485	3.18	3.52	13.36	12.37
ENSMUSG00000045237.5	protein_coding	1110012L19Rik	7.68183535331287e-15	1.81713	30.3	55.29	172.27	158.16
ENSMUSG00000074643.12	protein_coding	Cpne1	8.19184615771128e-15	1.69638	4	4.5	15.76	14.42
ENSMUSG00000057506.5	protein_coding	Bloc1s2	8.82428769086796e-15	1.32307	397.72	313.9	933.51	1003.84
ENSMUSG00000029027.9	protein_coding	Dffb	9.20037409752581e-15	1.96661	3.45	2.88	13.47	13.86
ENSMUSG00000025986.6	protein_coding	Slc39a10	9.84344749756705e-15	1.44116	16.21	21.14	57.21	53.16
ENSMUSG00000034430.16	protein_coding	Zxdc	1.00535320463669e-14	1.93337	1.81	2.21	8.3	8.6
ENSMUSG00000022114.5	protein_coding	Spry2	1.0055154779179e-14	1.32573	18.69	21.17	53.33	55.13
ENSMUSG00000037852.8	protein_coding	Cpe	1.0364927262388e-14	2.13384	2.18	2.31	10.81	11.06
ENSMUSG00000038302.14	protein_coding	Afg1l	1.09160514237101e-14	1.824	3.4	4.33	15.59	14.45
ENSMUSG00000022961.18	protein_coding	Son	1.12063839217441e-14	1.2275	51.55	63.72	143.03	149.27
ENSMUSG00000000085.16	protein_coding	Scmh1	1.16135601428796e-14	2.34358	2.73	2.78	15.61	15.57
ENSMUSG00000051978.9	protein_coding	Erich1	1.33978217578867e-14	1.31084	45.66	44.02	120.4	121.41
ENSMUSG00000115428.1	lncRNA	Gm41290	1.36289905916691e-14	3.93684	0.21	0.28	3.84	4.94
ENSMUSG00000001986.16	protein_coding	Gria3	1.50465531325416e-14	3.35421	0.31	0.33	4.88	2.69
ENSMUSG00000091490.3	protein_coding	Triml2	1.71609934751684e-14	1.37972	28.77	37.17	95.02	91.45
ENSMUSG00000070047.14	protein_coding	Fat1	1.73374364325048e-14	1.35906	2.73	3.08	8.16	8.07
ENSMUSG00000048000.15	protein_coding	Gigyf2	1.79937751177396e-14	1.69342	8.02	10.7	35.66	30.63
ENSMUSG00000032504.15	protein_coding	Pdcd6ip	1.82951212524761e-14	1.80463	3.08	2.58	12.63	9.15
ENSMUSG00000091523.1	lncRNA	AU040972	1.87686550383883e-14	3.59258	0.5	0.84	9.33	9.19
ENSMUSG00000065037.1	misc_RNA	Rn7sk	1.92472141814736e-14	2.03337	26.19	30.07	133.78	121.25
ENSMUSG00000102349.1	TEC	Gm37376	1.94722441121133e-14	1.31638	3283.64	4540.77	10705.1	10400.5
ENSMUSG00000022094.15	protein_coding	Slc39a14	1.9870229398521e-14	2.12435	1.44	1.27	6.62	6.52
ENSMUSG00000029596.13	protein_coding	Sdsl	2.00920808061664e-14	3.84001	0.38	0.45	6.67	7.05
ENSMUSG00000029468.17	protein_coding	P2rx7	2.22062929333473e-14	2.40952	2.85	3.87	18.73	21.09
ENSMUSG00000029816.10	protein_coding	Gpnmb	2.24845838923952e-14	2.73741	0.64	0.8	4.87	5.94
ENSMUSG00000031446.14	protein_coding	Cul4a	2.60756922883241e-14	1.44184	10.45	10.1	31.58	29.33
ENSMUSG00000029250.5	protein_coding	Polr2b	2.65127991321042e-14	1.16687	23.59	25.93	60.62	59.77
ENSMUSG00000043241.14	protein_coding	Upf2	3.56524158258231e-14	1.53257	4.78	6.74	19.12	17.25
ENSMUSG00000022914.17	protein_coding	Brwd1	3.79315373517149e-14	1.26848	12.74	14.56	36.6	34.79
ENSMUSG00000078689.8	protein_coding	Mup6	3.97742343169097e-14	2.30561	8.47	20.19	79.35	77.87
ENSMUSG00000018678.13	protein_coding	Sp2	4.3443686362087e-14	1.57088	6.7	5.3	19	20.07
ENSMUSG00000071796.13	transcribed_unprocessed_pseudogene	6820431F20Rik	4.67226328837309e-14	1.27088	14.71	18.4	43.62	43.06
ENSMUSG00000037197.11	protein_coding	Rbm17	5.25229394404139e-14	1.17715	143.67	127.89	337.43	329.02
ENSMUSG00000071337.11	protein_coding	Tia1	5.92021356045591e-14	1.27052	19.29	21.76	54.56	52.93
ENSMUSG00000001323.17	protein_coding	Srr	6.21739047067766e-14	2.3502	2.43	1.34	11.35	9.82
ENSMUSG00000030515.9	protein_coding	Tarsl2	6.37066302961584e-14	2.70397	0.55	0.54	3.75	4.3
ENSMUSG00000022105.6	protein_coding	Rb1	6.89542743790976e-14	2.65617	2.08	1.18	14.3	7.97
ENSMUSG00000021023.14	protein_coding	Prorp	7.22715319940495e-14	1.59664	32.37	51.69	140.17	137.43
ENSMUSG00000032485.14	protein_coding	Scap	7.39702775455344e-14	2.26208	0.99	1.36	5.69	6.81
ENSMUSG00000073856.11	protein_coding	Iqck	7.51056100664061e-14	3.38983	1.18	0.52	7.27	13.27
ENSMUSG00000028950.3	protein_coding	Tas1r1	7.76237894092747e-14	3.0981	0.44	0.28	3.68	3.44
ENSMUSG00000061758.13	protein_coding	Akr1b10	8.80245213775283e-14	1.62609	9.44	12.01	36.21	36.31
ENSMUSG00000028773.8	protein_coding	Fabp3	8.84804252744559e-14	1.06911	1082.58	1050.14	2376.03	2463.56
ENSMUSG00000042410.16	protein_coding	Agps	1.12435714272865e-13	1.42833	6.55	7.37	18.58	22.3
ENSMUSG00000035443.10	protein_coding	Thyn1	1.16873032889491e-13	1.08253	537.66	601.39	1317.84	1290.71
ENSMUSG00000025579.14	protein_coding	Gaa	1.19499436489678e-13	1.85538	2	2.15	7.59	8.98
ENSMUSG00000058761.5	protein_coding	Rnf169	1.20357618098593e-13	2.04036	0.65	1.01	4.03	3.5
ENSMUSG00000035284.10	protein_coding	Vps13c	1.26455834935179e-13	2.32354	1.12	1.66	7.86	7.63
ENSMUSG00000027654.2	protein_coding	Fam83d	1.55451961799163e-13	1.44473	8.99	8.11	25.71	25.13
ENSMUSG00000057130.12	protein_coding	Txnl4a	1.60117823570599e-13	1.27647	710.93	560.37	1566.04	1785.91
ENSMUSG00000031578.5	protein_coding	Mak16	1.74091889059012e-13	1.05583	289.32	282.58	640.89	644.93
ENSMUSG00000005251.15	protein_coding	Ripk4	2.03910962562936e-13	2.59025	0.47	0.55	3.73	3.18
ENSMUSG00000033429.10	protein_coding	Mcee	2.08023575995706e-13	1.27908	74.77	78.7	203.44	201.46
ENSMUSG00000024246.9	protein_coding	Thumpd2	2.14654691522291e-13	1.57332	12.78	9.4	35.37	37.11
ENSMUSG00000028641.16	protein_coding	P3h1	2.33475806471611e-13	2.08492	2.8	3.23	13.35	15.02
ENSMUSG00000022884.15	protein_coding	Eif4a2	2.4388654258385e-13	1.0518	254.25	252	578.25	554.9
ENSMUSG00000009145.6	protein_coding	Dqx1	2.55312886595906e-13	1.36521	39.2	50.99	110.51	141.79
ENSMUSG00000091586.2	protein_coding	Cyp4f17	2.60902498733031e-13	2.54297	0.68	0.88	4.62	5.56
ENSMUSG00000042251.12	protein_coding	Pm20d1	2.64740158113268e-13	2.88798	1.34	0.68	5.36	11.61
ENSMUSG00000072501.5	protein_coding	Phf20l1	2.73503240998257e-13	1.8222	3.5	2.23	11.43	10.88
ENSMUSG00000022463.8	protein_coding	Srebf2	3.0125709117639e-13	1.26008	27.43	30.75	69.39	81.92
ENSMUSG00000020590.16	protein_coding	Snx13	3.22599914924831e-13	1.89362	3.08	2.15	11.07	10.36
ENSMUSG00000021078.5	protein_coding	Tomm20l	3.24392242934943e-13	2.46793	4.85	4.77	30.94	28.94
ENSMUSG00000079442.12	protein_coding	St6galnac4	3.26785896850264e-13	2.09033	1.66	1.19	6.9	6.63
ENSMUSG00000026546.16	protein_coding	Cfap45	3.47892942725215e-13	2.33466	1.38	1.24	7.68	7.13
ENSMUSG00000030095.10	protein_coding	Tmem43	3.99722189736802e-13	1.57103	3.8	4.15	13.2	12.67
ENSMUSG00000021510.11	protein_coding	Zfp729a	4.06644179221861e-13	1.95134	1.96	2.72	10.78	9.35
ENSMUSG00000029312.12	protein_coding	Klhl8	4.25543584441996e-13	1.86687	3.12	2.25	11.72	9.96
ENSMUSG00000027834.15	protein_coding	Serpini1	4.27711884413912e-13	1.61614	4.27	4.88	16.08	14.71
ENSMUSG00000036781.13	protein_coding	Rps27l	4.30388207015381e-13	1.02994	4449.49	4569.57	9667.36	10272.7
ENSMUSG00000074024.5	lncRNA	4632427E13Rik	4.32140582789589e-13	1.48553	4.84	4.45	14.3	14.17
ENSMUSG00000000290.13	protein_coding	Itgb2	4.33634430038329e-13	5.03886	0.03	0.08	2.24	2.19
ENSMUSG00000026385.16	protein_coding	Dbi	4.54776164112416e-13	1.0376	1706.6	1824.86	3827.28	4010.61
ENSMUSG00000006386.15	protein_coding	Tek	4.97352334940729e-13	2.98487	0.19	0.62	3.96	3.33
ENSMUSG00000020941.7	protein_coding	Map3k14	5.01740172065659e-13	4.07341	0.05	0.12	1.87	1.56
ENSMUSG00000020111.15	protein_coding	Micu1	5.10819328127055e-13	1.57316	7.43	7.29	23.25	24.82
ENSMUSG00000022139.17	protein_coding	Mbnl2	5.47182294637926e-13	1.82405	2.42	3.84	12.65	11.78
ENSMUSG00000073805.5	protein_coding	Insyn2a	5.57560479066862e-13	2.4947	0.52	0.92	4.35	4.87
ENSMUSG00000057440.8	protein_coding	Mpp7	5.62461940705749e-13	1.64022	6.95	5.8	20.48	23.16
ENSMUSG00000032409.15	protein_coding	Atr	5.97310917951204e-13	1.56234	3.79	5.1	13.2	15.53
ENSMUSG00000048373.8	protein_coding	Fgfbp1	6.37447975209894e-13	1.26308	36.01	42.34	106.75	97.63
ENSMUSG00000029287.14	protein_coding	Tgfbr3	6.88108731010399e-13	2.98523	0.15	0.22	1.71	1.62
ENSMUSG00000051154.11	protein_coding	Commd3	7.63826946434848e-13	1.11468	169.16	155.23	374.86	386.85
ENSMUSG00000018102.5	protein_coding	H2bc4	1.0546880180646e-12	1.51364	11.66	12.51	39.02	36.56
ENSMUSG00000021969.8	protein_coding	Zdhhc20	1.10358752957598e-12	1.27532	11.22	11.73	28.96	31.51
ENSMUSG00000058093.13	protein_coding	Zfp729b	1.10768188138266e-12	2.03888	0.95	1.67	6.01	6.03
ENSMUSG00000117220.1	lncRNA	Gm49932	1.18185461375376e-12	3.5866	0.55	0.48	6.82	7.7
ENSMUSG00000012609.19	protein_coding	Ttll5	1.32465013646887e-12	2.27444	2.24	1.72	10.26	11.15
ENSMUSG00000029426.8	protein_coding	Scarb2	1.44900810955887e-12	1.93262	0.93	1.15	4.24	4.57
ENSMUSG00000019853.6	protein_coding	Hebp2	1.46151705572378e-12	1.66994	5.37	6.23	20.98	19.65
ENSMUSG00000002996.17	protein_coding	Hbp1	1.49582977510893e-12	1.45079	23.97	37.54	93.83	89.43
ENSMUSG00000041773.8	protein_coding	Enc1	1.5121047322836e-12	1.77064	1.85	2.99	9.72	8.48
ENSMUSG00000030641.10	protein_coding	Ddias	1.6140744156417e-12	1.18838	13.42	14.35	33.81	34.91
ENSMUSG00000020982.9	protein_coding	Nemf	1.81134045972399e-12	1.05258	139.97	133.7	299.83	314.15
ENSMUSG00000024878.9	protein_coding	Cbwd1	1.85853003283736e-12	1.173	34.12	38.95	91.45	87.34
ENSMUSG00000029632.7	protein_coding	Ndufa4	2.08750399034245e-12	1.01055	2735.1	2977.44	6069.38	6382.9
ENSMUSG00000025041.17	protein_coding	Nt5c2	2.11629434530518e-12	1.38391	16.62	14.23	47.46	40.57
ENSMUSG00000115483.1	protein_coding	Gm9732	2.11629434530518e-12	2.58335	1.49	4.31	21.69	17.45
ENSMUSG00000003134.10	protein_coding	Tbc1d8	2.18556045249976e-12	2.08289	2.74	2.06	11.85	10.73
ENSMUSG00000025742.5	protein_coding	Prps2	2.27534567219094e-12	1.67211	3.27	4.13	13.15	12.77
ENSMUSG00000037270.18	protein_coding	4932438A13Rik	2.27842742470391e-12	1.49085	3.43	4.22	11.81	11.73
ENSMUSG00000071533.11	protein_coding	Pcnp	2.31055956625483e-12	1.07294	74.14	79.88	172.06	178.91
ENSMUSG00000015882.18	protein_coding	Lcorl	2.34888300272251e-12	1.98347	2.44	1.88	8.27	10.74
ENSMUSG00000027356.8	protein_coding	Fermt1	2.4296931951254e-12	3.8211	0.19	0.35	3.64	5.39
ENSMUSG00000029397.15	protein_coding	Rchy1	2.46881666233388e-12	1.19855	98.63	79.29	216.97	227.42
ENSMUSG00000005054.7	protein_coding	Cstb	2.81037856345936e-12	1.02722	517.46	525.64	1119.33	1180.99
ENSMUSG00000097392.3	protein_coding	Thoc2l	3.0547118313582e-12	1.139	11.49	10.98	27.09	26.63
ENSMUSG00000020330.16	protein_coding	Hmmr	3.30487110500041e-12	1.1334	51.57	64.48	141.1	134.82
ENSMUSG00000097876.1	lncRNA	Gm16892	3.90528950421779e-12	4.00942	0.09	0.36	4.73	3.73
ENSMUSG00000025507.13	protein_coding	Pidd1	4.04473178018715e-12	1.76389	2.01	1.92	7.57	7.17
ENSMUSG00000025481.12	protein_coding	Urah	4.12035545843499e-12	1.24576	64.07	58.05	155.08	160.45
ENSMUSG00000062861.8	protein_coding	Zfp28	4.91295164727011e-12	2.63979	0.4	0.38	3.06	2.47
ENSMUSG00000028456.18	protein_coding	Unc13b	5.10014062482797e-12	2.19892	0.53	0.48	2.85	2.32
ENSMUSG00000029156.11	protein_coding	Sgcb	5.24239872702981e-12	1.59622	2.98	2.55	9.27	9.13
ENSMUSG00000033697.16	protein_coding	Arhgap39	5.86505266185573e-12	1.86167	13.35	13.87	49.64	60.13
ENSMUSG00000033790.11	protein_coding	Tubgcp5	5.89480787504215e-12	1.42971	6.48	6.31	17.98	19.75
ENSMUSG00000065862.1	snoRNA	Gm24029	6.13397745797242e-12	3.29303	19.79	40.21	295.21	387.72
ENSMUSG00000074578.14	lncRNA	Zfas1	6.16104246073866e-12	1.10058	117.31	125.26	283.94	280.12
ENSMUSG00000026817.14	protein_coding	Ak1	7.31597334038519e-12	1.2105	26.26	23.45	63.1	62.09
ENSMUSG00000016534.15	protein_coding	Lamp2	7.37987362603716e-12	1.18641	21.55	19.49	52.88	48.7
ENSMUSG00000040212.12	protein_coding	Emp3	7.45503534059801e-12	1.64617	16.09	18.23	58.95	59.41
ENSMUSG00000052144.8	protein_coding	Ppp4r2	8.10162925883113e-12	1.35558	12.87	19.48	45.57	44.68
ENSMUSG00000013076.17	protein_coding	Amotl1	8.36183756698223e-12	2.45634	0.2	0.22	1.41	1.18
ENSMUSG00000056656.6	protein_coding	Apol8	8.48373377407434e-12	5.52622	0.07	0.01	2.56	2.19
ENSMUSG00000034621.14	protein_coding	Gpatch8	8.7699266531713e-12	1.31228	13.89	16.31	43.03	38.72
ENSMUSG00000002372.9	protein_coding	Ranbp3	8.90032212683665e-12	1.24238	14.7	13.07	35.13	36.48
ENSMUSG00000060032.6	protein_coding	H2aj	9.92152860599925e-12	1.35668	230.28	158.17	504.73	584.41
ENSMUSG00000085667.1	lncRNA	Gm12992	1.04527547752602e-11	3.51826	0.13	0.09	1.34	1.6
ENSMUSG00000042655.5	protein_coding	Shisal2b	1.1690081220071e-11	4.67036	0.45	0.19	8	9.46
ENSMUSG00000042303.19	protein_coding	Sgsm3	1.20270695449599e-11	1.8164	3.54	4.93	16.18	16.68
ENSMUSG00000045896.14	protein_coding	Paip2b	1.21249410776479e-11	1.51926	12.48	9.63	33.22	36.28
ENSMUSG00000030835.6	protein_coding	Nomo1	1.38321585667399e-11	1.40776	3.77	3.94	11.92	10.48
ENSMUSG00000097379.2	lncRNA	Gm26873	1.44043133159276e-11	2.23562	1.03	0.97	5.66	4.94
ENSMUSG00000033991.9	protein_coding	Ttc37	1.51815691840628e-11	1.58555	6.67	11.35	29.43	29.86
ENSMUSG00000069520.6	protein_coding	Tmem19	1.52761650208307e-11	1.47697	10.08	7.87	26.57	28.28
ENSMUSG00000020248.18	protein_coding	Nfyb	1.53119779576255e-11	1.01393	66.13	68.06	145.53	147.81
ENSMUSG00000034610.14	protein_coding	Tut4	1.70082932030775e-11	1.25375	17.23	16.92	40.87	47.89
ENSMUSG00000030016.14	protein_coding	Zfp638	1.71966158336259e-11	1.28799	22.08	31.71	72.63	70.39
ENSMUSG00000102976.6	protein_coding	Zc3h11a	1.74773338672318e-11	1.12723	27.43	31.68	71.94	68.23
ENSMUSG00000034158.9	protein_coding	Lrrc58	1.7666306244827e-11	1.11955	5.5	6.12	13.64	13.75
ENSMUSG00000002985.16	protein_coding	Apoe	1.77170514717238e-11	1.18228	1145.44	856.96	2431.2	2518.75
ENSMUSG00000042599.8	protein_coding	Kdm7a	1.86277506318297e-11	2.22665	0.22	0.36	1.51	1.54
ENSMUSG00000037321.17	protein_coding	Tap1	1.87659293767152e-11	3.4282	0.35	0.12	2.92	3
ENSMUSG00000022404.8	protein_coding	Slc25a17	1.88360560018362e-11	1.03949	58.76	58.61	129.58	131.6
ENSMUSG00000034563.16	protein_coding	Ccpg1	2.09930141589599e-11	1.58796	3.11	3.24	11.07	9.98
ENSMUSG00000030681.18	protein_coding	Mvp	2.1493878835696e-11	1.91678	2.09	1.77	6.9	9.41
ENSMUSG00000036672.5	protein_coding	Cenpt	2.26317169909258e-11	1.07564	51.84	49.08	115.45	115.38
ENSMUSG00000037573.5	protein_coding	Tob1	2.28634307304923e-11	1.51213	4.68	5.36	14.72	16.72
ENSMUSG00000051839.7	protein_coding	Gypa	2.32700424901039e-11	4.38589	0.09	0.15	2.8	3.21
ENSMUSG00000030844.11	protein_coding	Rgs10	2.49591782826868e-11	2.77913	1.54	2.72	17.34	16.08
ENSMUSG00000038212.16	protein_coding	Mfsd14b	2.51437676963758e-11	1.50071	3.22	4.54	12.3	11.78
ENSMUSG00000042808.8	protein_coding	Gpx2	2.61331529314501e-11	1.33328	36.87	53.19	123.57	123.89
ENSMUSG00000026628.13	protein_coding	Atf3	2.80533320911622e-11	2.17187	1.42	1.33	7.18	6.73
ENSMUSG00000031898.9	protein_coding	Dpep3	2.89200653653339e-11	3.71224	0.26	0.22	3.98	3.39
ENSMUSG00000030232.18	protein_coding	Aebp2	3.3123072013457e-11	1.30687	7.41	10.03	25.43	21.65
ENSMUSG00000032261.16	protein_coding	Sh3bgrl2	3.3231577815816e-11	1.37624	11.92	9.95	30.7	31.44
ENSMUSG00000102185.1	transcribed_processed_pseudogene	5033404E19Rik	3.35051029452615e-11	1.95899	3.88	4.01	17.74	16.49
ENSMUSG00000086962.4	protein_coding	Gm12248	3.39227614352537e-11	4.0038	0.23	0.22	3.6	4.7
ENSMUSG00000052013.15	protein_coding	Btla	3.75802950400502e-11	2.78222	0.29	0.5	2.78	3.46
ENSMUSG00000074582.10	protein_coding	Arfgef2	3.75802950400502e-11	1.71328	0.63	0.75	2.5	2.5
ENSMUSG00000023266.11	protein_coding	Frs3	3.77776599608373e-11	2.23751	1.91	1.35	8.88	8.56
ENSMUSG00000022770.17	protein_coding	Dlg1	3.78622933383632e-11	1.34978	17.08	20.71	48.5	56.82
ENSMUSG00000044948.17	protein_coding	Cfap43	4.10234252119451e-11	1.81104	3.53	3.37	12.68	14.22
ENSMUSG00000026349.14	protein_coding	Ccnt2	4.31230050764486e-11	1.11407	27.12	28.31	64.69	65.61
ENSMUSG00000052087.14	protein_coding	Rgs14	4.39560812569901e-11	2.63111	0.84	0.69	4.89	5.95
ENSMUSG00000036712.15	protein_coding	Cyld	4.74413659885694e-11	1.43076	3.02	2.89	8.96	8.53
ENSMUSG00000020516.15	protein_coding	Rps6kb1	4.80115488070485e-11	1.20673	23.6	20.39	52.67	57.87
ENSMUSG00000022304.13	protein_coding	Dpys	5.41015750214148e-11	3.10807	0.62	0.94	7.43	8.08
ENSMUSG00000032776.9	protein_coding	Mctp2	5.41857546301396e-11	4.12397	0.03	0.1	1.75	0.81
ENSMUSG00000021552.7	protein_coding	Gkap1	5.5310845089661e-11	1.40941	11.7	11.94	32.16	36.67
ENSMUSG00000022124.15	protein_coding	Fbxl3	5.82643396405493e-11	1.57182	2.44	2.66	9.11	7.6
ENSMUSG00000021156.17	protein_coding	Zmynd11	5.98868126605009e-11	1.56121	13.01	9.17	36.01	36.1
ENSMUSG00000019975.12	protein_coding	Ikbip	6.41937977678758e-11	1.59256	9.22	6.84	28.31	25.19
ENSMUSG00000023307.14	protein_coding	March5	6.84920330058348e-11	1.11566	119.57	96	247.1	261.1
ENSMUSG00000038242.12	protein_coding	Aox4	7.24004368661331e-11	3.54754	0.15	0.06	1.26	1.64
ENSMUSG00000034320.14	protein_coding	Slc26a2	7.5677998372682e-11	1.56069	1.85	1.8	5.93	5.94
ENSMUSG00000009281.6	protein_coding	Rarres2	8.09869736809305e-11	2.95187	1.14	1.38	10.82	11.68
ENSMUSG00000030213.12	protein_coding	Atf7ip	8.44074377321000e-11	1.55099	3.84	4.65	11.03	16.36
ENSMUSG00000001150.7	protein_coding	Mcm3ap	8.87303179911792e-11	1.66096	11.13	18.32	56	46.46
ENSMUSG00000057147.13	protein_coding	Dph6	9.22257368317155e-11	1.11675	14.16	14.84	34.77	33.55
ENSMUSG00000062078.15	protein_coding	Qk	9.5924044094637e-11	1.104	9.45	11.4	23.61	25.03
ENSMUSG00000027598.16	protein_coding	Itch	1.3018179440054e-10	1.28464	8.42	10.83	27.26	23.93
ENSMUSG00000041870.16	protein_coding	Ankrd13a	1.36511786947345e-10	1.2758	7.83	7.7	20.66	20.41
ENSMUSG00000024242.15	protein_coding	Map4k3	1.40349057799341e-10	1.46815	3.79	5.26	14.51	12.96
ENSMUSG00000041801.5	protein_coding	Phlda3	1.49541870631974e-10	1.32982	46.58	32.44	106.59	111.45
ENSMUSG00000002222.14	protein_coding	Rmnd5a	1.72078809551069e-10	1.59903	2.89	5.32	14.05	13.33
ENSMUSG00000104960.1	lncRNA	Snhg8	1.94133460053744e-10	1.27075	51.51	54.94	140.99	139.64
ENSMUSG00000007891.16	protein_coding	Ctsd	1.95712809405959e-10	1.25016	21.73	16.52	51.21	48.32
ENSMUSG00000006469.13	protein_coding	Slc34a3	1.97689909492885e-10	1.99381	1.62	1.43	7.02	6.61
ENSMUSG00000001300.16	protein_coding	Efnb2	1.99830495468985e-10	2.93978	0.13	0.24	1.77	1.51
ENSMUSG00000028514.15	protein_coding	Usp24	2.03376548101637e-10	1.26634	1.98	2.27	5.64	5.53
ENSMUSG00000029217.16	protein_coding	Tec	2.09214408253463e-10	3.02192	0.78	0.26	4.19	5.47
ENSMUSG00000113200.1	TEC	Gm48632	2.12924334382275e-10	1.77815	1.74	2.13	6.71	8.06
ENSMUSG00000066406.16	protein_coding	Akap13	2.13112508198008e-10	1.77189	1.27	1.71	5.76	5.59
ENSMUSG00000053205.9	protein_coding	Styx	2.34802520091922e-10	1.61679	2.28	2.59	7.41	9.16
ENSMUSG00000050310.9	protein_coding	Rictor	2.36378205543335e-10	1.52546	3.65	5.76	16.03	13.79
ENSMUSG00000020525.17	protein_coding	Ppm1d	2.40423176028995e-10	1.49606	3.66	3.17	10.59	10.64
ENSMUSG00000032725.10	protein_coding	Folr2	2.43925175678052e-10	2.6436	1.27	1.75	10.72	11.2
ENSMUSG00000048490.14	protein_coding	Nrip1	2.82435057073015e-10	1.82599	1.15	1.49	4.58	5.87
ENSMUSG00000022565.15	protein_coding	Plec	2.86246863875441e-10	1.44962	0.86	0.86	2.35	2.83
ENSMUSG00000028434.12	protein_coding	Epb41l4b	3.38497309640314e-10	1.80252	1.38	1.49	5.7	5.48
ENSMUSG00000028035.13	protein_coding	Dnajb4	3.38954038941928e-10	1.9209	1.33	2.13	7.83	6.77
ENSMUSG00000030401.16	protein_coding	Rtn2	3.39401830415323e-10	1.97178	2.72	2.56	11.99	11.26
ENSMUSG00000056537.11	protein_coding	Rlim	3.43410346331604e-10	1.40667	4.07	6.4	14.34	16.07
ENSMUSG00000030760.14	protein_coding	Acer3	3.47626357036903e-10	1.11978	20.38	21.48	48.88	50.08
ENSMUSG00000039968.9	protein_coding	Rsbn1l	3.57627805125928e-10	1.44363	1.78	2.16	5.98	5.81
ENSMUSG00000021614.16	protein_coding	Vcan	3.57942738063199e-10	2.70303	0.23	0.74	2.94	4.13
ENSMUSG00000034653.11	protein_coding	Ythdc2	3.71171495461967e-10	1.68925	1.36	2.1	6.06	6.3
ENSMUSG00000107722.1	lncRNA	2900060B14Rik	3.83464398374836e-10	2.99836	2.03	3.8	38.46	16.22
ENSMUSG00000024098.6	protein_coding	Twsg1	4.16628678554311e-10	1.57335	1.78	1.97	6.02	6.33
ENSMUSG00000007613.15	protein_coding	Tgfbr1	4.21855518479872e-10	1.89102	0.87	1.6	5.47	4.76
ENSMUSG00000030207.15	protein_coding	Fam234b	4.28968342534385e-10	2.29297	0.76	0.42	3.5	3.08
ENSMUSG00000028979.17	protein_coding	Masp2	4.29857348088088e-10	2.76089	1.66	1.49	12.13	12.59
ENSMUSG00000034168.7	protein_coding	Irf2bpl	4.53011278283476e-10	1.27651	5.02	6.78	15.69	15.51
ENSMUSG00000031467.10	protein_coding	Agpat5	4.57821362475246e-10	1.05758	61.99	49.95	125.72	127.67
ENSMUSG00000113362.1	lncRNA	Gm40557	4.66663840058728e-10	6.18633	0	0.04	2.18	2.05
ENSMUSG00000086477.3	transcribed_unitary_pseudogene	Gm15506	4.77941144701824e-10	2.62271	1.06	1.65	8.89	10.16
ENSMUSG00000052221.8	protein_coding	Ppp1r36	4.96095768689182e-10	3.02009	0.77	0.56	6.06	6.58
ENSMUSG00000038400.15	protein_coding	Pmepa1	5.0570876040748e-10	1.40949	2.33	2.53	7.55	6.65
ENSMUSG00000110697.1	lncRNA	Gm31718	5.10235395917635e-10	3.78253	0.12	0.3	3.85	3.08
ENSMUSG00000044730.17	protein_coding	9930104L06Rik	5.1235472417964e-10	1.94571	2.01	2.25	8.58	9.85
ENSMUSG00000030084.11	protein_coding	Plxna1	5.13391273825653e-10	1.55834	0.82	0.76	2.49	2.65
ENSMUSG00000056666.13	protein_coding	Retsat	5.27690257229512e-10	1.26456	10.7	8.82	25.97	25.41
ENSMUSG00000101615.1	processed_pseudogene	Gm8495	5.56259974634176e-10	3.90328	0.55	0.42	9.06	8.58
ENSMUSG00000031438.11	protein_coding	Rnf128	6.10089127598737e-10	1.91609	1.21	2	6.67	6.85
ENSMUSG00000026080.13	protein_coding	Chst10	6.24963473251007e-10	1.81751	1.11	1.02	3.86	4.53
ENSMUSG00000020205.8	protein_coding	Phlda1	6.42996490268365e-10	1.82538	2.76	2.52	9.97	10.99
ENSMUSG00000097878.5	protein_coding	Gm8764	6.75512775498332e-10	5.49756	0	0.19	9.85	6.22
ENSMUSG00000018199.9	protein_coding	Ro60	6.98344818344342e-10	1.5086	0.94	1.12	3.21	3.27
ENSMUSG00000025234.11	protein_coding	Arih1	7.50203230991529e-10	1.30929	4.94	6.07	15.8	14.1
ENSMUSG00000032777.9	protein_coding	Gtf3c1	7.63068721772101e-10	1.56357	1.22	1.17	4.09	3.76
ENSMUSG00000004356.8	protein_coding	Utp20	7.92150653863737e-10	1.24462	6.98	9.34	20.7	21.52
ENSMUSG00000024843.15	protein_coding	Chka	8.36696511142068e-10	1.28438	7.21	8.28	21.83	19.44
ENSMUSG00000047141.5	protein_coding	Zfp654	8.373501993614e-10	1.46891	2.67	4.48	10.81	10.94
ENSMUSG00000071369.11	protein_coding	Map3k5	8.58737182389604e-10	2.23957	0.78	0.71	4.25	3.73
ENSMUSG00000084911.1	lncRNA	Gm16185	9.14944921447409e-10	2.34578	0.44	0.64	3.02	3.23
ENSMUSG00000022474.15	protein_coding	Pmm1	9.23199950856781e-10	1.06905	395.31	301.31	791.63	799.96
ENSMUSG00000034751.17	protein_coding	Mast4	9.53072027175862e-10	2.42263	0.83	1.87	7.92	8.53
ENSMUSG00000027365.14	protein_coding	Trpm7	1.05257607541695e-09	1.07524	13.27	16.66	35.49	33
ENSMUSG00000031327.10	protein_coding	Chic1	1.07466841281507e-09	1.3639	1.42	1.54	4.22	4.13
ENSMUSG00000103285.1	TEC	Gm37274	1.1110717413268e-09	3.49736	0.17	0.34	3.42	3.4
ENSMUSG00000020580.10	protein_coding	Rock2	1.13163848527307e-09	1.26078	4.19	6.21	14.21	13.02
ENSMUSG00000000125.5	protein_coding	Wnt3	1.17480835318682e-09	3.0727	0.2	0.2	1.92	2.04
ENSMUSG00000034818.17	protein_coding	Celf5	1.20005477143784e-09	2.46067	2.04	1.01	9.43	9.57
ENSMUSG00000025650.13	protein_coding	Col7a1	1.29492186949934e-09	4.09042	0.86	0.12	10.87	8.92
ENSMUSG00000035435.17	protein_coding	Abca17	1.32664743958292e-09	2.95434	0.21	0.26	2.21	2.08
ENSMUSG00000047986.12	protein_coding	Palm3	1.32937240584809e-09	1.37466	4.45	5.02	13.2	13.79
ENSMUSG00000034473.14	protein_coding	Sec22a	1.33570303993203e-09	1.07205	23.43	21.43	51.85	50.67
ENSMUSG00000022389.15	protein_coding	Tef	1.34078489319461e-09	2.24579	0.49	0.79	4.01	2.91
ENSMUSG00000043259.15	protein_coding	Fam13c	1.58400530089212e-09	1.69082	1.59	1.51	5.84	5.31
ENSMUSG00000073802.5	protein_coding	Cdkn2b	1.585183646622e-09	2.09276	1.81	2.01	8.21	10.23
ENSMUSG00000041471.9	protein_coding	Shld2	1.58870336740899e-09	1.40157	10.17	7.91	24.64	27.94
ENSMUSG00000041763.14	protein_coding	Tpp2	1.60115787408984e-09	1.1723	10.96	14.69	33.87	29.14
ENSMUSG00000020309.6	protein_coding	Chac2	1.62044167092928e-09	1.46106	7.35	8.56	23.77	24.52
ENSMUSG00000052512.17	protein_coding	Nav2	1.62806068617095e-09	2.05829	0.41	0.34	1.89	1.67
ENSMUSG00000056124.5	protein_coding	B4galt6	1.64720529359485e-09	1.38065	4.18	7.06	15.93	16.16
ENSMUSG00000053641.9	protein_coding	Dennd4a	1.78199666044377e-09	2.59942	0.32	0.54	2.37	3.63
ENSMUSG00000059890.16	protein_coding	Ube4a	1.86154653760258e-09	1.50155	3	3.96	10.76	11.01
ENSMUSG00000026933.17	protein_coding	Camsap1	1.8693907296409e-09	1.42969	1.68	2.55	6.42	6.14
ENSMUSG00000037379.7	protein_coding	Spon2	1.89981419858502e-09	3.76304	0.09	0.42	4.21	3.93
ENSMUSG00000037966.15	protein_coding	Ninj1	1.90790057223652e-09	1.28471	29.92	21.43	67.1	70.27
ENSMUSG00000045314.5	protein_coding	Sowahb	2.09435390106943e-09	3.73035	0.04	0.13	1.46	1.2
ENSMUSG00000030509.17	protein_coding	Asb7	2.12387421925614e-09	1.68858	1.42	1.95	5.86	6.21
ENSMUSG00000031666.15	protein_coding	Rbl2	2.15889868414553e-09	2.47662	1.19	0.45	5.79	4.38
ENSMUSG00000024811.11	protein_coding	Tnks2	2.2520167596722e-09	1.03658	25.32	21.4	48.88	55.31
ENSMUSG00000011632.7	protein_coding	Pinlyp	2.2724877722507e-09	2.95854	0.97	0.98	7.77	10.06
ENSMUSG00000031176.8	protein_coding	Dynlt3	2.47528007057246e-09	1.13515	12.71	13.65	29.49	33.64
ENSMUSG00000040413.15	protein_coding	Timd2	2.59270023828143e-09	3.64457	0.1	0.35	3.88	2.91
ENSMUSG00000042156.16	protein_coding	Dzip1	2.6027221816464e-09	1.70753	1.3	1.54	5	5.36
ENSMUSG00000038024.17	protein_coding	Dennd4c	2.81438751200852e-09	1.58191	1.28	1.42	4.06	4.91
ENSMUSG00000062480.12	protein_coding	Acat3	2.98811072791402e-09	3.09441	0.21	0.34	2.77	2.85
ENSMUSG00000034930.16	protein_coding	Rtkn	2.99830475163009e-09	2.1747	2.06	0.95	8.04	7.43
ENSMUSG00000099632.1	lncRNA	2900093K20Rik	3.20538237266329e-09	2.56712	3.46	2.23	17.88	21.32
ENSMUSG00000048915.12	protein_coding	Efna5	3.41239051670964e-09	2.57062	0.31	0.25	1.73	2.09
ENSMUSG00000042726.14	protein_coding	Trafd1	3.4149869025555e-09	2.1313	1.59	2.27	8.29	10.85
ENSMUSG00000047547.14	protein_coding	Cltb	3.46899160438458e-09	1.40864	19.86	12.31	47.01	47.4
ENSMUSG00000036879.15	protein_coding	Phkb	3.54450055779148e-09	1.50891	4.28	6	17.28	15.09
ENSMUSG00000078851.4	protein_coding	H2aw	3.60400873498955e-09	1.74583	3.13	2.07	10.42	9.14
ENSMUSG00000001655.6	protein_coding	Hoxc13	3.84355878349895e-09	2.51967	0.43	0.54	3.29	3.13
ENSMUSG00000037674.15	protein_coding	Rfx7	4.18707610095655e-09	1.2481	3.65	4.78	11.23	10.68
ENSMUSG00000023972.10	protein_coding	Ptk7	4.26385913557453e-09	1.81188	1.22	1.09	4.19	4.92
ENSMUSG00000032462.14	protein_coding	Pik3cb	4.26385913557453e-09	1.32805	2.81	2.33	6.51	7.65
ENSMUSG00000028789.16	protein_coding	Azin2	4.36056738749621e-09	1.55762	7.17	5.42	19.59	21.69
ENSMUSG00000035901.14	protein_coding	Dennd5a	4.46495379569812e-09	1.46368	4.96	4.39	13.47	15.06
ENSMUSG00000100335.2	lncRNA	2310008N11Rik	4.52301331137194e-09	5.3631	0.09	0.28	8.62	11
ENSMUSG00000034160.13	protein_coding	Ogt	4.64590031777703e-09	1.33835	8.33	14.27	33.46	29.2
ENSMUSG00000028893.8	protein_coding	Sesn2	4.65180575381399e-09	1.33798	3.17	3.06	9	8.33
ENSMUSG00000052684.4	protein_coding	Jun	5.13461428344952e-09	2.49264	0.34	0.41	2.56	2.3
ENSMUSG00000044433.16	protein_coding	Camsap3	5.20574649034984e-09	1.52435	6.25	6.78	20.72	20.78
ENSMUSG00000032198.9	protein_coding	Dock6	5.33412487761350e-09	1.35368	7.64	6.09	18.73	19.9
ENSMUSG00000057551.10	protein_coding	Zfp317	5.43229709751409e-09	1.32005	4.34	6.68	15.09	15.11
ENSMUSG00000033282.14	protein_coding	Rpgrip1l	5.72618269181372e-09	1.74298	8.8	12.9	36.48	44.26
ENSMUSG00000038538.17	protein_coding	Ubn2	5.90364133971523e-09	1.60433	1.14	2.13	5.69	5.31
ENSMUSG00000032633.12	protein_coding	Flcn	6.59675692082721e-09	1.42722	2.31	2.9	7.84	7.63
ENSMUSG00000029482.4	protein_coding	Aacs	7.26775969509422e-09	1.6166	3.04	1.98	9.08	8.13
ENSMUSG00000040717.6	protein_coding	Il17rd	7.58635871671926e-09	1.67047	1.17	1.04	3.54	4.3
ENSMUSG00000039463.14	protein_coding	Slc9a8	7.89988938750873e-09	1.57045	2.76	3.59	10.91	10.03
ENSMUSG00000037443.13	protein_coding	Cep85	7.93260799071329e-09	1.14606	13.03	12.51	29.75	32.03
ENSMUSG00000044678.11	protein_coding	Ly6k	8.010723475239e-09	2.59784	1.81	2.42	13.06	16.71
ENSMUSG00000074269.10	protein_coding	Rec114	8.53129587274511e-09	1.61909	9.7	8.43	26.79	35.27
ENSMUSG00000033904.16	protein_coding	Ccp110	8.61710760881492e-09	1.48576	1.91	3.04	8.24	7.05
ENSMUSG00000021250.13	protein_coding	Fos	8.6904058918401e-09	2.23527	0.95	0.75	4.33	4.9
ENSMUSG00000036596.6	protein_coding	Cpz	8.80604596478624e-09	4.96152	0.03	0.05	1.52	2
ENSMUSG00000006920.14	protein_coding	Ezh1	9.06602479617192e-09	1.3351	3.05	2.93	8.12	8.5
ENSMUSG00000038533.15	protein_coding	Cbfa2t2	9.62102464987387e-09	1.30626	3.49	4.28	9.89	11.22
ENSMUSG00000035851.14	protein_coding	Ythdc1	9.71134123637927e-09	1.05617	24.26	33.05	65.17	64.29
ENSMUSG00000034161.8	protein_coding	Scx	1.03431719351367e-08	3.63748	0.34	0.25	4.73	4.42
ENSMUSG00000008999.7	protein_coding	Bmp7	1.05197329560208e-08	2.27631	0.42	0.47	2.8	2.17
ENSMUSG00000021222.9	protein_coding	Dcaf4	1.10466298942431e-08	1.11036	14.02	13.45	33.95	30.81
ENSMUSG00000057367.12	protein_coding	Birc2	1.1607629999948e-08	1.06145	10.81	12.05	26.41	25.54
ENSMUSG00000041889.7	protein_coding	Shisa4	1.17059371618814e-08	2.28752	1.4	1.42	7.11	8.73
ENSMUSG00000067336.6	protein_coding	Bmpr2	1.2049126782147e-08	1.77364	0.34	0.64	1.89	1.85
ENSMUSG00000111088.1	TEC	9430081H08Rik	1.21278322136692e-08	1.78468	5.02	5.09	20.36	18.84
ENSMUSG00000021244.15	protein_coding	Ylpm1	1.22062922464775e-08	1.51204	6.42	11.79	30.66	26.85
ENSMUSG00000049421.13	protein_coding	Zfp260	1.25271384558526e-08	1.06828	13.76	14.17	30.26	33.56
ENSMUSG00000098692.1	protein_coding	Gm28041	1.30968180010041e-08	3.98028	0.14	0.6	8.15	5.95
ENSMUSG00000040998.18	protein_coding	Npnt	1.31570655590542e-08	2.86152	0.12	0.19	1.57	1.14
ENSMUSG00000004568.13	protein_coding	Arhgef18	1.33675450711635e-08	1.23022	6.44	5.4	15.53	14.9
ENSMUSG00000058656.13	protein_coding	Samd12	1.36187243349691e-08	1.97429	2.21	2.69	10.65	11.2
ENSMUSG00000031712.10	protein_coding	Il15	1.44202298997644e-08	3.43306	0.53	0.52	5.76	8.06
ENSMUSG00000025949.16	protein_coding	Pikfyve	1.44528365794842e-08	1.20629	3.4	3.12	8.48	7.99
ENSMUSG00000035125.10	protein_coding	Gcfc2	1.54822191595663e-08	1.44174	3.19	3.1	10.1	8.8
ENSMUSG00000021679.4	protein_coding	S100z	1.57720491402962e-08	2.5935	3.76	4.01	25.29	29.59
ENSMUSG00000040746.15	protein_coding	Rnf167	1.59031825983606e-08	1.01691	35.7	30.73	71.3	75.1
ENSMUSG00000031565.18	protein_coding	Fgfr1	1.59313669104386e-08	1.1402	4.26	4.43	10.6	10.34
ENSMUSG00000018974.7	protein_coding	Sart3	1.61533527215607e-08	1.2415	4.14	3.86	9.68	11.09
ENSMUSG00000011034.6	protein_coding	Slc5a1	1.70558111330002e-08	2.41041	0.24	0.39	1.92	1.95
ENSMUSG00000070738.10	protein_coding	Dgkd	1.75912052037284e-08	1.5642	3.2	3	9.51	10.95
ENSMUSG00000069094.12	protein_coding	Pde7a	1.83195096165441e-08	1.64769	1.91	3.44	9.89	8.69
ENSMUSG00000086825.1	lncRNA	Gm15675	1.88212801781389e-08	4.9615	0	0.05	0.96	1.13
ENSMUSG00000017548.15	protein_coding	Suz12	2.07035190263965e-08	1.25712	15.44	27.12	57.19	54.21
ENSMUSG00000026426.10	protein_coding	Arl8a	2.19533395506384e-08	1.60159	5.91	3.63	15.77	16.64
ENSMUSG00000001441.13	protein_coding	Npepps	2.21096399011111e-08	1.26758	9.86	16.02	33.35	34.95
ENSMUSG00000022742.6	protein_coding	Cpox	2.27387449111125e-08	1.34392	3.3	3.54	10.17	8.98
ENSMUSG00000030801.10	protein_coding	Kat8	2.45206666881698e-08	1.13401	26.8	20.16	55.76	57.11
ENSMUSG00000030792.8	protein_coding	Dkkl1	2.48168871362058e-08	1.17065	23.92	24.47	62.51	56.77
ENSMUSG00000020716.16	protein_coding	Nf1	2.55004560010831e-08	1.71057	0.77	1.34	4.1	3.61
ENSMUSG00000020954.16	protein_coding	Strn3	2.60019782463473e-08	1.18514	8.43	12.21	27.07	24.26
ENSMUSG00000028060.14	protein_coding	Khdc4	2.64899728421906e-08	1.12049	7.33	8.35	19.87	17.37
ENSMUSG00000040321.3	protein_coding	Zfp770	2.73667896543028e-08	1.12492	4.26	4.71	10.58	10.82
ENSMUSG00000033943.15	protein_coding	Mga	2.86900302669402e-08	1.05619	7.18	9.94	18.74	20.01
ENSMUSG00000097333.7	protein_coding	Zfp87	2.88758273054271e-08	1.3363	10.23	11.53	29.24	31.35
ENSMUSG00000025085.16	protein_coding	Ablim1	2.9109704439948e-08	2.55216	0.37	0.57	2.76	3.71
ENSMUSG00000021559.14	protein_coding	Dapk1	2.92511404094592e-08	1.32625	5.58	4.76	15.51	13.07
ENSMUSG00000020964.14	protein_coding	Sel1l	3.12965283797615e-08	1.40385	4.73	6.53	18.12	14.78
ENSMUSG00000024381.16	protein_coding	Bin1	3.17464965167668e-08	2.24602	0.68	0.94	4.52	4.29
ENSMUSG00000034620.17	protein_coding	Rxylt1	3.40401819339972e-08	1.1651	18.79	14.9	43.52	39.3
ENSMUSG00000117183.1	processed_pseudogene	Gm20008	3.46929211710723e-08	1.75251	1.71	3.42	9.68	9.69
ENSMUSG00000059013.12	protein_coding	Sh2d3c	3.49672144836155e-08	2.03635	0.71	0.75	2.9	3.98
ENSMUSG00000086003.7	lncRNA	B230206L02Rik	3.60888352680894e-08	1.7759	9.08	9.55	37	34.95
ENSMUSG00000039768.16	protein_coding	Dnajc11	3.65467368350564e-08	1.02082	17.08	17.14	38.72	36.9
ENSMUSG00000029763.17	protein_coding	Exoc4	3.73856024125413e-08	1.06971	9.45	11.05	26.01	20.93
ENSMUSG00000061887.14	protein_coding	Ssbp3	3.79096663358116e-08	1.36384	3.25	3.32	9.22	9.49
ENSMUSG00000108976.1	protein_coding	Gm29797	4.01745941640487e-08	3.47726	0.25	0.88	7.71	7.62
ENSMUSG00000023913.17	protein_coding	Pla2g7	4.08023560116716e-08	1.80432	2.41	1.62	8.2	7.71
ENSMUSG00000113722.1	lncRNA	Snhg10	4.14121276812904e-08	1.65495	12.29	12.14	44.75	41.52
ENSMUSG00000071350.12	protein_coding	Setdb2	4.26117450569661e-08	1.32908	4.23	4.88	12.78	12.47
ENSMUSG00000037166.5	protein_coding	Ppp1r14a	4.36880970567671e-08	1.5661	11.48	7.35	28.76	33.66
ENSMUSG00000021374.10	protein_coding	Nup153	4.47038122639091e-08	1.13657	7.09	10.36	19.8	22.07
ENSMUSG00000050821.14	protein_coding	Fam131a	4.52984658148942e-08	3.69175	0.1	0.12	2.1	1.51
ENSMUSG00000026384.13	protein_coding	Ptpn4	4.53363936042393e-08	1.67203	0.43	0.61	1.89	1.83
ENSMUSG00000058589.14	protein_coding	Anks1b	4.67989218600369e-08	3.69886	0.16	0.19	3.26	2.41
ENSMUSG00000002799.6	protein_coding	Jag2	4.71630837905346e-08	2.68021	0.29	0.17	1.5	1.96
ENSMUSG00000034801.13	protein_coding	Sos2	4.71796167566374e-08	2.41285	0.38	0.45	2.73	2.48
ENSMUSG00000115810.1	lncRNA	Gm49066	5.0114421209341e-08	2.88812	0.69	1.17	8.06	8.34
ENSMUSG00000090150.10	protein_coding	Acad11	5.34471493109243e-08	1.64754	2.07	2.66	10.25	6.43
ENSMUSG00000021936.14	protein_coding	Mapk8	5.45148579861245e-08	1.63299	1.04	1.59	4.69	4.46
ENSMUSG00000045636.16	protein_coding	Mtus1	5.60741426094779e-08	1.2957	4.43	3.49	11.07	10.36
ENSMUSG00000003847.16	protein_coding	Nfat5	5.76758679118283e-08	1.47255	1.09	1.75	4.92	3.82
ENSMUSG00000039478.15	protein_coding	Micu3	5.79416912161655e-08	1.5331	2.73	2.33	7.42	8.92
ENSMUSG00000015053.14	protein_coding	Gata2	5.86825615721113e-08	1.39383	2.34	2.53	7.1	7.06
ENSMUSG00000042742.7	protein_coding	Bmt2	5.92029677965773e-08	1.20116	3.04	3.59	8.1	8.62
ENSMUSG00000031918.16	protein_coding	Mtmr2	5.98882872460919e-08	1.18546	9.56	8.96	21.11	25.13
ENSMUSG00000112287.1	TEC	Gm47024	6.06810359452541e-08	4.66013	0	0.09	1.73	1.26
ENSMUSG00000027763.13	protein_coding	Mbnl1	6.09547107231426e-08	1.29129	2.76	2.61	7.48	7
ENSMUSG00000041219.14	protein_coding	Arhgap11a	6.26699831800968e-08	1.23575	2.45	3.14	7.49	6.97
ENSMUSG00000038271.17	protein_coding	Iffo1	6.35574594084432e-08	2.16227	0.75	0.59	3.25	3.65
ENSMUSG00000030861.15	protein_coding	Acadsb	6.78174980373277e-08	1.18531	9.25	9.53	21.03	25.88
ENSMUSG00000021112.9	protein_coding	Mpp5	6.80128406293719e-08	1.34614	3.44	5.96	12.82	13.5
ENSMUSG00000055013.16	protein_coding	Agap1	6.95528386033772e-08	1.82863	0.36	0.43	1.44	1.73
ENSMUSG00000035778.17	protein_coding	Ggta1	7.74886017581362e-08	1.8507	0.76	1.18	3.64	4.29
ENSMUSG00000102813.1	TEC	Gm37795	8.07209502451311e-08	3.65856	0.14	0.06	1.62	1.64
ENSMUSG00000053799.8	protein_coding	Exoc6	8.13450155509515e-08	1.07628	6.24	5.61	13.88	13.45
ENSMUSG00000028799.15	protein_coding	Zfp362	8.39632127075596e-08	2.38405	0.54	0.54	3.35	3.24
ENSMUSG00000035239.6	protein_coding	Neu3	8.46876250624774e-08	2.93104	0.12	0.21	1.55	1.5
ENSMUSG00000042997.13	protein_coding	Nhlrc3	1.00844241178032e-07	2.06591	1.56	0.9	5.09	6.73
ENSMUSG00000032816.15	protein_coding	Igdcc4	1.01594315514963e-07	2.47142	0.42	0.17	1.87	1.87
ENSMUSG00000097821.2	lncRNA	C130032M10Rik	1.02803871286755e-07	3.86193	0.59	0.13	6.48	6.81
ENSMUSG00000038774.9	protein_coding	Ascc3	1.03293719801479e-07	1.05445	7.16	7.91	16.48	17.7
ENSMUSG00000037962.7	protein_coding	Rflna	1.05464749030743e-07	4.26221	0.17	0.02	2.17	2.72
ENSMUSG00000086748.1	lncRNA	Gm13261	1.07966875800353e-07	1.80376	4.04	9.3	28.81	23.77
ENSMUSG00000042197.13	protein_coding	Zfp451	1.09267826956694e-07	1.20708	10.37	8.74	19.82	28.74
ENSMUSG00000020863.15	protein_coding	Luc7l3	1.127981410117e-07	1.01986	33.35	48.2	92.39	87.49
ENSMUSG00000001415.10	protein_coding	Smg5	1.13836636325728e-07	1.32554	4.3	3.21	10.24	10.64
ENSMUSG00000032118.16	protein_coding	Fez1	1.17878441923147e-07	1.18761	11.39	8.68	25.07	25.24
ENSMUSG00000019301.5	protein_coding	Hsd17b1	1.22513742470696e-07	2.11204	1.86	1.16	8.16	6.92
ENSMUSG00000028996.9	protein_coding	Rbp7	1.22987191929563e-07	2.71895	1.91	1.23	10.86	13.79
ENSMUSG00000086429.9	lncRNA	Gt(ROSA)26Sor	1.2540942759318e-07	1.07594	25.61	34.2	69.74	67.89
ENSMUSG00000036644.15	protein_coding	Tbc1d9b	1.26649664163381e-07	1.98764	1.01	1.15	4.49	5.36
ENSMUSG00000027534.16	protein_coding	Snx16	1.31910141314557e-07	1.08718	8.04	7.74	17.77	18.9
ENSMUSG00000033392.16	protein_coding	Clasp2	1.34136428030837e-07	1.46592	1.19	1.55	4.34	4.08
ENSMUSG00000084790.1	lncRNA	Gm15879	1.36180475145464e-07	1.94278	4.75	9.6	32.31	30.24
ENSMUSG00000022263.10	protein_coding	Trio	1.3724289644316e-07	2.30145	0.35	0.53	2.53	2.56
ENSMUSG00000086290.9	lncRNA	Snhg12	1.38454863278617e-07	1.12774	45.4	60.32	130.7	122.07
ENSMUSG00000003226.7	protein_coding	Ranbp2	1.43568224307475e-07	1.16687	5.72	9.7	19.33	18.55
ENSMUSG00000033382.15	protein_coding	Trappc8	1.45730829732041e-07	1.26495	2.38	3.6	8.21	7.6
ENSMUSG00000086730.2	lncRNA	Platr12	1.50422071250952e-07	1.87927	7.1	14.37	49.91	39.75
ENSMUSG00000028737.15	protein_coding	Aldh4a1	1.55499975135071e-07	1.77234	1.14	0.78	3.71	3.74
ENSMUSG00000002265.17	protein_coding	Peg3	1.63610412046484e-07	1.1517	1.79	2.36	4.81	5.29
ENSMUSG00000060548.13	protein_coding	Tnfrsf19	1.66626131471263e-07	1.43281	5.56	5.56	16.82	16.63
ENSMUSG00000097296.1	lncRNA	Gm26532	1.67185632937484e-07	2.30099	2.3	2.05	11.71	13.35
ENSMUSG00000026621.13	protein_coding	Marc1	1.68558960658765e-07	5.41882	0	0.1	2.4	2.65
ENSMUSG00000040432.5	protein_coding	Ltb4r2	1.71127044476478e-07	3.36464	0.31	0.14	3.06	2.8
ENSMUSG00000020546.14	protein_coding	Stxbp4	1.79022613758405e-07	1.58322	2.51	2.1	7.89	7.62
ENSMUSG00000048279.19	protein_coding	Sacs	1.81668129324063e-07	1.44954	0.43	0.53	1.31	1.61
ENSMUSG00000027357.16	protein_coding	Crls1	1.84421422787123e-07	1.26423	16.8	10.93	33.78	39.88
ENSMUSG00000024030.7	protein_coding	Abcg1	1.88838306787403e-07	2.19648	0.44	0.26	1.83	1.95
ENSMUSG00000009035.15	protein_coding	Tmem184b	1.9270228608363e-07	1.89649	0.98	1.62	6.57	4.42
ENSMUSG00000067144.7	protein_coding	Slc22a7	2.11606594005954e-07	2.13325	1.07	0.77	5.37	4.04
ENSMUSG00000029186.12	protein_coding	Pi4k2b	2.11649137323956e-07	1.35988	2.28	2.46	7.26	6.22
ENSMUSG00000027822.16	protein_coding	Slc33a1	2.23685025912304e-07	1.72585	1.01	1.67	5.73	4.29
ENSMUSG00000064427.1	snoRNA	Gm22748	2.45404539956633e-07	2.83869	24.58	29.93	203.47	266.1
ENSMUSG00000039983.13	protein_coding	Ccdc32	2.54335483780135e-07	1.09384	12.68	13.25	29.66	30.94
ENSMUSG00000030203.17	protein_coding	Dusp16	2.5503579393921e-07	1.75874	0.73	1.3	3.51	4.26
ENSMUSG00000024294.14	protein_coding	Mib1	2.55334459037731e-07	1.13059	3.9	4.18	10.06	9.37
ENSMUSG00000028126.16	protein_coding	Pip5k1a	2.58862839674048e-07	1.16213	4.26	4.49	11.21	10.31
ENSMUSG00000033014.12	protein_coding	Trim33	2.62834725411725e-07	1.39676	4.38	8.79	20.06	18.34
ENSMUSG00000073647.4	processed_pseudogene	Gm10557	2.63963023422297e-07	1.10444	31.95	31.39	76.19	73.2
ENSMUSG00000017418.14	protein_coding	Arl5b	2.71968100624777e-07	1.18521	7.09	9.15	20.51	20.07
ENSMUSG00000024908.15	protein_coding	Ppp6r3	2.82112510354915e-07	1.01228	7	8.01	17.56	15.46
ENSMUSG00000020411.2	protein_coding	Nipal4	2.88125203017219e-07	3.19396	0.15	0.07	1.17	1.35
ENSMUSG00000029207.16	protein_coding	Apbb2	2.91445562540127e-07	1.2946	5.18	5.33	13.54	15.01
ENSMUSG00000029104.15	protein_coding	Htt	2.98112476608494e-07	1.53489	0.63	0.73	2.28	2.11
ENSMUSG00000063364.10	protein_coding	3300002I08Rik	3.01333728489294e-07	2.30483	1.4	2.2	10.06	10.83
ENSMUSG00000026803.17	protein_coding	Ttf1	3.07740918570551e-07	1.17915	3.07	4.02	9.4	8.22
ENSMUSG00000078566.8	protein_coding	Bnip3	3.27934532070528e-07	1.17898	8.98	13.1	28.76	26.16
ENSMUSG00000096727.3	protein_coding	Psmb9	3.32003791110624e-07	2.08715	1.47	1.95	7.22	9.58
ENSMUSG00000104315.1	TEC	Gm37906	3.38424985258147e-07	2.05314	0.45	0.83	2.98	3.16
ENSMUSG00000047022.18	protein_coding	Mipol1	3.39896572515535e-07	1.21028	7.69	6.67	18.79	17.8
ENSMUSG00000033792.12	protein_coding	Atp7a	3.40194520336955e-07	1.79039	0.49	0.6	2.26	2.06
ENSMUSG00000078517.12	protein_coding	Emc1	3.49096482641519e-07	1.19409	2.91	4.13	7.89	9.81
ENSMUSG00000036591.16	protein_coding	Arhgap21	3.52364962212832e-07	1.3949	2.05	1.92	4.5	7.16
ENSMUSG00000117322.1	lncRNA	6330415G19Rik	3.52364962212832e-07	2.20448	0.76	1.02	5.33	4.21
ENSMUSG00000031651.5	protein_coding	Triml1	3.78868396762572e-07	1.27662	13.02	24.14	53.28	45.97
ENSMUSG00000046404.5	protein_coding	Yod1	3.79926379724171e-07	1.48091	0.76	0.77	2.35	2.43
ENSMUSG00000024647.14	protein_coding	Cbln2	3.90460554069622e-07	5.30921	0	0.05	1.54	1.36
ENSMUSG00000062627.9	protein_coding	Mysm1	3.95164692678438e-07	1.14627	10.46	15.68	31.63	31.78
ENSMUSG00000002732.14	protein_coding	Fkbp7	4.0975206855614e-07	1.7642	3.83	7.42	23.48	19.87
ENSMUSG00000060572.17	protein_coding	Mfap2	4.18676224881119e-07	2.36903	1.68	0.83	7.87	7.68
ENSMUSG00000101013.1	lncRNA	A630072M18Rik	4.21809628683028e-07	1.99044	0.63	0.32	2.53	1.83
ENSMUSG00000038042.11	protein_coding	Ptpdc1	4.34312027986357e-07	2.64677	0.29	0.23	2.61	1.27
ENSMUSG00000103149.1	TEC	AA914427	4.4673043402298e-07	3.37381	0.36	0.18	3.63	3.51
ENSMUSG00000025907.14	protein_coding	Rb1cc1	4.6801688958218e-07	1.14989	6.2	8.39	17	18.58
ENSMUSG00000026153.15	protein_coding	Fam135a	4.92771653600954e-07	1.39547	2	2.07	5.41	6.53
ENSMUSG00000105260.1	lncRNA	Gm40040	5.56634857773797e-07	1.52079	13.76	18.32	51.62	51.69
ENSMUSG00000079020.9	protein_coding	Slc45a4	5.98732676478374e-07	1.21794	1.62	2.22	5.01	4.85
ENSMUSG00000027077.7	protein_coding	Smtnl1	6.05120546252605e-07	1.09656	8.91	8.29	19.91	20.46
ENSMUSG00000032064.17	protein_coding	Dixdc1	6.31377129009104e-07	1.6587	1.36	1.62	5.26	5.37
ENSMUSG00000038014.7	protein_coding	Fam120a	6.31511898494754e-07	1.10202	5.93	9.52	18.29	18.01
ENSMUSG00000025612.5	protein_coding	Bach1	6.3398268925099e-07	1.63923	0.67	0.56	1.99	2.32
ENSMUSG00000019302.16	protein_coding	Atp6v0a1	6.37438741496887e-07	1.282	16.75	12.27	39.36	38.85
ENSMUSG00000028167.15	protein_coding	Bdh2	6.54929295951353e-07	1.45237	6.43	10.26	27.78	23.23
ENSMUSG00000113326.1	TEC	Gm47586	6.78121695524435e-07	2.54775	0.43	0.35	3.17	2.31
ENSMUSG00000039450.11	protein_coding	Dcxr	6.84107068443593e-07	1.13333	61.49	39.09	121.26	121.9
ENSMUSG00000047881.14	protein_coding	Rell1	7.27423989781355e-07	1.36455	2.23	3.54	7.94	8.56
ENSMUSG00000020268.14	protein_coding	Lyrm7	7.35411012227009e-07	1.58737	4.16	7.28	18.94	19.36
ENSMUSG00000005355.9	protein_coding	Casp14	7.46555427624861e-07	3.90748	0.14	0.02	1.43	1.67
ENSMUSG00000029019.8	protein_coding	Nppb	7.75362699802921e-07	1.36679	8.7	10.45	27.48	27.5
ENSMUSG00000038535.17	protein_coding	Zfp280d	8.24665365404746e-07	1.15335	5.64	8.54	18.74	15.89
ENSMUSG00000021733.11	protein_coding	Slc4a7	8.60867545742512e-07	1.29023	1.62	2.61	6.32	5.13
ENSMUSG00000029823.16	protein_coding	Luc7l2	8.65549771944351e-07	1.1925	11.96	21.77	44.1	40.61
ENSMUSG00000064307.13	protein_coding	Lrrc51	8.73708246082689e-07	2.31789	1.15	1.77	9.85	7.25
ENSMUSG00000040146.9	protein_coding	Rgl3	8.77761431007199e-07	5.00382	0.02	0.07	1.83	1.49
ENSMUSG00000072791.11	protein_coding	Abcb5	9.22227028656884e-07	3.11846	0.08	0.53	4.06	2.34
ENSMUSG00000097971.3	lncRNA	Gm26917	9.34902402907709e-07	1.03401	14.04	9.9	27.32	26.47
ENSMUSG00000000094.12	protein_coding	Tbx4	9.6710484062049e-07	5.85443	0.03	0	1.1	1.05
ENSMUSG00000051736.8	protein_coding	Fam229b	9.79007984885992e-07	1.25785	12.17	15.23	36.7	35.78
ENSMUSG00000032253.13	protein_coding	Phip	9.97503513273883e-07	1.02217	4.81	6.6	13.43	11.91
ENSMUSG00000082112.1	unprocessed_pseudogene	Gm14445	1.00264749952628e-06	3.15458	0.15	0.35	2.35	3.48
ENSMUSG00000097616.7	lncRNA	1110019D14Rik	1.02320009981707e-06	1.21256	9.86	13.9	31.17	29.56
ENSMUSG00000021054.6	protein_coding	Sgpp1	1.04258287565829e-06	1.4281	1.4	1.92	4.94	5.05
ENSMUSG00000040102.10	protein_coding	Klhl42	1.04575767793395e-06	1.19315	2.99	2.43	6.04	7.61
ENSMUSG00000024486.6	protein_coding	Hbegf	1.07781724416432e-06	1.26757	3.48	3.97	11.02	8.85
ENSMUSG00000052105.17	protein_coding	Mtcl1	1.08950466954779e-06	1.25962	3.45	2.54	7.96	7.93
ENSMUSG00000085389.7	lncRNA	1700003M07Rik	1.18285340477255e-06	2.89037	1.17	1.08	10.3	10.2
ENSMUSG00000000340.10	protein_coding	Dbt	1.18424604740981e-06	1.07685	7.56	8.73	17.78	19.91
ENSMUSG00000043336.14	protein_coding	Filip1l	1.18778948388292e-06	2.19292	0.39	0.36	1.9	2.15
ENSMUSG00000112255.1	TEC	Gm47594	1.22109347964981e-06	1.18761	3.8	5.37	9.68	13.29
ENSMUSG00000039578.17	protein_coding	Ccser1	1.24941774075287e-06	3.06906	0.19	0.88	7.92	2.93
ENSMUSG00000112891.1	lncRNA	Gm47391	1.25723854703132e-06	5.12668	0.02	0.03	1.43	0.94
ENSMUSG00000029913.14	protein_coding	Prdm5	1.31364447020772e-06	1.12045	9.41	8.32	21.86	20.58
ENSMUSG00000078817.4	protein_coding	Nlrp12	1.32210693512099e-06	1.07516	2.04	2.56	5.59	5.04
ENSMUSG00000069114.8	protein_coding	Zbtb10	1.37765548142845e-06	1.32106	0.9	1.34	3.36	2.87
ENSMUSG00000021669.15	protein_coding	Col4a3bp	1.38378934517155e-06	1.25638	1.64	1.86	4.94	4.35
ENSMUSG00000029238.11	protein_coding	Clock	1.40594965259042e-06	1.10258	2.83	3.03	6.94	6.89
ENSMUSG00000018412.16	protein_coding	Kansl1	1.41399321286239e-06	1.20458	2.27	3.53	7.3	7.4
ENSMUSG00000045658.16	protein_coding	Pid1	1.4303292624968e-06	1.03563	11.95	10.04	25.77	23.67
ENSMUSG00000030967.15	protein_coding	Zranb1	1.5131432913925e-06	1.15039	2.4	3.26	7.45	6.41
ENSMUSG00000032340.8	protein_coding	Neo1	1.5221413083263e-06	1.42639	0.88	1.48	3.58	3.48
ENSMUSG00000086370.9	lncRNA	Ftx	1.53111414986014e-06	1.69045	2.69	1.35	7.72	7.16
ENSMUSG00000097313.2	lncRNA	Gm26569	1.5741422555832e-06	1.83646	2.96	3.05	13.05	11.69
ENSMUSG00000058486.11	protein_coding	Wdr91	1.58866888316381e-06	1.55808	1.89	1.74	6.87	5.21
ENSMUSG00000027317.8	protein_coding	Ppp1r14d	1.60941119989835e-06	1.34858	13.12	23.47	57.49	46.13
ENSMUSG00000026235.14	protein_coding	Epha4	1.67917746772582e-06	1.13549	2.84	4.41	9.49	8.01
ENSMUSG00000097988.1	lncRNA	Gm10535	1.71862707379745e-06	2.10285	1.52	1.77	8.14	8.37
ENSMUSG00000038740.9	protein_coding	Mvb12b	1.74434736154009e-06	1.69536	7.58	5.62	25.43	23.31
ENSMUSG00000028245.15	protein_coding	Nsmaf	1.7479926853376e-06	1.45294	2.53	3.61	9.9	8.96
ENSMUSG00000028834.13	protein_coding	Trim63	1.89852477705409e-06	3.99481	0.04	0.13	1.94	1.69
ENSMUSG00000032251.12	protein_coding	Irak1bp1	1.91850328863247e-06	1.00875	15.02	11.87	29.22	30.05
ENSMUSG00000021809.10	protein_coding	Nudt13	2.00772876698481e-06	1.66166	2.24	2.89	9.15	9.34
ENSMUSG00000058835.14	protein_coding	Abi1	2.01144411391684e-06	1.03311	5.38	6.97	14.31	13.33
ENSMUSG00000107909.1	TEC	2610017A05Rik	2.1486348563086e-06	1.78927	1.31	1.47	5.95	5.1
ENSMUSG00000020063.16	protein_coding	Sirt1	2.18803003729681e-06	1.24283	6.92	13.76	27.66	26.43
ENSMUSG00000063317.7	protein_coding	Usp31	2.29753653460758e-06	1.61638	0.3	0.42	1.45	1.05
ENSMUSG00000020721.16	protein_coding	Helz	2.32987969192828e-06	1.08732	4.01	3.07	8.81	7.71
ENSMUSG00000031755.6	protein_coding	Bbs2	2.37908871424438e-06	1.13556	18.22	17.62	37.82	49.07
ENSMUSG00000046785.8	protein_coding	Epm2aip1	2.42469187084291e-06	1.28889	1.15	1.59	3.87	3.57
ENSMUSG00000049047.11	protein_coding	Armcx3	2.47181120288744e-06	2.55108	0.25	0.33	2.02	2.09
ENSMUSG00000072955.14	protein_coding	Tmsb15l	2.65292841604009e-06	1.40436	7.28	12.06	28.86	28.27
ENSMUSG00000019916.14	protein_coding	P4ha1	2.66498935333826e-06	1.13105	3.52	3.87	9.66	8.19
ENSMUSG00000069917.7	protein_coding	Hba-a2	2.74097068275191e-06	3.50533	0.28	0.77	7.58	7.91
ENSMUSG00000020228.11	protein_coding	Helb	2.74556000718534e-06	1.0736	3.39	3.36	8.14	7.48
ENSMUSG00000027165.16	protein_coding	B230118H07Rik	2.77583691020163e-06	1.24724	27.64	54.99	115.85	101.43
ENSMUSG00000032998.16	protein_coding	Foxj3	2.78162392534626e-06	1.24521	1.92	2.9	6.69	6
ENSMUSG00000085035.1	lncRNA	Gm12031	2.8022023152082e-06	1.24839	15.2	21.33	45.54	50.69
ENSMUSG00000005501.14	protein_coding	Usp40	2.83827813711047e-06	1.42799	1.9	2.55	6.9	6.58
ENSMUSG00000103706.1	TEC	6820402A03Rik	2.91179483303289e-06	3.71485	0.03	0.1	1.03	1.25
ENSMUSG00000066440.5	protein_coding	Zfyve26	2.99470725654748e-06	1.48288	1.63	2.22	5.63	6.53
ENSMUSG00000045095.16	protein_coding	Magi1	2.99793633667124e-06	1.20947	3.22	3.9	9.08	9.14
ENSMUSG00000085715.2	lncRNA	Tsix	3.00606917992593e-06	1.28758	1.5	1.55	3.78	4.52
ENSMUSG00000046314.16	protein_coding	Stxbp6	3.03515611209228e-06	2.16894	0.61	0.43	2.02	3.6
ENSMUSG00000020694.17	protein_coding	Tlk2	3.08660590680163e-06	1.12277	7.44	12.68	23.74	24.39
ENSMUSG00000066705.7	protein_coding	Fxyd6	3.16769755556237e-06	2.08789	0.83	0.82	5.21	3.08
ENSMUSG00000028053.13	protein_coding	Ash1l	3.16956570688296e-06	1.16771	1.07	1.56	3.57	2.94
ENSMUSG00000047126.17	protein_coding	Cltc	3.17532670786612e-06	1.01916	33.46	57.02	105.45	95.02
ENSMUSG00000021662.11	protein_coding	Arhgef28	3.26075646038308e-06	4.46158	0.04	0.04	1.35	1.07
ENSMUSG00000018809.2	protein_coding	Smyd4	3.2758023462675e-06	1.18048	5.73	7.33	14.9	17.81
ENSMUSG00000034730.17	protein_coding	Adgrb1	3.29106581125803e-06	3.15646	0.3	0.07	2.07	2.04
ENSMUSG00000029524.16	protein_coding	Sirt4	3.34734520186361e-06	1.22706	10	8.99	23.82	25.58
ENSMUSG00000054051.7	protein_coding	Ercc6	3.49236607666157e-06	1.3224	0.93	0.95	2.72	2.53
ENSMUSG00000028106.13	protein_coding	Rprd2	3.77368223020721e-06	1.16652	3.69	5.75	12.56	10.83
ENSMUSG00000118236.1	lncRNA	Gm34922	3.81443830277784e-06	4.1039	0.03	0.18	2.44	2.45
ENSMUSG00000030402.5	protein_coding	Ppm1n	3.93971678512345e-06	1.66105	2.82	2.29	9.17	9.48
ENSMUSG00000036574.5	protein_coding	Tex44	4.13357524849368e-06	7.99608	0	0	1.41	1.14
ENSMUSG00000056602.12	protein_coding	Fry	4.20499062396835e-06	1.26251	4.64	3.77	10.54	11.92
ENSMUSG00000040187.15	protein_coding	Arntl2	4.25457850925941e-06	3.1349	0.09	0.22	1.74	1.72
ENSMUSG00000064702.1	snRNA	Gm24950	4.42687408028741e-06	2.4612	9.54	16.71	88.98	87.25
ENSMUSG00000065767.1	snRNA	Gm23849	4.42687408028741e-06	2.4612	9.54	16.71	88.98	87.25
ENSMUSG00000028354.13	protein_coding	Fmn2	4.43443601645862e-06	1.76727	0.45	1.12	3.33	2.78
ENSMUSG00000025909.16	protein_coding	Sntg1	4.45847769732012e-06	2.61639	0.2	0.52	3.42	1.94
ENSMUSG00000047514.6	protein_coding	Tspyl1	4.50478748436719e-06	1.10155	3.76	5.27	10.7	10.61
ENSMUSG00000065944.1	snRNA	Rnu2-10	4.50478748436719e-06	2.4612	9.54	16.71	88.98	87.25
ENSMUSG00000025745.12	protein_coding	Hadha	4.5755768752268e-06	1.00116	6.04	6.72	13.6	14.39
ENSMUSG00000050312.12	protein_coding	Nsun3	4.65406828406871e-06	1.58114	1.75	1.14	5.27	4.57
ENSMUSG00000026463.17	protein_coding	Atp2b4	4.69263990627011e-06	1.85924	0.22	0.32	1.14	1.16
ENSMUSG00000065251.1	snRNA	Gm23971	4.70483595112207e-06	2.4612	9.54	16.71	88.98	87.25
ENSMUSG00000005950.14	protein_coding	P2rx5	4.7336121145174e-06	2.62783	0.18	0.3	1.83	1.78
ENSMUSG00000039801.7	protein_coding	Cplane1	4.86765327108441e-06	1.24476	0.95	1.11	2.55	2.88
ENSMUSG00000020599.13	protein_coding	Rgs9	4.90787275770559e-06	1.52881	1.22	1.32	3.99	4.34
ENSMUSG00000074207.10	protein_coding	Adh1	4.95582556022029e-06	2.7435	0.48	0.39	5.12	2.13
ENSMUSG00000025812.18	protein_coding	Pard3	5.00079401231156e-06	1.30366	1.5	2.09	5.45	4.43
ENSMUSG00000019802.13	protein_coding	Sec63	5.04686963760086e-06	1.23237	3.36	5.9	10.82	13.24
ENSMUSG00000045962.16	protein_coding	Wnk1	5.28761776493906e-06	1.16571	12.97	25.75	50.74	45.03
ENSMUSG00000095403.8	unprocessed_pseudogene	Gm21092	5.39532097214177e-06	1.32994	6.19	6.42	17.53	17.94
ENSMUSG00000029055.17	protein_coding	Plch2	5.54729122065705e-06	5.81945	0.02	0.01	0.86	1.38
ENSMUSG00000042595.7	protein_coding	Fam199x	5.79655709566473e-06	1.62056	0.3	0.59	1.57	1.55
ENSMUSG00000097993.7	polymorphic_pseudogene	Ptprv	6.00051142044681e-06	2.16516	2.79	4.07	20.74	16.48
ENSMUSG00000021118.7	protein_coding	Plek2	6.04142814293319e-06	1.56655	1.84	2.22	6.53	7.2
ENSMUSG00000003166.20	protein_coding	Dgcr2	6.07943616904596e-06	1.27377	2.41	2.16	6.18	6.14
ENSMUSG00000070565.11	protein_coding	Rasal2	6.17304778738723e-06	1.54752	0.61	0.72	2.03	2.38
ENSMUSG00000026064.16	protein_coding	Ptp4a1	6.36336914783656e-06	2.67003	0.6	0.11	2.94	2.79
ENSMUSG00000019996.17	protein_coding	Map7	6.50775703700007e-06	1.13066	3.28	4.42	9.87	8.76
ENSMUSG00000092819.1	snoRNA	Gm23639	6.8332977103542e-06	2.16944	44.12	76.78	264.62	381.89
ENSMUSG00000045333.15	protein_coding	Zfp423	6.89117556821431e-06	1.98339	0.43	0.69	3.05	2.16
ENSMUSG00000029050.15	protein_coding	Ski	6.92108921362065e-06	1.17785	2.04	3.23	6.75	6.42
ENSMUSG00000041040.12	protein_coding	Fam117b	7.12362337043185e-06	1.28272	1.05	1.23	3.27	2.93
ENSMUSG00000003992.15	protein_coding	Ssbp2	7.15617670039754e-06	1.4109	3.44	4.25	11.66	11.38
ENSMUSG00000039628.9	protein_coding	Hs3st6	7.21742747851063e-06	2.70705	0.44	0.4	2.9	4.01
ENSMUSG00000093858.1	lncRNA	Gm19967	7.22037523180849e-06	3.03038	0.15	0.15	1.66	1.43
ENSMUSG00000020594.14	protein_coding	Pum2	7.2584199611111e-06	1.18058	3.9	7.85	14.34	15.11
ENSMUSG00000035299.16	protein_coding	Mid1	7.30741361964616e-06	1.54686	5.33	13.93	35.52	28.15
ENSMUSG00000097536.2	lncRNA	2610037D02Rik	7.33194832768803e-06	1.74316	0.76	1.09	3.27	3.85
ENSMUSG00000085395.1	lncRNA	Gm13056	7.66045092419291e-06	2.52408	1.38	1.4	9.71	10
ENSMUSG00000117121.1	TEC	Gm49902	7.66140863978353e-06	3.87358	0.02	0.13	1.58	1.39
ENSMUSG00000089687.2	protein_coding	Rab42	7.81616764961591e-06	2.1863	1.9	1.43	7.44	10.77
ENSMUSG00000102496.1	TEC	Gm36989	8.01688257912515e-06	1.8286	0.69	1.39	4.18	4.42
ENSMUSG00000031545.6	protein_coding	Gpat4	8.17366038919893e-06	1.01102	3.98	3.39	8.92	7.41
ENSMUSG00000021364.16	protein_coding	Elovl2	8.17924386143743e-06	1.91736	0.48	0.33	1.89	1.71
ENSMUSG00000030108.14	protein_coding	Slc6a13	8.2922827416465e-06	3.6279	0.11	0.09	1.86	1.36
ENSMUSG00000103473.1	lncRNA	Gm37696	8.3953025697447e-06	1.28857	1.9	1.6	4.65	4.9
ENSMUSG00000059895.13	protein_coding	Ptp4a3	9.11715805647114e-06	1.15393	16.64	9.51	31.92	32.81
ENSMUSG00000035798.14	protein_coding	Zdhhc17	9.26301137145901e-06	1.1251	3.4	4.35	9.17	9.5
ENSMUSG00000028995.14	protein_coding	Fam126a	9.28826933849618e-06	1.88783	0.3	0.3	1.51	1.1
ENSMUSG00000027514.14	protein_coding	Zbp1	9.33187995369441e-06	1.72826	2.89	3.52	12.38	12.19
ENSMUSG00000040794.5	protein_coding	C1qtnf4	9.49445629025078e-06	1.55089	3.52	2.32	9.79	9.77
ENSMUSG00000041997.16	protein_coding	Tlk1	9.66763454230901e-06	1.001	5.74	8.83	16.16	15.77
ENSMUSG00000044308.17	protein_coding	Ubr3	9.7595763382791e-06	1.20752	4	7.59	16.42	13.24
ENSMUSG00000021298.8	protein_coding	Gpr132	9.90685927312323e-06	4.85061	0.05	0	1.35	1.09
ENSMUSG00000017210.14	protein_coding	Med24	9.9530677354223e-06	1.40789	3.52	4.71	14.51	10.03
ENSMUSG00000109090.1	TEC	Gm45088	1.01454374742185e-05	3.93175	0.06	0.12	1.8	1.89
ENSMUSG00000024754.13	protein_coding	Cemip2	1.01630558592462e-05	1.28853	0.77	1.1	2.59	2.51
ENSMUSG00000053368.13	protein_coding	Rxfp2	1.06171681417061e-05	4.15426	0.1	0.05	2	1.42
ENSMUSG00000046985.11	protein_coding	Tapt1	1.07912323173389e-05	1.35015	2.05	1.74	4.71	6.17
ENSMUSG00000021339.4	protein_coding	Mrs2	1.09200724370816e-05	1.05566	6.78	5.67	15.06	13.5
ENSMUSG00000035954.10	protein_coding	Dock4	1.14930171619165e-05	2.07248	0.21	0.39	1.61	1.33
ENSMUSG00000085148.1	lncRNA	Mir22hg	1.18688095383014e-05	1.81247	0.94	1.13	4.52	3.96
ENSMUSG00000040537.17	protein_coding	Adam22	1.18946962155625e-05	1.89341	0.26	0.29	1.31	1.12
ENSMUSG00000105789.1	lncRNA	Gm42997	1.19582263216361e-05	2.57055	0.4	0.94	4.77	5.13
ENSMUSG00000022548.14	protein_coding	Apod	1.19736275941605e-05	1.26845	6.32	7.97	18.94	19.56
ENSMUSG00000025701.12	protein_coding	Alox5	1.19851479443193e-05	3.41277	0.07	0.19	1.7	1.45
ENSMUSG00000004952.13	protein_coding	Rasa4	1.23808243403206e-05	1.62756	1.22	1.92	5.29	5.83
ENSMUSG00000093948.7	protein_coding	Gm10378	1.23897621053966e-05	7.69324	0	0	1.23	2.74
ENSMUSG00000027655.14	protein_coding	Dhx35	1.26764619921659e-05	1.20619	3.7	2.69	7.41	9.06
ENSMUSG00000056536.14	protein_coding	Pign	1.27814049963049e-05	1.28778	7.36	4.5	15.93	16.37
ENSMUSG00000039911.13	protein_coding	Spsb1	1.33215093528414e-05	1.98395	0.52	0.48	2.11	2.56
ENSMUSG00000021592.18	protein_coding	Arsk	1.34412180543409e-05	1.37708	2.44	2.17	7.93	5.57
ENSMUSG00000024128.13	protein_coding	Sbp	1.36112331692797e-05	7.62236	0	0	2.61	2.51
ENSMUSG00000026655.15	protein_coding	Fam107b	1.36139231479679e-05	1.10822	4.91	3.57	10.48	9.7
ENSMUSG00000026768.10	protein_coding	Itga8	1.44611348884693e-05	4.45319	0.12	0.01	1.32	1.17
ENSMUSG00000037235.13	protein_coding	Mxd4	1.47488783554311e-05	2.00982	1.19	0.81	5.29	4.32
ENSMUSG00000050822.11	protein_coding	Slc29a4	1.47710085453874e-05	2.06437	0.39	0.39	1.81	2.08
ENSMUSG00000051527.11	protein_coding	Usp29	1.48016733078461e-05	2.60168	0.12	0.24	1.42	1.27
ENSMUSG00000072825.11	protein_coding	Cep170b	1.50949877677367e-05	1.48284	0.89	0.88	2.65	2.97
ENSMUSG00000110142.1	TEC	Gm45872	1.51832913076417e-05	2.34135	0.35	0.68	3.67	2.73
ENSMUSG00000021948.17	protein_coding	Prkcd	1.59189389353836e-05	1.19695	2.5	2.73	7.09	6.26
ENSMUSG00000076614.7	IG_C_gene	Ighg1	1.60662403462196e-05	7.83077	0	0	1.49	0.87
ENSMUSG00000066113.16	protein_coding	Adamtsl1	1.6279041110633e-05	2.22793	0.92	0.86	4.89	5.27
ENSMUSG00000036990.13	protein_coding	Otud4	1.63365532764703e-05	1.04647	5.39	10.07	17.74	17.37
ENSMUSG00000092035.8	protein_coding	Peg10	1.64313576815685e-05	1.06091	1.41	1.74	3.6	3.66
ENSMUSG00000028610.16	protein_coding	Dmrtb1	1.66097734387869e-05	2.98784	0.29	0.17	2.51	2.23
ENSMUSG00000097467.2	lncRNA	Gm26737	1.74941170314767e-05	1.20421	2.97	2.89	7.55	7.54
ENSMUSG00000107336.1	TEC	Gm43461	1.75657476615194e-05	1.04321	13.24	16.33	30.4	36.64
ENSMUSG00000087153.8	unprocessed_pseudogene	Gm6483	1.76818167514537e-05	1.91308	2.02	1.76	9.24	7.66
ENSMUSG00000041957.15	protein_coding	Pkp2	1.77385033443898e-05	1.22612	1.9	2.29	5.78	5.18
ENSMUSG00000036501.7	protein_coding	Fam13b	1.78424068825725e-05	1.23464	2.05	2.16	5.39	5.71
ENSMUSG00000108621.1	lncRNA	Gm37494	1.79767451753395e-05	1.38279	1.09	0.91	2.33	3.6
ENSMUSG00000026288.14	protein_coding	Inpp5d	1.83004037145962e-05	1.42396	0.81	1.2	3.23	2.9
ENSMUSG00000043993.6	lncRNA	2900052L18Rik	1.9126348604203e-05	2.41164	0.38	0.54	2.22	3.86
ENSMUSG00000035863.14	protein_coding	Palm	1.91749038532797e-05	2.06839	0.94	0.63	3.25	4.63
ENSMUSG00000059263.9	protein_coding	Usp47	1.92412416115397e-05	1.00029	3.05	4.44	8.95	7.49
ENSMUSG00000060301.6	protein_coding	2610008E11Rik	1.95676755083349e-05	1.71276	0.53	0.68	2.44	2.16
ENSMUSG00000032220.10	protein_coding	Myo1e	1.98848074389535e-05	1.0765	4.05	3.9	9.97	8.57
ENSMUSG00000080717.10	protein_coding	B230307C23Rik	1.99682071976312e-05	1.02177	22.27	22.47	52.55	47.55
ENSMUSG00000112274.1	lncRNA	Gm47525	2.01021974230318e-05	3.10826	0.48	0.3	4.14	4.79
ENSMUSG00000031596.15	protein_coding	Slc7a2	2.17454990050784e-05	1.74312	0.21	0.39	1.06	1.3
ENSMUSG00000103864.1	TEC	Gm37415	2.17678399449895e-05	3.71694	0.17	0.11	3.01	2.25
ENSMUSG00000042078.14	protein_coding	Svop	2.17813476270968e-05	2.49226	0.52	0.36	3.73	2.53
ENSMUSG00000077575.1	snoRNA	Gm24888	2.18047747915072e-05	3.80296	4.02	9.22	112.63	141.43
ENSMUSG00000025898.6	protein_coding	Cwf19l2	2.21814895805887e-05	1.09701	5.7	10.93	20.27	18.97
ENSMUSG00000020859.16	protein_coding	Spag9	2.34130065959146e-05	1.2285	1.39	2.27	4.6	4.98
ENSMUSG00000033111.16	protein_coding	3830406C13Rik	2.34980050527537e-05	1.0231	11.65	10.96	27.11	23.59
ENSMUSG00000025104.13	protein_coding	Hdgfl3	2.43698807117225e-05	1.14891	1.45	1.22	3.21	3.39
ENSMUSG00000028521.17	protein_coding	Slc35d1	2.4377003715004e-05	1.02308	3.35	3.95	8.48	7.88
ENSMUSG00000029998.14	protein_coding	Pcyox1	2.43823011493362e-05	1.13577	3.84	2.96	8.37	8.25
ENSMUSG00000021127.7	protein_coding	Zfp36l1	2.52046850230704e-05	1.22409	3.24	6.6	13.24	12.37
ENSMUSG00000020300.14	protein_coding	Cpeb4	2.55352862413165e-05	1.67253	0.4	0.53	2.16	1.28
ENSMUSG00000110556.1	TEC	Gm45762	2.59162110529107e-05	1.31358	1.73	2.82	6.18	6.5
ENSMUSG00000061119.7	protein_coding	Prcp	2.59694313938949e-05	1.16913	3.07	3.05	7.97	7.35
ENSMUSG00000078490.10	protein_coding	Cfap74	2.5973886518139e-05	1.42736	3.46	2.63	9.32	9.32
ENSMUSG00000110547.1	lncRNA	Gm29773	2.6306571486228e-05	1.40338	2.1	1.81	5.89	5.89
ENSMUSG00000024965.9	protein_coding	Fermt3	2.73402059882246e-05	2.66647	0.19	0.13	1.46	1.15
ENSMUSG00000021950.15	protein_coding	Anxa8	2.79704430893691e-05	1.14826	3.72	3.82	9.31	9.3
ENSMUSG00000108379.1	lncRNA	A730082K24Rik	2.83356535951462e-05	4.1216	0.02	0.15	1.64	2.21
ENSMUSG00000015957.12	protein_coding	Wnt11	2.88657647566463e-05	2.33993	0.37	0.41	2.36	2.58
ENSMUSG00000030201.15	protein_coding	Lrp6	2.88820435082998e-05	1.10726	3.14	2.53	7.88	5.68
ENSMUSG00000031668.14	protein_coding	Eif2ak3	2.96085002929302e-05	1.29796	1.07	1.32	3.53	3.06
ENSMUSG00000073557.12	protein_coding	Ppp1r12b	3.09512206898661e-05	2.06764	0.96	0.44	3.71	3.23
ENSMUSG00000059456.13	protein_coding	Ptk2b	3.1537104023299e-05	1.77105	0.6	0.69	2.58	2.6
ENSMUSG00000035236.17	protein_coding	Scai	3.16717713584052e-05	1.33849	1.58	2.49	6.22	5.4
ENSMUSG00000030102.11	protein_coding	Itpr1	3.19766323260177e-05	1.32812	0.73	1.15	2.28	3.01
ENSMUSG00000045631.10	protein_coding	Tmprss12	3.20372719569946e-05	1.6616	1.82	2.96	8.82	8.79
ENSMUSG00000073627.7	lncRNA	C130036L24Rik	3.20982597416717e-05	1.95562	1.02	0.86	3.67	5.08
ENSMUSG00000023191.9	protein_coding	P3h3	3.24373264757737e-05	1.60636	1.27	0.86	2.89	4.64
ENSMUSG00000032702.16	protein_coding	Kank1	3.35467519027512e-05	1.52433	0.42	0.52	1.48	1.64
ENSMUSG00000063954.7	protein_coding	H2ac19	3.59478082907381e-05	2.34198	1	4.27	19.99	12.69
ENSMUSG00000023064.4	protein_coding	Sncg	3.69341661870874e-05	1.57907	4.03	2.85	11.33	12.52
ENSMUSG00000047804.15	protein_coding	Akap10	3.78214724756405e-05	1.11486	2.96	2.67	7.03	6.54
ENSMUSG00000044244.18	protein_coding	Il20rb	3.78431236519038e-05	2.51715	0.19	0.34	1.82	2.03
ENSMUSG00000043131.14	protein_coding	Mob1a	3.82792471345386e-05	1.08764	3.49	3.8	6.79	10.45
ENSMUSG00000039461.12	protein_coding	Tcta	3.8768519790151e-05	1.15075	7.59	5.14	15.08	16.47
ENSMUSG00000022946.10	protein_coding	Dop1b	3.92556733591707e-05	1.24073	4.73	5.06	12.67	13.31
ENSMUSG00000026024.14	protein_coding	Als2	4.02554676181689e-05	1.15148	1.46	1.67	3.9	3.86
ENSMUSG00000040423.11	protein_coding	Rc3h1	4.08829000802376e-05	1.19644	0.58	0.95	1.83	2.09
ENSMUSG00000063810.7	protein_coding	Alms1	4.12568178820003e-05	1.44375	0.64	1.5	3.64	2.98
ENSMUSG00000031502.11	protein_coding	Col4a1	4.15334588535736e-05	1.73812	0.44	0.3	1.71	1.18
ENSMUSG00000026883.17	protein_coding	Dab2ip	4.20103021467441e-05	1.28575	7.24	3.75	13.7	16.41
ENSMUSG00000015597.17	protein_coding	Zfp318	4.34640853613583e-05	1.2886	0.54	0.91	1.63	2.36
ENSMUSG00000105742.1	TEC	Gm42748	4.35034873815208e-05	3.66454	0.03	0.08	1.43	0.66
ENSMUSG00000085445.1	lncRNA	Gm16348	4.37314149107369e-05	2.05014	0.67	0.86	3.73	3.95
ENSMUSG00000022280.9	protein_coding	Rnf19a	4.5093877440339e-05	1.03416	2.58	2.73	5.74	6.28
ENSMUSG00000034480.18	protein_coding	Diaph2	4.54511774877439e-05	1.11516	1.74	1.5	3.67	4.15
ENSMUSG00000064105.13	protein_coding	Cnnm2	4.89247785300132e-05	1.16926	3.22	2.76	7.68	7.37
ENSMUSG00000040249.15	protein_coding	Lrp1	4.91103952109034e-05	1.70383	0.62	0.62	2.51	2.26
ENSMUSG00000026638.15	protein_coding	Irf6	5.0252268727397e-05	1.71304	0.39	0.45	1.52	1.7
ENSMUSG00000086549.1	lncRNA	Gm13648	5.13120556515616e-05	3.49696	0.03	0.19	1.78	1.59
ENSMUSG00000114640.1	lncRNA	Gm48107	5.13120556515616e-05	7.24829	0	0	7.95	5.29
ENSMUSG00000105694.1	TEC	Gm43237	5.18751788523268e-05	4.46704	0.04	0.08	1.95	2.25
ENSMUSG00000019647.16	protein_coding	Sema6a	5.24296508414846e-05	2.26299	0.19	0.19	1.16	1.07
ENSMUSG00000030557.17	protein_coding	Mef2a	5.25819684085693e-05	1.18557	2.85	2.02	6.71	5.7
ENSMUSG00000031736.11	lncRNA	Crnde	5.27278614542624e-05	1.52482	7.16	4.09	17.71	19.51
ENSMUSG00000061288.13	protein_coding	Taok3	5.48467107861817e-05	1.77749	0.86	0.67	2.46	3.81
ENSMUSG00000002413.15	protein_coding	Braf	5.5034411806387e-05	1.0502	1.01	1.32	2.76	2.56
ENSMUSG00000044429.8	protein_coding	Cryga	5.57289834473107e-05	2.19269	1.66	1.36	8.52	8.68
ENSMUSG00000029790.16	protein_coding	Cep41	5.58754821909592e-05	1.19046	6.46	8.09	18	19.12
ENSMUSG00000094655.1	snRNA	Gm25360	5.59062425568977e-05	3.28946	2.22	4.82	42.18	46.72
ENSMUSG00000024085.13	protein_coding	Man2a1	5.66781686595205e-05	1.22956	0.84	1.38	2.58	3.27
ENSMUSG00000056515.9	protein_coding	Rab31	5.82905162321919e-05	1.24749	1.36	1.79	4.6	3.81
ENSMUSG00000021816.11	protein_coding	Ppp3cb	5.96588809288347e-05	1.00688	5.4	8.66	15.31	15.84
ENSMUSG00000093565.1	lncRNA	Rab26os	6.04447775799171e-05	1.41855	17.01	15.9	50.38	50.12
ENSMUSG00000042901.10	protein_coding	Aida	6.06493261051472e-05	1.22952	2.75	4.68	11.03	8.49
ENSMUSG00000095253.4	protein_coding	Zfp799	6.08244710708354e-05	1.58761	1.07	1.73	6.26	3.48
ENSMUSG00000051166.10	protein_coding	Eml5	6.10540066574459e-05	1.38304	1.12	2.04	5.54	3.79
ENSMUSG00000097113.7	lncRNA	Gm19705	6.23388046572882e-05	1.08337	25.72	36.34	75.94	69.89
ENSMUSG00000095280.1	protein_coding	Gm21738	6.2469029224791e-05	1.8797	5.68	2.24	22.74	12.23
ENSMUSG00000010453.12	protein_coding	Kansl3	6.48164579102595e-05	1.20227	1.2	1.49	3.47	3.45
ENSMUSG00000106375.1	TEC	Gm43361	6.63314294958584e-05	1.29224	0.81	1.34	2.99	2.95
ENSMUSG00000002250.16	protein_coding	Ppard	6.7097163021855e-05	2.03651	0.4	0.39	2.17	1.77
ENSMUSG00000041354.16	protein_coding	Rgl2	6.97833517136601e-05	1.26182	1.5	1.25	3.89	3.58
ENSMUSG00000001052.15	protein_coding	Sec24b	6.98634529135826e-05	1.17516	3.18	2.12	7.76	5.66
ENSMUSG00000028344.12	protein_coding	Invs	7.36182743699716e-05	1.93254	0.49	0.32	2.08	1.6
ENSMUSG00000037366.14	protein_coding	Pafah2	7.4373884998485e-05	1.24055	1.59	1.44	4.36	3.7
ENSMUSG00000108521.1	TEC	Gm44639	7.47134481020665e-05	1.0216	3.51	4.7	8.15	10.29
ENSMUSG00000027035.10	protein_coding	Cers6	7.51979376615886e-05	1.01071	3.33	3.05	8.01	6.2
ENSMUSG00000026812.16	protein_coding	Tsc1	7.60236536241949e-05	1.19371	1.56	1.82	4.31	4.36
ENSMUSG00000035984.14	protein_coding	Nme5	7.65630012960143e-05	2.23494	0.96	1.3	6.07	7.16
ENSMUSG00000000948.16	protein_coding	Gm38393	7.74234240612956e-05	1.88763	0.36	0.84	2.96	2.28
ENSMUSG00000064016.4	protein_coding	Gm648	7.87094769259324e-05	1.78088	1.25	2.06	7.16	6.33
ENSMUSG00000103957.1	TEC	Gm10766	7.89064748093617e-05	3.51126	0.41	0.17	3.53	6.03
ENSMUSG00000032783.9	protein_coding	Troap	8.0046632601506e-05	1.03704	13.54	14.55	28.81	35.11
ENSMUSG00000091971.3	protein_coding	Hspa1a	8.04588172132509e-05	2.86222	0.15	0.06	0.69	1.32
ENSMUSG00000085427.7	lncRNA	6430710C18Rik	8.3813950728612e-05	7.07212	0	0	1.67	1.85
ENSMUSG00000086236.9	lncRNA	5830418P13Rik	8.43886169631303e-05	2.17292	0.85	0.46	3.42	3.99
ENSMUSG00000044461.6	protein_coding	Shisa2	8.49388811573336e-05	2.10578	0.16	0.56	1.84	1.95
ENSMUSG00000028613.15	protein_coding	Lrp8	8.51598193520076e-05	1.76122	1.04	1.15	4.14	4.71
ENSMUSG00000087249.1	lncRNA	Gm16062	8.59108778201156e-05	2.08697	0.98	1.9	6.58	8.34
ENSMUSG00000034327.17	protein_coding	Kctd9	8.66361019599917e-05	1.06882	2.35	2.75	5.57	6.32
ENSMUSG00000020364.14	protein_coding	Zfp354a	8.77297368187089e-05	1.55367	1.96	0.92	4.15	5.61
ENSMUSG00000097850.2	lncRNA	Mir205hg	8.77799668201456e-05	2.99498	0.07	0.15	1.31	1.12
ENSMUSG00000072844.6	lncRNA	G530011O06Rik	8.81136159754375e-05	1.44931	1.27	3.02	7.53	5.93
ENSMUSG00000027778.15	protein_coding	Ift80	8.91887980254944e-05	1.15526	1.58	2.47	5.25	4.82
ENSMUSG00000028967.10	protein_coding	Errfi1	8.9538557752637e-05	1.1963	1.6	2.08	4.91	4.57
ENSMUSG00000027438.14	protein_coding	Napb	9.06857749330952e-05	1.40242	0.64	1.02	2.57	2.45
ENSMUSG00000100632.1	lncRNA	9430060I03Rik	9.06857749330952e-05	2.23872	0.5	0.31	2.24	2.59
ENSMUSG00000087935.1	snoRNA	Snora81	9.10362993993062e-05	1.94996	16.76	33.99	124.38	111.25
ENSMUSG00000021224.15	protein_coding	Numb	9.15887064743882e-05	1.19124	4.74	5.18	13.29	12.13
ENSMUSG00000031433.15	protein_coding	Rbm41	9.27784458612764e-05	1.41298	1.27	1.84	5.58	3.9
ENSMUSG00000021453.2	protein_coding	Gadd45g	9.44844182271051e-05	1.18995	6.99	5.27	15.6	15.9
ENSMUSG00000020598.16	protein_coding	Nrcam	9.59028555720219e-05	2.23749	0.38	0.64	3.83	2.16
ENSMUSG00000060678.5	protein_coding	H4c3	9.60802542682115e-05	1.19099	7.94	7.45	17.73	21.9
ENSMUSG00000036480.9	protein_coding	Prss56	9.64982951809986e-05	2.65831	0.16	0.16	1.11	1.6
ENSMUSG00000020648.3	protein_coding	Dus4l	9.75785097453625e-05	1.38644	10.29	5.79	24.52	23.43
ENSMUSG00000087352.1	lncRNA	Gm12999	9.77214342823907e-05	2.06631	2.13	2.66	13.45	11.7
ENSMUSG00000037622.14	protein_coding	Wdtc1	9.89496128082836e-05	1.32666	2.32	2.34	6.56	6.77
ENSMUSG00000041229.15	protein_coding	Phf8	9.89823923055893e-05	1.18993	1.89	2.35	5.4	5.48
ENSMUSG00000001280.13	protein_coding	Sp1	9.98277533398983e-05	1.07435	2.27	4.64	8.6	7.53
ENSMUSG00000110350.1	TEC	Gm10252	0.000101668	2.29846	1.18	0.55	5.48	5.49
ENSMUSG00000093682.1	lncRNA	Gm20681	0.00010223	2.81067	0.54	1.11	8.74	6.69
ENSMUSG00000089665.2	protein_coding	Fcor	0.000102544	1.07964	29.68	28.97	72.39	65.66
ENSMUSG00000038593.18	protein_coding	Tctn1	0.000105397	1.44729	0.83	0.66	2.07	2.62
ENSMUSG00000036764.12	protein_coding	Dnajc12	0.000105503	1.00609	6.43	7.21	18.33	12
ENSMUSG00000068303.6	transcribed_unprocessed_pseudogene	Spr-ps1	0.000107154	5.02851	0.01	0.07	1.78	1.36
ENSMUSG00000056501.3	protein_coding	Cebpb	0.000107637	1.68398	1.6	0.93	4.89	4.77
ENSMUSG00000053141.16	protein_coding	Ptprt	0.000107802	3.64854	0.16	0.01	0.88	1.38
ENSMUSG00000035168.16	protein_coding	Tanc1	0.000111267	1.0483	2.81	4.4	9.32	7.22
ENSMUSG00000023960.13	protein_coding	Enpp5	0.000111543	1.59825	0.67	0.74	3.03	1.94
ENSMUSG00000071984.10	protein_coding	Fndc1	0.000113595	2.53522	0.28	0.16	1.22	2.07
ENSMUSG00000063245.11	protein_coding	Zfp993	0.000113827	1.41402	5.89	14.16	31.78	28.9
ENSMUSG00000030530.15	protein_coding	Furin	0.000114206	1.5299	0.83	0.66	2.75	2.28
ENSMUSG00000021009.15	protein_coding	Ptpn21	0.000116966	1.46506	0.76	0.9	2.76	2.51
ENSMUSG00000024301.10	protein_coding	Kifc5b	0.000118029	1.89441	1.28	0.72	4.95	4.02
ENSMUSG00000107096.3	lncRNA	Gm43597	0.000118961	3.2104	0.12	0.06	0.96	1.55
ENSMUSG00000081574.1	unprocessed_pseudogene	Gm14429	0.000119491	2.47514	0.13	0.44	1.67	2.28
ENSMUSG00000107876.1	lncRNA	Gm43936	0.000119491	3.39798	0.34	0.46	5.28	6.8
ENSMUSG00000029381.16	protein_coding	Shroom3	0.000119775	1.47896	0.66	0.8	2.3	2.42
ENSMUSG00000032293.8	protein_coding	Ireb2	0.000120737	1.06624	4.06	8.72	15.45	14.2
ENSMUSG00000073497.6	protein_coding	AA792892	0.000121533	2.45702	0.09	0.83	2.73	3.74
ENSMUSG00000038756.13	protein_coding	Ttll6	0.000125422	1.66187	0.48	0.5	1.66	2.01
ENSMUSG00000065979.12	protein_coding	Cpped1	0.000128837	1.03691	3.04	3.09	6.91	7.1
ENSMUSG00000100599.2	lncRNA	1700120C14Rik	0.000131643	1.32328	4.9	7.42	17.63	17.3
ENSMUSG00000048280.18	protein_coding	Zfp738	0.000131973	2.59188	1.24	3.42	20.33	16.24
ENSMUSG00000048731.15	protein_coding	Ggnbp1	0.000133405	1.36497	8.49	6.22	21.3	22.25
ENSMUSG00000036745.15	protein_coding	Ttll7	0.000134375	3.17047	0.05	0.12	1.11	1.09
ENSMUSG00000023830.14	protein_coding	Igf2r	0.000136235	1.19341	0.52	0.51	1.29	1.37
ENSMUSG00000046908.5	protein_coding	Ltb4r1	0.000137447	4.30152	0.06	0.03	1.07	1.69
ENSMUSG00000074918.4	protein_coding	Inafm2	0.000139685	2.12396	0.29	0.19	1.35	1.25
ENSMUSG00000021171.8	protein_coding	Esyt2	0.000144967	1.26551	1.37	3.21	6.3	6.13
ENSMUSG00000104528.1	TEC	Gm43314	0.000144967	2.00262	0.28	0.62	2.4	2.04
ENSMUSG00000085334.7	lncRNA	Gm12940	0.000146242	1.04412	21.8	39.86	70.05	70.84
ENSMUSG00000030409.16	protein_coding	Dmpk	0.000158756	2.69205	0.16	0.57	3.29	3.14
ENSMUSG00000026490.18	protein_coding	Cdc42bpa	0.000159713	1.05677	1.42	1.76	3.38	3.99
ENSMUSG00000037613.16	protein_coding	Tnfrsf23	0.0001628	2.55676	0.34	0.3	3.54	1.38
ENSMUSG00000110528.1	processed_pseudogene	Gm1943	0.000170574	6.84917	0	0	18.92	39.59
ENSMUSG00000040111.17	protein_coding	Gramd1b	0.000171044	1.1706	2.82	4.17	9.51	8.17
ENSMUSG00000114743.1	lncRNA	Gm34672	0.000174157	6.80117	0	0	0.85	1.24
ENSMUSG00000022323.11	protein_coding	Rida	0.000176634	1.01696	30.24	63.06	112.04	96.86
ENSMUSG00000097908.7	lncRNA	4933404O12Rik	0.000182505	1.85633	1.35	1.63	6.97	6.16
ENSMUSG00000102439.4	protein_coding	Flg	0.000183821	1.81372	0.22	0.51	1.86	1.27
ENSMUSG00000108435.1	lncRNA	Gm45051	0.000184306	1.40622	3.48	2.86	9.2	10.21
ENSMUSG00000102476.1	lncRNA	Gm37245	0.000193562	1.06707	3.21	3.2	6.09	8.91
ENSMUSG00000032743.15	protein_coding	D430042O09Rik	0.000198574	2.00871	0.49	0.3	2.62	1.29
ENSMUSG00000106717.1	TEC	Gm42798	0.000200349	2.02102	0.13	0.32	1.08	1.18
ENSMUSG00000020773.11	protein_coding	Trim47	0.000204987	1.42315	1.67	2.8	6.36	7.51
ENSMUSG00000028965.13	protein_coding	Tnfrsf9	0.000208202	2.82282	0.08	0.18	1.11	1.4
ENSMUSG00000071281.12	protein_coding	Zfp65	0.000210334	1.32372	1.05	1.81	3.79	4.39
ENSMUSG00000033713.12	protein_coding	Foxn3	0.000212356	1.0041	1.33	2.11	4.08	3.56
ENSMUSG00000040021.13	protein_coding	Lats1	0.000224673	1.15189	0.63	0.9	1.79	2.01
ENSMUSG00000034795.14	protein_coding	Ccdc122	0.000227663	1.65451	1.04	1.08	3.81	4.2
ENSMUSG00000005686.17	protein_coding	Ampd3	0.000232053	2.27427	0.19	0.41	1.92	1.59
ENSMUSG00000029280.13	protein_coding	Smr3a	0.000236771	1.4802	3.93	5.11	15.75	13.62
ENSMUSG00000064220.6	protein_coding	H2ac18	0.00023687	1.70444	10.06	2.73	24.28	26.38
ENSMUSG00000028640.11	protein_coding	Tfap2c	0.000239228	1.36028	1.04	0.97	2.81	3.16
ENSMUSG00000083620.1	processed_pseudogene	Gm15529	0.000239228	1.92448	1.03	0.96	4.57	4.96
ENSMUSG00000038903.13	protein_coding	Ccdc68	0.000246268	1.14025	4.67	3.38	10.01	10
ENSMUSG00000024050.18	protein_coding	Wiz	0.000246696	1.00907	3.85	3.93	9.75	7.66
ENSMUSG00000037685.15	protein_coding	Atp8a1	0.000247562	1.37525	2.05	2.21	5.25	7.56
ENSMUSG00000039879.9	protein_coding	Heca	0.000252159	1.67316	0.28	0.35	1.17	1.23
ENSMUSG00000108446.1	lncRNA	Gm44997	0.000252499	2.13084	0.16	0.22	1.21	0.9
ENSMUSG00000065061.1	snoRNA	Gm22884	0.000255127	6.6	0	0	50.09	44.72
ENSMUSG00000042302.14	protein_coding	Ehbp1	0.000265555	1.54877	0.75	1.15	3.18	3.34
ENSMUSG00000022016.16	protein_coding	Akap11	0.000273885	1.35132	0.71	1.87	4.05	3.4
ENSMUSG00000094845.2	protein_coding	Tmem95	0.000282565	2.37749	0.42	0.36	2.41	2.94
ENSMUSG00000019577.6	protein_coding	Pdk4	0.000288371	1.76563	0.4	0.34	1.37	1.67
ENSMUSG00000026103.14	protein_coding	Gls	0.000290558	1.01199	3.25	5.98	10.41	10.21
ENSMUSG00000062773.6	protein_coding	Tex101	0.000293099	1.31513	3.09	3.09	8.84	8.85
ENSMUSG00000085971.4	lncRNA	Gm15411	0.000301894	4.82505	0.06	0	0.78	1.86
ENSMUSG00000040606.13	protein_coding	Kazn	0.000302412	1.09157	2.26	1.94	4.63	5.43
ENSMUSG00000032826.19	protein_coding	Ank2	0.000303007	2.04795	0.22	0.42	2.06	1.26
ENSMUSG00000021466.12	protein_coding	Ptch1	0.000314241	1.20594	1.52	1.46	3.84	4
ENSMUSG00000021876.15	protein_coding	Rnase4	0.000316522	1.55638	1.02	1.77	5.46	4.22
ENSMUSG00000097180.5	lncRNA	2700038G22Rik	0.000317204	1.09845	4.41	5.88	13.1	11.62
ENSMUSG00000085665.1	lncRNA	Gm12059	0.000320689	1.31951	0.83	1.3	3.05	3.05
ENSMUSG00000052656.12	protein_coding	Rnf103	0.000325768	2.05901	0.21	0.22	1.4	0.9
ENSMUSG00000022159.16	protein_coding	Rab2b	0.000330094	1.20933	3.15	5.66	8.86	14.32
ENSMUSG00000014353.15	protein_coding	Tmem87b	0.000334307	1.00169	2.3	2.2	4.62	5.42
ENSMUSG00000086468.1	lncRNA	Etaa1os	0.000337642	2.0548	1.67	3.82	13.69	15.43
ENSMUSG00000035614.11	protein_coding	Togaram1	0.000338653	1.01615	4.72	9.75	16.66	15.81
ENSMUSG00000106223.1	lncRNA	2400006E01Rik	0.000345743	1.13991	16.03	33.48	66.63	55.95
ENSMUSG00000055341.10	protein_coding	Zfp457	0.000346269	6.94266	0	0	1.08	0.97
ENSMUSG00000021782.14	protein_coding	Dlg5	0.000346939	1.14869	1.99	2.54	6.58	4.74
ENSMUSG00000025739.13	protein_coding	Gng13	0.000349199	1.34722	8.54	8.75	23.83	27.07
ENSMUSG00000039117.16	protein_coding	Taf4	0.000363995	1.01052	1.69	1.68	4.25	3.32
ENSMUSG00000038368.16	protein_coding	Focad	0.000364588	1.0448	3.66	3.17	8.08	7.73
ENSMUSG00000025766.14	protein_coding	D3Ertd751e	0.000365965	1.1743	3.55	4.12	9.37	10.26
ENSMUSG00000028841.14	protein_coding	Cnksr1	0.000376546	2.22598	0.35	0.18	1.3	1.94
ENSMUSG00000062590.13	protein_coding	Armc9	0.000385981	1.09807	5.36	4.18	10.63	12.39
ENSMUSG00000040389.15	protein_coding	Wdr47	0.00038868	1.14689	1.99	1.93	4.78	5.03
ENSMUSG00000044287.6	protein_coding	Nrn1l	0.000389588	1.72441	2.51	2.5	10.87	9.24
ENSMUSG00000118107.1	lncRNA	Gm34455	0.000399475	1.37293	1.48	2.04	4.85	5.73
ENSMUSG00000051297.8	lncRNA	2410124H12Rik	0.000401471	2.29025	0.54	1.1	5.68	4.83
ENSMUSG00000105201.1	TEC	Gm43362	0.000401471	1.03038	2.48	2.65	5.8	5.91
ENSMUSG00000025912.16	protein_coding	Mybl1	0.000402635	2.98528	0.33	1.3	8.93	9.42
ENSMUSG00000101959.1	protein_coding	Ldhal6b	0.00040718	1.64895	1.22	0.97	5.05	3.24
ENSMUSG00000026313.16	protein_coding	Hdac4	0.000407897	1.21693	0.62	0.98	1.83	2.39
ENSMUSG00000055430.4	protein_coding	Nap1l5	0.000410723	1.61695	0.97	0.72	2.9	3.33
ENSMUSG00000075015.3	protein_coding	Gm10801	0.000411533	1.75378	10.38	2.49	30.37	23.33
ENSMUSG00000043557.16	protein_coding	Mdga1	0.000412639	2.74998	0.11	0.25	1.33	1.88
ENSMUSG00000057132.16	protein_coding	Rpgrip1	0.000422074	1.26189	1.58	1.79	4.45	4.86
ENSMUSG00000065208.1	snoRNA	Gm24616	0.000426431	2.89217	317.83	1134.81	6146.79	9164.18
ENSMUSG00000015488.14	protein_coding	Cacfd1	0.000435742	1.15798	4.14	4.7	11.73	10.61
ENSMUSG00000041954.18	protein_coding	Tnfrsf18	0.000437364	3.23139	0.11	0.23	2.78	2.11
ENSMUSG00000059495.14	protein_coding	Arhgef12	0.000446584	1.09094	1.04	1.72	3.75	2.83
ENSMUSG00000117373.1	transcribed_unprocessed_pseudogene	Gm18273	0.000447124	3.08056	0.02	0.19	1.28	1.4
ENSMUSG00000037259.15	protein_coding	Dzank1	0.0004661	1.89841	1.71	2.06	7.87	9.67
ENSMUSG00000003534.17	protein_coding	Ddr1	0.000469182	1.60678	0.41	0.38	1.46	1.46
ENSMUSG00000097282.1	lncRNA	5031415H12Rik	0.000471801	1.79048	0.33	0.51	1.86	1.69
ENSMUSG00000057068.15	protein_coding	Fam47e	0.000478088	4.0412	0.12	0	1.61	1.92
ENSMUSG00000111594.1	unprocessed_pseudogene	Gm3365	0.000487194	1.52456	1.07	1.41	4.6	3.93
ENSMUSG00000035314.10	protein_coding	Gdpd5	0.000491091	3.50567	0.18	0	1.73	1.6
ENSMUSG00000024935.11	protein_coding	Slc1a1	0.000491285	1.79359	0.42	0.38	2.35	1.1
ENSMUSG00000104585.1	lncRNA	4921511C10Rik	0.000498256	5.54776	0	0.03	1.23	1.26
ENSMUSG00000097571.9	lncRNA	Jpx	0.00049862	2.36839	0.2	0.44	2.16	2.06
ENSMUSG00000066595.9	protein_coding	Flvcr1	0.000499017	1.36487	1.09	2.63	6.44	4.64
ENSMUSG00000093956.1	snRNA	Gm24497	0.000507643	5.53581	0.36	0	33.26	30.93
ENSMUSG00000035629.19	protein_coding	Rubcn	0.000511	1.67988	0.66	0.44	2.16	2.15
ENSMUSG00000018363.16	protein_coding	Smurf2	0.000513376	1.09966	1.2	1.41	3.86	2.47
ENSMUSG00000109940.1	TEC	Gm45399	0.000539092	4.45376	0.09	0	1.36	1.98
ENSMUSG00000039798.2	lncRNA	2600006K01Rik	0.000540792	2.27137	0.35	0.3	2.29	1.86
ENSMUSG00000039813.14	protein_coding	Tbc1d2	0.000540792	1.46698	0.55	0.66	2.09	1.86
ENSMUSG00000028158.14	protein_coding	Mttp	0.000542719	1.09611	2.49	2.51	5.37	6.67
ENSMUSG00000035107.13	protein_coding	Dcbld2	0.000543892	1.15653	0.58	0.89	1.81	1.92
ENSMUSG00000117648.1	lncRNA	Gm32282	0.000556802	3.93033	0.2	0.1	4.4	3.39
ENSMUSG00000007783.10	protein_coding	Cpt1c	0.000561299	1.10169	3.81	2.12	7.39	7.04
ENSMUSG00000042408.13	protein_coding	Zmym6	0.000562773	1.12225	2.08	1.47	5.05	3.65
ENSMUSG00000045312.12	protein_coding	Lhfpl2	0.000569882	1.6169	0.28	0.39	1.4	1.06
ENSMUSG00000021987.9	protein_coding	Mtmr6	0.00057632	1.12228	1.39	1.73	4.33	3.37
ENSMUSG00000091614.2	protein_coding	Gm17657	0.000596466	1.70849	0.86	0.78	2.91	3.68
ENSMUSG00000054342.8	protein_coding	Kcnn4	0.000601176	2.05153	0.45	0.21	1.76	1.78
ENSMUSG00000028518.8	protein_coding	Prkaa2	0.000611167	1.25796	0.33	0.58	1.35	1.16
ENSMUSG00000072889.9	protein_coding	Nfxl1	0.000621894	1.04282	2.9	2.6	6.95	5.75
ENSMUSG00000086782.2	lncRNA	E130102H24Rik	0.000630033	1.3409	3.42	4.95	12.75	11.91
ENSMUSG00000052539.15	protein_coding	Magi3	0.00063669	1.15298	0.62	1.02	2.38	1.75
ENSMUSG00000063972.13	protein_coding	Nr6a1	0.000642209	1.1588	0.81	1.36	2.38	3.16
ENSMUSG00000052291.8	lncRNA	5330438D12Rik	0.000648309	1.96398	1.25	0.83	5.33	5.09
ENSMUSG00000039202.12	protein_coding	Abhd2	0.000649035	1.1982	0.51	0.5	1.39	1.25
ENSMUSG00000046056.15	protein_coding	Sbsn	0.000657674	2.34323	0.19	1.4	5.23	5.58
ENSMUSG00000020891.11	protein_coding	Alox8	0.000663006	1.02644	1.62	1.95	3.87	4.28
ENSMUSG00000040820.16	protein_coding	Hlcs	0.000685487	1.07469	1.95	2.1	3.96	5.64
ENSMUSG00000034881.8	protein_coding	Tbxa2r	0.000689834	2.26706	0.29	0.21	1.32	1.92
ENSMUSG00000048644.8	protein_coding	Ctxn1	0.000726867	1.0279	7.22	5.02	13.31	14.8
ENSMUSG00000026117.10	protein_coding	Zap70	0.000731863	1.92613	0.71	0.41	2.65	2.78
ENSMUSG00000024907.7	protein_coding	Gal	0.000731864	2.43186	0.47	0.47	3.27	3.78
ENSMUSG00000037652.15	protein_coding	Phc3	0.000733342	1.25763	0.49	0.6	1.76	1.25
ENSMUSG00000064634.1	snoRNA	Gm22620	0.000746939	2.07987	14.42	74.12	177.66	312.25
ENSMUSG00000059816.5	protein_coding	Shisal2a	0.000749724	2.08896	0.94	1.48	6.53	6.91
ENSMUSG00000015243.4	protein_coding	Abca1	0.000768802	1.15957	0.32	0.53	1.16	1
ENSMUSG00000026017.13	protein_coding	Carf	0.000768802	1.26639	0.91	1.3	2.48	3.69
ENSMUSG00000117601.1	lncRNA	Gm50051	0.000787765	6.32824	0	0	3.78	2.99
ENSMUSG00000031441.15	protein_coding	Atp11a	0.000791716	1.14193	2.05	2.97	6.96	5.64
ENSMUSG00000042460.5	protein_coding	C1galt1	0.000797216	1.04194	0.86	1.49	2.69	2.75
ENSMUSG00000034825.14	protein_coding	Nrip3	0.000797869	1.71595	0.39	0.28	1.08	1.64
ENSMUSG00000005893.14	protein_coding	Nr2c2	0.000801401	1.05877	1.28	1.31	3.06	3.02
ENSMUSG00000032855.6	protein_coding	Pkd1	0.000808208	1.79737	0.28	0.21	1.12	1.05
ENSMUSG00000019194.15	protein_coding	Scn1b	0.000813988	1.72819	0.73	0.98	3.92	3.07
ENSMUSG00000020821.17	protein_coding	Kif1c	0.000818224	1.58443	0.28	0.33	1.09	1.1
ENSMUSG00000027444.2	protein_coding	Cstdc1	0.00081915	2.66839	0.25	0.77	5.12	4.17
ENSMUSG00000094410.8	protein_coding	Gm38394	0.000819454	1.05859	0.42	0.56	1.19	1.1
ENSMUSG00000032191.6	protein_coding	Bcl2l10	0.000834047	2.35024	0.37	0.24	2.46	1.85
ENSMUSG00000054589.1	lncRNA	Gm9949	0.000839598	4.33473	0	0.09	1.6	1.74
ENSMUSG00000098404.1	unprocessed_pseudogene	Mrip-ps	0.000853281	4.31917	0	0.09	1.42	1.97
ENSMUSG00000024524.17	protein_coding	Gnal	0.000858884	1.60485	0.65	0.46	1.97	2.14
ENSMUSG00000039901.10	protein_coding	Armh3	0.000859886	1.0612	2.52	2.55	5.85	6.1
ENSMUSG00000107331.1	TEC	Gm42732	0.00087056	1.18134	3.35	6.13	10.6	13.91
ENSMUSG00000084799.7	lncRNA	Ino80dos	0.000871046	1.26909	2.47	3.05	7.13	8.28
ENSMUSG00000031995.9	protein_coding	St14	0.000895745	1.13095	1.36	1.12	3.28	2.9
ENSMUSG00000064841.1	snoRNA	Gm26205	0.000896546	1.63666	50.61	83.97	203.62	307.66
ENSMUSG00000057530.14	protein_coding	Ece1	0.000901952	1.17173	0.72	0.67	1.83	1.76
ENSMUSG00000057265.13	protein_coding	Bbof1	0.000904741	1.84599	0.44	0.35	1.79	1.77
ENSMUSG00000030790.15	protein_coding	Adm	0.000943591	3.45471	0.15	0	1.43	1.6
ENSMUSG00000028943.18	protein_coding	Espn	0.000960204	1.99802	0.34	0.36	1.71	1.93
ENSMUSG00000086775.7	lncRNA	Snhg7os	0.000981008	2.32056	0.31	0.82	3.43	4.23
ENSMUSG00000020656.16	protein_coding	Grhl1	0.00104146	1.52935	0.35	0.5	1.67	1.31
ENSMUSG00000034394.14	protein_coding	Lif	0.00104913	1.77085	0.63	0.26	1.26	2.5
ENSMUSG00000103570.1	TEC	C630004M23Rik	0.00107157	2.79772	0.15	0.07	1.05	1.22
ENSMUSG00000044348.14	protein_coding	Slc25a53	0.00107503	1.11394	2.41	2.48	5.88	6.16
ENSMUSG00000037926.15	protein_coding	Ssh2	0.00107751	1.12572	0.51	0.73	1.35	1.74
ENSMUSG00000079681.3	protein_coding	Zglp1	0.00107922	1.76637	1.36	0.85	4.55	5.08
ENSMUSG00000079871.4	processed_pseudogene	Gm4984	0.00108415	1.31575	12.52	10.96	28.9	39.65
ENSMUSG00000021457.14	protein_coding	Syk	0.00110483	1.16333	0.95	1.31	2.78	3.02
ENSMUSG00000095186.1	protein_coding	Gm10718	0.00115486	2.20767	1.39	0.39	6.49	4.78
ENSMUSG00000097000.2	lncRNA	Gm17435	0.00117095	1.23102	1.36	1.36	3.99	3.39
ENSMUSG00000040687.16	protein_coding	Madd	0.00117416	1.37032	1.32	1.7	3.85	5.36
ENSMUSG00000032402.12	protein_coding	Smad3	0.00117742	1.47583	0.34	0.32	0.88	1.32
ENSMUSG00000096519.1	protein_coding	Gm10721	0.00118214	2.05018	1.93	0.61	9.11	4.95
ENSMUSG00000022661.14	protein_coding	Cd200	0.0012292	1.93901	1.14	3.5	9.95	10.89
ENSMUSG00000034135.15	protein_coding	Sik3	0.00123183	1.13299	1.16	1.3	3.61	2.56
ENSMUSG00000106632.1	lncRNA	Gm33466	0.00123255	2.78998	0.05	0.19	0.84	1.66
ENSMUSG00000112301.1	TEC	Gm10752	0.00123255	3.14883	0.32	0.07	3.47	2.1
ENSMUSG00000056366.5	processed_pseudogene	Fabp3-ps1	0.00123765	1.05233	19.12	18.8	41.08	48.17
ENSMUSG00000107585.1	lncRNA	3300002P13Rik	0.00124478	2.70591	0.27	0.12	2.02	1.81
ENSMUSG00000003360.15	protein_coding	Ddx23	0.00124942	1.05599	5.58	4.94	12.78	11.97
ENSMUSG00000019856.14	protein_coding	Fam184a	0.00125136	1.90325	0.35	0.68	2.57	2.31
ENSMUSG00000027312.14	protein_coding	Atrn	0.00125218	1.23536	0.66	0.94	2.28	2.11
ENSMUSG00000034854.8	protein_coding	Mfsd12	0.0012543	1.66327	0.41	0.41	1.27	1.97
ENSMUSG00000026409.14	protein_coding	Pfkfb2	0.0012571	1.37399	0.5	0.72	1.99	1.73
ENSMUSG00000029384.5	protein_coding	2010109A12Rik	0.00126946	2.52695	0.34	0.29	2.39	2.89
ENSMUSG00000033578.7	protein_coding	Tmem35a	0.0012802	2.26444	0.31	0.1	1.48	1.3
ENSMUSG00000109222.1	processed_pseudogene	Gm10297	0.00128427	1.93662	1.18	1.17	5.2	6.61
ENSMUSG00000048776.8	protein_coding	Pthlh	0.00129141	3.45995	0.03	0.1	1.43	0.99
ENSMUSG00000024235.11	protein_coding	Map3k8	0.00130394	1.92726	0.28	0.29	1.25	1.59
ENSMUSG00000000711.3	protein_coding	Rab5b	0.00132581	1.02298	1.92	2.31	4.64	5.06
ENSMUSG00000037788.14	protein_coding	Vopp1	0.00132634	1.91514	0.18	0.34	1.32	1.23
ENSMUSG00000111085.1	lncRNA	Gm7607	0.00133095	3.0569	0.31	0.32	4.41	3.9
ENSMUSG00000042807.15	protein_coding	Hecw2	0.00133744	1.57713	0.62	1.02	3.78	2.23
ENSMUSG00000109781.1	lncRNA	Gm45509	0.00136126	1.54224	0.97	1.42	4.31	4.08
ENSMUSG00000025231.17	protein_coding	Sufu	0.00136432	1.18756	1.71	1.31	3.72	4.24
ENSMUSG00000030539.13	protein_coding	Sema4b	0.00139346	1.14614	1.2	1.21	2.68	3.49
ENSMUSG00000114104.1	TEC	Gm47585	0.00139495	1.79765	0.25	0.49	1.9	1.41
ENSMUSG00000038576.15	protein_coding	Susd4	0.0013964	1.66911	1.02	0.38	3.66	1.91
ENSMUSG00000035545.13	protein_coding	Leng8	0.00141341	1.10717	2.39	1.8	5.39	4.92
ENSMUSG00000018800.14	protein_coding	Abca5	0.00142641	1.47295	1.11	1.44	3.84	4.69
ENSMUSG00000086212.7	lncRNA	Mkln1os	0.00143208	1.99949	0.61	0.64	3.66	2.97
ENSMUSG00000040405.13	protein_coding	Havcr1	0.00143605	2.56332	0.23	0.1	1.12	1.7
ENSMUSG00000097261.2	lncRNA	4930532G15Rik	0.00143736	1.77371	0.53	0.62	2.29	2.76
ENSMUSG00000045180.13	protein_coding	Shroom2	0.00143832	1.05248	1.01	1.71	3.13	3.25
ENSMUSG00000017765.17	protein_coding	Slc12a4	0.00145301	1.18284	0.88	0.84	2.52	2
ENSMUSG00000026469.14	protein_coding	Xpr1	0.00148633	1.44248	0.28	0.91	1.85	2.01
ENSMUSG00000026739.13	protein_coding	Bmi1	0.00148962	1.02605	1.84	1.43	3.53	4
ENSMUSG00000021277.16	protein_coding	Traf3	0.00151523	1.02409	3.4	2.19	6.18	6.65
ENSMUSG00000049504.12	protein_coding	Proser1	0.00151827	1.00457	2.67	2.51	5.97	5.76
ENSMUSG00000033577.18	protein_coding	Myo6	0.00160258	1.30483	0.31	0.43	1.04	1.08
ENSMUSG00000054945.4	lncRNA	Gm9958	0.00163351	2.13397	0.15	0.64	1.82	2.77
ENSMUSG00000117725.1	lncRNA	Gm50240	0.00163591	1.07285	2.82	4.97	9.16	9.37
ENSMUSG00000045975.8	protein_coding	C2cd2	0.00164813	1.66464	0.64	1.87	3.59	6.22
ENSMUSG00000022558.16	protein_coding	Mroh1	0.00165475	1.34772	2.98	2.88	8.39	9.29
ENSMUSG00000064080.12	protein_coding	Fbln2	0.00167643	2.15485	0.32	0.16	1.35	1.53
ENSMUSG00000103373.1	TEC	Gm37238	0.00170072	1.97218	0.16	0.31	1.38	1.09
ENSMUSG00000032262.13	protein_coding	Elovl4	0.00170075	1.21216	0.8	0.98	2.46	2.34
ENSMUSG00000003518.13	protein_coding	Dusp3	0.00171719	1.3952	1.89	0.93	3.34	5.44
ENSMUSG00000111754.1	processed_pseudogene	Gm19994	0.00173528	5.95405	0	0	1.61	2.22
ENSMUSG00000105655.1	lncRNA	Gm42659	0.00177199	1.94337	0.18	0.67	2.06	2.24
ENSMUSG00000105643.1	TEC	Gm42611	0.0017991	1.48434	0.37	0.44	1.49	1.25
ENSMUSG00000040913.11	protein_coding	Fbxw4	0.0018131	1.76735	0.63	0.89	3.52	2.97
ENSMUSG00000101655.1	lncRNA	2310040G24Rik	0.00183431	1.05797	8.25	11.68	27.43	19.7
ENSMUSG00000069305.3	protein_coding	Hist1h4n	0.00183657	1.46397	5.19	4.83	16.5	16.74
ENSMUSG00000030103.11	protein_coding	Bhlhe40	0.00187314	1.54786	0.55	0.33	1.62	1.54
ENSMUSG00000113948.1	processed_pseudogene	Rpl17-ps3	0.00190125	1.23405	5.44	7.25	19.33	15.43
ENSMUSG00000104873.1	TEC	Gm40332	0.00190747	2.1564	0.33	0.62	3.31	2.56
ENSMUSG00000040013.11	protein_coding	Fkbp6	0.0019437	1.10673	2.93	3.02	8.12	6.57
ENSMUSG00000106057.1	lncRNA	Gm43560	0.00194905	2.82112	0.06	0.43	2.89	2.52
ENSMUSG00000118032.1	lncRNA	Gm50147	0.0019924	2.43262	0.5	0.51	4.48	3.61
ENSMUSG00000032667.17	protein_coding	Pon2	0.00202981	1.02426	4.56	2.69	7.14	9.6
ENSMUSG00000100572.1	lncRNA	2410021H03Rik	0.0020378	2.15278	0.24	1.24	4.27	4.86
ENSMUSG00000036792.12	protein_coding	Mbd5	0.00207675	1.591	0.48	0.94	2.68	2.59
ENSMUSG00000054469.14	protein_coding	Lclat1	0.00208814	1.50241	0.68	1.47	3.67	3.75
ENSMUSG00000087354.1	lncRNA	4930404I05Rik	0.00209233	1.49027	0.39	0.66	1.84	1.74
ENSMUSG00000021690.10	protein_coding	Jmy	0.00209654	1.1518	0.3	0.56	1.1	1.1
ENSMUSG00000039903.17	protein_coding	Eva1c	0.00213141	2.40102	0.17	0.19	1.54	1.26
ENSMUSG00000116656.1	lncRNA	Gm49708	0.00216416	1.75416	0.91	0.87	4.52	3.17
ENSMUSG00000051675.13	protein_coding	Trim32	0.00217003	1.15573	0.84	1.51	3.36	2.67
ENSMUSG00000084917.3	lncRNA	Gm17477	0.00218866	1.71495	0.21	0.54	1.46	1.7
ENSMUSG00000040852.6	protein_coding	Plekhh2	0.00220692	1.35049	0.66	0.46	1.86	1.54
ENSMUSG00000058254.12	protein_coding	Tspan7	0.00229268	1.37119	0.91	1.01	3.23	2.72
ENSMUSG00000097785.2	lncRNA	B230217O12Rik	0.00232765	1.74722	0.47	0.45	2.03	1.94
ENSMUSG00000088990.1	scaRNA	Gm22767	0.00237679	4.85244	0	1.12	30.51	36.64
ENSMUSG00000031373.4	protein_coding	Car5b	0.00239865	1.25678	0.54	0.75	1.77	1.87
ENSMUSG00000033039.10	protein_coding	Micall1	0.00240147	1.96905	0.33	0.2	0.9	1.92
ENSMUSG00000030956.15	protein_coding	Fam53b	0.00240177	1.26087	2.02	1.56	4.8	5.29
ENSMUSG00000038598.9	protein_coding	Shoc1	0.00240177	1.61536	0.38	0.34	1.36	1.42
ENSMUSG00000092392.1	lncRNA	Gm20546	0.00243082	1.62497	0.38	0.71	2.13	2.08
ENSMUSG00000037679.9	protein_coding	Inf2	0.00247251	2.15729	0.22	0.3	1.49	1.74
ENSMUSG00000075370.12	protein_coding	Igll1	0.00251171	1.94978	0.59	0.68	3.89	2.75
ENSMUSG00000020883.18	protein_coding	Fbxl20	0.00251194	1.02168	1.46	1.56	4.33	2.68
ENSMUSG00000064382.1	snoRNA	Gm26447	0.00251211	1.96559	21.25	36.49	125.07	167.76
ENSMUSG00000005968.14	protein_coding	Tuft1	0.00251717	1.04478	2.03	1.55	4.9	3.55
ENSMUSG00000074657.5	protein_coding	Kif5a	0.00254579	1.45469	0.6	0.49	1.9	1.78
ENSMUSG00000111531.1	lncRNA	Gm32688	0.00261478	2.38765	0.44	0.62	3.9	4.34
ENSMUSG00000014602.15	protein_coding	Kif1a	0.0026508	2.47267	0.2	0.2	2.44	1.02
ENSMUSG00000105471.1	lncRNA	A430073D23Rik	0.00266092	1.63341	1.53	1.93	7.91	5.72
ENSMUSG00000042589.18	protein_coding	Cux2	0.00267596	2.53303	0.19	0.34	1.61	3.3
ENSMUSG00000022899.9	protein_coding	Slc15a2	0.0027227	1.57809	0.28	0.82	2.06	1.99
ENSMUSG00000037426.18	protein_coding	Depdc5	0.00272566	1.02355	2.59	2.23	5.9	5.25
ENSMUSG00000111662.1	transcribed_processed_pseudogene	Gm7435	0.00272566	2.20149	0.26	0.49	2.57	2.34
ENSMUSG00000090086.7	lncRNA	AI480526	0.00275261	1.45731	1.72	1.28	4.95	5.14
ENSMUSG00000058057.5	protein_coding	Mettl7a3	0.00280493	1.69158	0.59	0.48	1.69	2.81
ENSMUSG00000038295.14	protein_coding	Atg9b	0.00281474	1.48081	0.34	0.45	1.07	1.65
ENSMUSG00000104701.1	lncRNA	Gm42555	0.00284384	1.16747	2.79	2.82	6.94	7.75
ENSMUSG00000105460.1	TEC	Gm42671	0.00284432	1.98653	0.23	0.36	1.54	1.65
ENSMUSG00000109652.1	TEC	Gm45555	0.0028891	1.51586	0.37	0.5	1.47	1.61
ENSMUSG00000004317.14	protein_coding	Clcn5	0.00291937	1.00119	0.89	0.62	1.85	1.57
ENSMUSG00000030707.15	protein_coding	Coro1a	0.00292986	1.15304	3.28	4.57	9.75	10.49
ENSMUSG00000085525.7	lncRNA	Gm13166	0.00293598	1.22097	14.56	42.79	74.81	81.28
ENSMUSG00000004473.10	protein_coding	Clec11a	0.00301906	1.30882	0.68	0.55	1.69	1.96
ENSMUSG00000025702.15	protein_coding	March8	0.00302207	1.11428	4.37	2.59	10.62	6.81
ENSMUSG00000052544.9	protein_coding	St6galnac3	0.00303043	1.30507	1.46	1.97	3.8	6.36
ENSMUSG00000111345.1	TEC	Gm48562	0.00309499	1.54347	1.31	2.16	6.16	6.52
ENSMUSG00000025241.16	protein_coding	Fyco1	0.0030963	1.38508	0.44	0.75	2.11	1.67
ENSMUSG00000065232.1	snRNA	Gm22973	0.00309948	2.46795	2.81	4.69	31.45	30.43
ENSMUSG00000020657.16	protein_coding	Dnajc27	0.00315212	1.08993	0.77	0.77	1.63	2.16
ENSMUSG00000037982.16	lncRNA	Gm9725	0.00319151	4.39822	0	0.08	1.71	0.88
ENSMUSG00000113039.1	unprocessed_pseudogene	Gm9265	0.00319597	1.6328	2.03	1.84	7.07	8.25
ENSMUSG00000040033.16	protein_coding	Stat2	0.0031963	1.0472	1.67	1.42	3.97	3.34
ENSMUSG00000031434.15	protein_coding	Morc4	0.00325341	1.56732	0.57	0.99	2.05	3.86
ENSMUSG00000049807.16	protein_coding	Arhgap23	0.00327094	1.24457	0.82	0.77	2.15	2.31
ENSMUSG00000114140.1	unprocessed_pseudogene	Gm6943	0.00327483	1.6328	2.03	1.84	7.07	8.25
ENSMUSG00000022197.16	protein_coding	Pdzd2	0.00330341	1.64297	0.46	0.35	1.74	1.49
ENSMUSG00000030522.14	protein_coding	Mtmr10	0.00330357	1.21586	0.46	0.5	1.59	1.04
ENSMUSG00000069273.2	protein_coding	H3c6	0.00330697	1.2977	2.44	2.52	7.8	6.88
ENSMUSG00000032359.14	protein_coding	Ctsh	0.00331192	2.14912	0.64	0.14	2.78	2.09
ENSMUSG00000073125.10	protein_coding	Xlr3b	0.00341398	2.24888	0.3	0.09	1.86	0.96
ENSMUSG00000039103.12	protein_coding	Nexn	0.00341884	1.75613	0.84	1.24	5.41	3.72
ENSMUSG00000027806.9	protein_coding	Tsc22d2	0.00344739	1.11078	0.45	0.93	2.09	1.34
ENSMUSG00000112881.1	TEC	Gm49344	0.00347406	2.25178	0.17	0.3	1.77	1.55
ENSMUSG00000023036.14	protein_coding	Pcdhgc4	0.00348175	1.02778	1.59	1.65	3.66	3.88
ENSMUSG00000080885.1	processed_pseudogene	Rpl10-ps6	0.00351644	2.08843	0.48	0.9	3.83	4.61
ENSMUSG00000093507.1	lncRNA	Gm20627	0.00357866	1.88668	0.95	1.07	4.45	5.8
ENSMUSG00000069309.2	protein_coding	Hist1h2an	0.00363008	2.23628	1.82	0.71	6.46	10.76
ENSMUSG00000024517.17	protein_coding	Grp	0.00376377	4.63406	0	0.05	1.49	1.11
ENSMUSG00000055897.13	transcribed_unprocessed_pseudogene	Ppp4r1l-ps	0.00376589	1.06126	2.72	4.63	9.08	8.42
ENSMUSG00000033502.15	protein_coding	Cdc14a	0.00377327	1.14562	0.88	0.97	2.18	2.61
ENSMUSG00000040118.15	protein_coding	Cacna2d1	0.00377327	1.34324	0.42	0.7	2.08	1.37
ENSMUSG00000085782.2	lncRNA	Gm15624	0.0037944	2.60718	0.07	0.34	1.55	2.45
ENSMUSG00000095547.1	protein_coding	Gm10719	0.00380487	2.18496	1.2	0.15	4.76	4.47
ENSMUSG00000032087.10	protein_coding	Dscaml1	0.00381591	1.97661	0.28	0.2	1.25	1.38
ENSMUSG00000032083.8	protein_coding	Apoa1	0.00382383	2.07926	0.59	0.21	2.84	2.05
ENSMUSG00000111496.1	TEC	Gm47483	0.00384933	1.88776	0.16	0.38	1.38	1.31
ENSMUSG00000098120.1	lncRNA	Gm5914	0.003908	1.53777	5.57	4.06	18.85	16.54
ENSMUSG00000075334.2	protein_coding	Rprm	0.00391901	2.14766	0.2	0.23	1.23	1.53
ENSMUSG00000025201.7	processed_pseudogene	Bloc1s2-ps	0.00401185	1.76633	2.75	1.66	9.51	10.73
ENSMUSG00000011751.16	protein_coding	Sptbn4	0.00407612	1.1211	0.64	0.54	1.28	1.72
ENSMUSG00000086845.1	lncRNA	Gm13010	0.00411761	3.07423	0.11	0.11	0.96	2.53
ENSMUSG00000100455.1	lncRNA	Gm29170	0.0041522	1.55004	0.17	0.45	1.22	1.06
ENSMUSG00000090861.1	lncRNA	Arf4os	0.00426174	2.34252	0.64	0.37	3.78	4.12
ENSMUSG00000117662.1	lncRNA	Gm4013	0.00427524	1.30498	6.64	4.53	15.48	17.97
ENSMUSG00000031461.4	protein_coding	Myom2	0.00428304	1.47418	0.31	0.6	0.83	2.3
ENSMUSG00000055202.11	protein_coding	Zfp811	0.00433213	1.32387	0.38	0.66	1.83	1.32
ENSMUSG00000024513.16	protein_coding	Mbd2	0.00435298	1.09647	2.26	2.12	5	5.91
ENSMUSG00000098781.1	protein_coding	Gm28044	0.00435977	2.7494	0.82	0	4.35	5.75
ENSMUSG00000044081.7	lncRNA	Zfp85os	0.00442499	1.99074	0.18	0.19	0.98	1.06
ENSMUSG00000036278.7	protein_coding	Macrod1	0.00443523	1.14597	2.12	2.11	5.26	5.73
ENSMUSG00000034855.13	protein_coding	Cxcl10	0.00449368	2.73696	0.21	0.12	2.22	1.4
ENSMUSG00000105962.1	TEC	Gm42432	0.00467778	1.64433	0.42	0.58	1.65	2.46
ENSMUSG00000047789.5	protein_coding	Slc38a9	0.00468634	1.33505	0.47	1.8	3.54	3.28
ENSMUSG00000053338.9	protein_coding	Tarm1	0.00471382	1.78801	0.3	0.74	2.78	2
ENSMUSG00000057967.12	protein_coding	Fgf18	0.00477043	3.25753	0.09	0.04	1.06	1.43
ENSMUSG00000057897.14	protein_coding	Camk2b	0.00478526	1.2738	0.92	0.77	1.92	3.01
ENSMUSG00000021125.6	protein_coding	Arg2	0.00485308	1.30631	0.95	3.12	6.02	6.09
ENSMUSG00000039086.9	protein_coding	Ss18l1	0.00485919	1.33219	0.29	0.39	0.96	1.13
ENSMUSG00000107690.1	TEC	Gm44044	0.00490035	1.17296	2.05	2.67	5.44	7.12
ENSMUSG00000037406.7	protein_coding	Htra4	0.00492372	1.80255	0.31	0.2	0.96	1.47
ENSMUSG00000029098.17	protein_coding	Acox3	0.0050076	1.2808	0.43	0.51	1.3	1.45
ENSMUSG00000000058.6	protein_coding	Cav2	0.00501129	2.06245	0.19	0.14	1.27	0.79
ENSMUSG00000074264.12	protein_coding	Amy1	0.00507936	2.4843	0	0.32	1.74	1.12
ENSMUSG00000018143.10	protein_coding	Mafk	0.0051052	1.61678	0.31	0.23	1.05	1.11
ENSMUSG00000034126.5	protein_coding	Pomt2	0.00523661	1.13335	0.67	0.49	1.63	1.35
ENSMUSG00000003354.6	protein_coding	Ccdc65	0.00534989	1.24387	2.19	2	7.11	4.82
ENSMUSG00000095718.2	protein_coding	Gm6502	0.00550112	1.87236	0.16	0.82	3.55	1.48
ENSMUSG00000058385.8	protein_coding	H2bc8	0.00554648	1.21053	3.95	4.08	11.92	10.35
ENSMUSG00000033767.14	protein_coding	Tmem131l	0.00555188	1.23795	0.84	1.05	3.28	2.09
ENSMUSG00000107461.1	TEC	Gm44045	0.00556417	1.24108	0.57	1.2	2.75	2.25
ENSMUSG00000117246.1	processed_pseudogene	Gm17891	0.00557388	3.20675	0.06	0.12	2.02	1.29
ENSMUSG00000028860.13	protein_coding	Sytl1	0.00565001	1.5891	0.41	0.39	1.42	1.71
ENSMUSG00000021285.15	protein_coding	Ppp1r13b	0.00566754	1.29756	0.75	0.56	2	1.92
ENSMUSG00000031662.8	protein_coding	Snx20	0.00570457	1.92093	0.31	0.16	0.91	1.62
ENSMUSG00000111375.4	protein_coding	Btbd8	0.00578377	1.16169	1.53	1.54	4.34	3.81
ENSMUSG00000081984.3	protein_coding	Dnajb3	0.00579794	1.23225	1.77	1.95	5.14	5.36
ENSMUSG00000036636.10	protein_coding	Clcn7	0.00584832	1.06819	1.29	0.8	2.45	2.65
ENSMUSG00000112350.1	lncRNA	Gm47697	0.00608085	2.93292	0.35	0.36	6.06	4.18
ENSMUSG00000079550.9	protein_coding	Mpp4	0.00613414	1.43003	0.29	0.59	1.43	1.55
ENSMUSG00000031284.16	protein_coding	Pak3	0.00615979	1.90545	0.23	0.19	0.9	1.39
ENSMUSG00000046814.3	protein_coding	Gchfr	0.00618929	1.22495	3.35	3.41	9.57	9.45
ENSMUSG00000115536.1	lncRNA	Gm32857	0.00627599	1.9914	0.21	0.28	1.57	1.47
ENSMUSG00000104155.1	TEC	Gm38103	0.00630999	2.88858	0.16	0.05	1.6	1.41
ENSMUSG00000103783.1	TEC	Gm37522	0.00638779	1.59003	0.2	0.31	0.91	1.11
ENSMUSG00000106288.1	TEC	Gm43593	0.0064639	1.74023	0.31	0.62	2.57	1.68
ENSMUSG00000086414.2	transcribed_processed_pseudogene	Gm15645	0.00646736	1.08772	1.1	1.58	2.79	3.85
ENSMUSG00000027799.12	protein_coding	Nbea	0.00653315	1.21775	0.27	0.7	1.3	1.37
ENSMUSG00000074274.7	lncRNA	D930028M14Rik	0.00653315	1.61398	0.69	0.97	4.19	2.54
ENSMUSG00000054027.8	protein_coding	Nt5dc3	0.00678066	1.01996	0.44	0.58	1.22	1.19
ENSMUSG00000106365.1	lncRNA	Gm43568	0.0067994	1.41267	2.09	4.54	9.01	13.03
ENSMUSG00000115771.1	lncRNA	Gm49312	0.00702883	2.12008	0.74	0.88	6.18	4.63
ENSMUSG00000085875.3	lncRNA	Gm12905	0.00707984	1.59658	0.3	0.6	1.32	2.19
ENSMUSG00000051147.10	protein_coding	Nat2	0.00714029	1.49224	0.59	0.83	3.02	2.13
ENSMUSG00000102930.1	lncRNA	Gm38115	0.007196	1.54319	0.26	0.39	1.24	1.23
ENSMUSG00000115194.1	processed_pseudogene	Gm48909	0.007196	2.35057	0.72	0.68	5.13	6.65
ENSMUSG00000022219.10	protein_coding	Cideb	0.00720737	2.71004	0.11	0.07	0.75	1.39
ENSMUSG00000108823.1	processed_pseudogene	Gm18959	0.00723171	2.29515	0.35	0.33	3.41	2.12
ENSMUSG00000090459.1	lncRNA	Gm17210	0.0073106	1.92801	1.46	1.33	7.73	7.97
ENSMUSG00000031465.6	protein_coding	Angpt2	0.00731411	1.65545	0.19	0.54	1.47	1.6
ENSMUSG00000027284.16	protein_coding	Cdan1	0.0073688	1.00801	1.68	1.25	2.48	4.36
ENSMUSG00000057396.7	protein_coding	Zfp759	0.00737498	1.01401	0.79	1.2	2.38	2.24
ENSMUSG00000089996.6	protein_coding	Tmsb15b2	0.00757595	1.00355	15.77	40.97	73.23	56.82
ENSMUSG00000090788.2	transcribed_unprocessed_pseudogene	Gm9597	0.00768312	1.7872	0.46	0.25	2.02	1.5
ENSMUSG00000109390.1	TEC	Gm45718	0.0076982	1.2852	0.36	0.36	1.18	0.98
ENSMUSG00000062661.6	protein_coding	Ncs1	0.0078076	1.34829	0.79	0.42	1.46	2.39
ENSMUSG00000085085.2	lncRNA	1700086P04Rik	0.00817947	1.60652	0.47	1.13	2.84	3.75
ENSMUSG00000010651.4	protein_coding	Acaa1b	0.00820173	1.54136	0.43	0.49	1.71	1.8
ENSMUSG00000036168.15	protein_coding	Ccdc38	0.00837189	1.22427	0.77	1.91	4.82	2.68
ENSMUSG00000097525.2	lncRNA	Platr31	0.00840994	2.14366	0.17	0.14	1.17	1.03
ENSMUSG00000041895.15	protein_coding	Wipi1	0.00843106	1.23184	1.5	0.91	2.75	4.16
ENSMUSG00000025815.13	protein_coding	Dhtkd1	0.00860502	1.40373	0.69	2.01	7.09	2.03
ENSMUSG00000074813.14	lncRNA	Morrbid	0.00864217	1.3895	2.26	1.86	5.84	7.82
ENSMUSG00000092593.1	lncRNA	Gm20492	0.00904771	2.73111	0.86	0.3	8.09	7.59
ENSMUSG00000094157.7	protein_coding	Gm7995	0.00904771	2.31094	0	0.49	2.71	1.61
ENSMUSG00000116690.1	lncRNA	Gm49736	0.00909214	2.91394	0	0.14	1.14	1
ENSMUSG00000054901.7	protein_coding	Arhgef33	0.00916193	2.34298	0.08	0.36	1.61	1.79
ENSMUSG00000064837.1	snoRNA	Snora75	0.00919188	2.30002	1.38	17.26	72.74	86.75
ENSMUSG00000104814.1	TEC	Gm42979	0.0095771	1.54111	0.23	0.53	1.78	1.15
ENSMUSG00000107756.1	TEC	Gm44164	0.00959766	1.35138	0.29	1.16	2.43	2.21
ENSMUSG00000025192.13	protein_coding	Entpd7	0.00961934	1.07707	0.54	0.77	1.46	1.79
ENSMUSG00000102330.1	TEC	Gm37234	0.00961934	1.35701	0.8	0.78	2.81	2.31
ENSMUSG00000069306.5	protein_coding	Hist1h4m	0.00972469	1.10084	10.28	7.61	20.8	24.81
ENSMUSG00000099061.1	lncRNA	Gm28050	0.00979405	2.16388	0.78	0.53	3.81	5.98
ENSMUSG00000109714.1	lncRNA	Gm35021	0.00982901	1.84702	0.45	0.49	3.1	1.91
ENSMUSG00000060093.6	protein_coding	H4c1	0.00995811	2.02738	0.62	0.57	3.28	4.41
ENSMUSG00000038375.15	protein_coding	Trp53inp2	0.00996329	1.32729	0.24	0.43	1.15	0.94
ENSMUSG00000020814.13	protein_coding	Mxra7	0.00998302	1.3101	1.14	0.99	2.64	4
ENSMUSG00000085642.8	transcribed_unprocessed_pseudogene	3110053B16Rik	0.0100897	1.25263	1.46	1.61	4.82	4.29
ENSMUSG00000020137.5	protein_coding	Thap2	0.0103154	1.19746	1.6	0.74	3.23	3.25
ENSMUSG00000031986.6	protein_coding	Sprtn	0.0105671	1.03317	0.51	0.78	1.8	1.31
ENSMUSG00000028634.17	protein_coding	Hivep3	0.0106054	1.37408	0.81	0.93	2.63	3.14
ENSMUSG00000060771.15	protein_coding	Tsga10	0.0106057	1.01485	0.8	0.9	2.29	1.73
ENSMUSG00000033227.7	protein_coding	Wnt6	0.0106828	1.41719	0.64	0.43	1.86	1.9
ENSMUSG00000075014.1	protein_coding	Gm10800	0.0107235	1.63467	88.6	36.04	316.18	215.15
ENSMUSG00000099139.1	lncRNA	1110028F18Rik	0.0107719	2.15363	0.12	0.16	1.12	1.01
ENSMUSG00000029437.12	protein_coding	Il31	0.0108422	4.15519	0	0.06	1.36	1.55
ENSMUSG00000107143.1	lncRNA	Gm6598	0.0110112	1.14527	0.66	0.68	1.75	1.86
ENSMUSG00000106205.1	TEC	C230096K16Rik	0.011215	1.98611	0.09	0.24	1.15	0.89
ENSMUSG00000032688.9	protein_coding	Malt1	0.0112246	1.17031	0.44	0.42	1.5	0.86
ENSMUSG00000070287.3	protein_coding	Slc35g2	0.0113866	1.2916	1.08	0.93	3.15	3.02
ENSMUSG00000106738.1	lncRNA	Gm5	0.0119929	4.12886	0	0.15	4.38	2.04
ENSMUSG00000108236.1	lncRNA	0610033M10Rik	0.0121645	4.0699	0	0.04	0.85	1.17
ENSMUSG00000009772.15	protein_coding	Nuak2	0.0122754	1.04843	0.99	0.71	2.13	2.03
ENSMUSG00000028980.14	protein_coding	H6pd	0.012366	1.23888	0.5	0.51	1.45	1.5
ENSMUSG00000106607.1	TEC	Gm43178	0.0124667	1.91691	0.03	0.66	2.26	1.82
ENSMUSG00000086657.2	lncRNA	Stamos	0.0127162	1.44843	0.81	0.97	2.94	3.52
ENSMUSG00000037112.16	protein_coding	Sik2	0.0127381	1.31093	1.7	0.97	3.15	5.32
ENSMUSG00000096385.7	protein_coding	Gm11168	0.0129297	2.00718	0.57	0.21	2.68	2.72
ENSMUSG00000039787.13	protein_coding	Cercam	0.0130055	1.5086	0.7	0.2	2.47	1.07
ENSMUSG00000038085.13	protein_coding	Cnbd2	0.0130598	1.39555	0.49	0.44	1.95	1.23
ENSMUSG00000105970.1	TEC	Gm43360	0.013158	1.24337	0.35	0.58	1.39	1.33
ENSMUSG00000064339.1	Mt_rRNA	mt-Rnr2	0.0133079	1.63811	488.12	1486.07	4592.89	4122.39
ENSMUSG00000001558.5	protein_coding	Klhl10	0.0134325	1.25139	0.5	0.9	1.9	2.3
ENSMUSG00000082454.3	processed_pseudogene	Gm12183	0.0135531	1.18601	0.64	1.07	2.35	2.43
ENSMUSG00000099708.1	lncRNA	Gm29361	0.0140209	1.13045	0.95	0.8	2.56	2.07
ENSMUSG00000033458.17	protein_coding	Fan1	0.014037	1.1171	0.61	0.55	1.79	1.27
ENSMUSG00000022514.14	protein_coding	Il1rap	0.0141709	1.43345	0.28	0.38	1.53	0.84
ENSMUSG00000028020.16	protein_coding	Glrb	0.0143161	1.0961	1.3	1.41	3.3	3.65
ENSMUSG00000087342.1	lncRNA	Gm12238	0.0144887	1.7059	6.96	78.02	162.26	245.62
ENSMUSG00000050592.8	protein_coding	Fam78a	0.014541	1.89606	0.08	0.52	1.99	1.15
ENSMUSG00000089764.2	processed_pseudogene	Gm16580	0.0147898	1.29131	1.09	1.21	3.34	3.75
ENSMUSG00000027793.6	protein_coding	Ccna1	0.0148688	1.36085	0.92	0.8	2.64	3.15
ENSMUSG00000084071.1	processed_pseudogene	Gm13378	0.0150882	1.32047	4.21	8.13	23.44	16.11
ENSMUSG00000075031.4	protein_coding	H2bc3	0.015259	1.48362	1.37	2.42	8.42	6.01
ENSMUSG00000103006.1	TEC	4933417C20Rik	0.0155104	1.37814	0.45	0.51	1.19	2.12
ENSMUSG00000087478.1	lncRNA	4930506C21Rik	0.0158108	2.02336	0.13	0.46	2.25	1.83
ENSMUSG00000115691.1	lncRNA	Gm48914	0.0160035	1.52034	0.22	0.44	1.38	1.24
ENSMUSG00000038002.9	protein_coding	Cramp1l	0.0165104	1.02514	0.26	0.71	1.32	1.01
ENSMUSG00000034258.4	protein_coding	Flvcr2	0.0165922	1.05082	0.63	0.57	1.65	1.32
ENSMUSG00000001700.10	protein_coding	Gramd3	0.0166933	1.01978	1.19	0.88	2.77	2.23
ENSMUSG00000097740.2	lncRNA	E030044B06Rik	0.0169102	2.38486	0	0.17	0.94	1.06
ENSMUSG00000018001.18	protein_coding	Cyth3	0.0171975	1.14237	0.34	0.78	1.21	1.81
ENSMUSG00000040759.9	protein_coding	Cmtm5	0.0172038	1.98607	0.23	0.43	2.01	2.42
ENSMUSG00000025757.13	protein_coding	Hspa4l	0.0172269	1.11381	0.34	0.55	1.32	1.02
ENSMUSG00000069274.3	protein_coding	H4c6	0.0173804	2.07098	0.56	0.79	4.9	5.13
ENSMUSG00000090039.1	lncRNA	Gm15894	0.0179628	1.36936	0.4	0.37	1.55	1.09
ENSMUSG00000116964.1	lncRNA	Gm46555	0.0180195	3.1276	0.07	0.07	1.6	1.58
ENSMUSG00000105676.1	lncRNA	Gm43403	0.0185084	2.45466	0.36	0.05	1.8	2.38
ENSMUSG00000036918.16	protein_coding	Ttc7	0.0185911	1.63411	0.45	0.44	2.12	2.03
ENSMUSG00000085519.1	lncRNA	Gm13703	0.0186581	4.04587	0	0	1.68	1.72
ENSMUSG00000104675.1	lncRNA	Gm43689	0.0188152	1.49463	2.52	1.43	8.81	7.1
ENSMUSG00000097585.2	lncRNA	E230029C05Rik	0.0188324	1.19114	1.37	0.57	2.55	2.92
ENSMUSG00000115976.1	lncRNA	Gm31462	0.0188473	3.86668	0	0.1	2	2.08
ENSMUSG00000109111.1	lncRNA	6530437J22Rik	0.019024	2.29362	0.16	0.44	3.9	2.17
ENSMUSG00000110013.1	lncRNA	1190028D05Rik	0.0190644	1.89257	0.18	0.5	2.74	1.65
ENSMUSG00000029165.17	protein_coding	Agbl5	0.0190915	1.17065	0.59	0.67	1.47	2.06
ENSMUSG00000050945.8	protein_coding	Zfp438	0.0194507	1.0543	1.13	0.84	2.59	2.34
ENSMUSG00000117376.1	lncRNA	2010106G04Rik	0.0196558	3.92316	0	0	3.44	2.91
ENSMUSG00000042359.18	protein_coding	Osbpl6	0.0198235	1.88026	0.02	0.39	1.29	1.24
ENSMUSG00000097748.1	lncRNA	Gm26533	0.0198826	1.29268	0.45	0.65	1.91	1.59
ENSMUSG00000108030.1	lncRNA	9530062K07Rik	0.0199934	1.83581	0.18	0.54	2.44	1.91
ENSMUSG00000091165.1	lncRNA	Gm17036	0.0199978	4.33928	0	0.11	3.18	7.17
ENSMUSG00000102770.1	lncRNA	Gm38163	0.0202149	2.73829	0.23	0.12	2.01	3.41
ENSMUSG00000083038.1	processed_pseudogene	Gm13233	0.0202346	1.2664	0.73	0.75	1.75	2.91
ENSMUSG00000109956.1	TEC	Gm45428	0.0202618	1.56971	0.22	0.27	1.33	0.85
ENSMUSG00000116389.1	lncRNA	Gm49504	0.0207649	1.84729	3.06	12.99	52.63	43.62
ENSMUSG00000087231.7	lncRNA	E230016M11Rik	0.0209164	1.16925	2.59	1.21	5.5	5.22
ENSMUSG00000068742.11	protein_coding	Cry2	0.0209848	1.08838	0.39	0.51	1.3	1.04
ENSMUSG00000097279.1	lncRNA	Gm5106	0.0210051	1.76653	0.17	0.26	0.91	1.39
ENSMUSG00000117768.1	lncRNA	8030456M14Rik	0.0213936	1.19032	1.51	1.09	3.98	3.58
ENSMUSG00000029380.11	protein_coding	Cxcl1	0.021548	1.92432	0.28	0.14	1.39	1.49
ENSMUSG00000057842.14	protein_coding	Zfp595	0.0216334	1.05682	0.36	0.61	1.38	1.05
ENSMUSG00000071229.3	protein_coding	Timm8a2	0.0218832	1.18735	1.66	1.23	4.48	3.9
ENSMUSG00000096991.1	lncRNA	Gm26789	0.0219529	1.2758	0.28	0.5	1.38	1.08
ENSMUSG00000085485.1	lncRNA	Gm14024	0.0220448	4.22383	0	0	0.58	2.03
ENSMUSG00000100213.1	lncRNA	Gm28151	0.0221543	2.68743	0.09	0.05	1.17	0.94
ENSMUSG00000036111.8	protein_coding	Lmo1	0.022218	1.0955	1.8	1.36	4.31	4.03
ENSMUSG00000079018.10	protein_coding	Ly6c1	0.0224022	1.78222	0.29	0.49	2.46	2.24
ENSMUSG00000085338.1	lncRNA	2410004I01Rik	0.0225434	1.2813	0.82	0.72	2.34	2.61
ENSMUSG00000038932.13	protein_coding	Tcfl5	0.0226405	1.06064	0.65	1.01	2	2.23
ENSMUSG00000054364.5	protein_coding	Rhob	0.0228788	1.1598	0.45	0.62	1.35	1.66
ENSMUSG00000025762.15	protein_coding	Larp1b	0.023149	1.0601	1.07	1.09	2.68	2.79
ENSMUSG00000105929.1	TEC	Gm43693	0.0237263	1.80663	0.23	0.17	1.73	0.73
ENSMUSG00000030214.7	protein_coding	Plbd1	0.0242237	1.19655	0.88	0.43	2.03	1.89
ENSMUSG00000105866.1	processed_pseudogene	Gm6745	0.0244065	3.45433	0	0	0.97	1.48
ENSMUSG00000110409.1	lncRNA	Gm9908	0.0251342	1.96906	0.91	0.13	3.8	4.33
ENSMUSG00000069308.7	protein_coding	Hist1h2bp	0.0251778	1.41215	0.96	2.07	5.74	5.65
ENSMUSG00000089808.3	processed_pseudogene	Gm7241	0.0251778	1.79085	0.94	1.17	6.03	6.82
ENSMUSG00000068735.14	protein_coding	Trp53i11	0.0252473	1.30038	0.51	0.23	1.21	1.27
ENSMUSG00000108310.1	TEC	Gm44712	0.0255946	1.92887	0.12	0.16	1.36	0.81
ENSMUSG00000046804.13	protein_coding	Phgr1	0.0265723	1.40418	0	0	1.27	1.06
ENSMUSG00000054304.3	pseudogene	D130007C19Rik	0.0268458	1.28743	0.8	0.4	2.12	1.83
ENSMUSG00000104806.1	TEC	Gm42566	0.0271965	1.66014	0.46	0.54	2.59	2.76
ENSMUSG00000052525.14	protein_coding	Spdya	0.0274376	1.4606	0.19	0.36	1.14	1.06
ENSMUSG00000117189.1	TEC	Gm49897	0.027569	1.37415	0	0	1.52	1.24
ENSMUSG00000022270.16	protein_coding	Retreg1	0.0279284	1.09911	0.36	0.76	1.44	1.55
ENSMUSG00000100865.2	transcribed_processed_pseudogene	Gm9320	0.0283879	1.16667	2.47	4.65	10.08	10.5
ENSMUSG00000029431.5	protein_coding	B3gnt4	0.028838	1.58076	0.29	0.21	0.97	1.39
ENSMUSG00000101800.1	processed_pseudogene	Rnf170-ps	0.0289097	1.91591	0.49	0	2.97	0.9
ENSMUSG00000037736.20	protein_coding	Limch1	0.029153	1.26683	0.38	0.3	1.36	0.88
ENSMUSG00000082746.1	processed_pseudogene	Rps12-ps1	0.0291812	1.55619	1.43	1.14	5.41	6.69
ENSMUSG00000038145.17	protein_coding	Snrk	0.0299263	1.02554	0.7	0.35	1.32	1.26
ENSMUSG00000090778.1	lncRNA	Gm3235	0.0301941	1.86991	0.14	0.35	1.73	1.96
ENSMUSG00000098449.1	lncRNA	Gm7467	0.0302249	1.68195	0.68	0.31	2.21	3.24
ENSMUSG00000093962.7	protein_coding	Gm11756	0.0302843	1.90179	0	0.27	1.93	0.32
ENSMUSG00000022390.11	protein_coding	Zc3h7b	0.0310612	1.02033	0.39	0.54	1.29	1.02
ENSMUSG00000100394.1	lncRNA	Gm28791	0.0318805	1.1818	0.43	0.96	2.58	1.52
ENSMUSG00000113310.1	lncRNA	Gm47884	0.0318938	1.60899	0.38	0.15	1.8	1.04
ENSMUSG00000036473.16	protein_coding	Tbc1d24	0.0319705	1.04079	0.34	0.79	1.92	0.96
ENSMUSG00000049154.12	protein_coding	Fam183b	0.03214	1.12132	0	0	1.11	1.12
ENSMUSG00000022237.17	protein_coding	Ankrd33b	0.0325209	1.2698	0.54	0.57	1.03	2.71
ENSMUSG00000029919.5	protein_coding	Hpgds	0.0328092	1.17062	0.23	0.66	1.69	0.92
ENSMUSG00000088254.1	scaRNA	Gm24289	0.0330993	1.26036	16.15	110.27	206.37	204.81
ENSMUSG00000078537.3	protein_coding	B020031M17Rik	0.0331641	1.21234	0.91	1.36	2.8	4.26
ENSMUSG00000064880.1	snoRNA	Gm24201	0.03372	1.59987	10.74	17.35	73.82	83.12
ENSMUSG00000065259.1	snoRNA	Snora30	0.0337306	1.72439	12.05	6.91	56.88	64.91
ENSMUSG00000048924.14	protein_coding	Ccdc125	0.033841	1.01017	0.66	0.67	1.68	1.57
ENSMUSG00000069266.5	protein_coding	H4c2	0.0338685	1.02582	10.08	4.81	18.05	19.76
ENSMUSG00000032737.13	protein_coding	Inppl1	0.0340963	1.1476	0.59	0.75	1.14	2.75
ENSMUSG00000096988.1	lncRNA	A930029G22Rik	0.0346996	1.32016	0.47	0.24	1.24	1.3
ENSMUSG00000081594.1	processed_pseudogene	Gm15467	0.0346996	1.16878	3.29	3.28	10.69	8.42
ENSMUSG00000064600.1	snoRNA	Gm25636	0.0353889	1.41718	9.38	42.83	95.34	115.98
ENSMUSG00000032375.15	protein_coding	Aph1b	0.0356332	1.13337	0.56	0.58	1.68	1.55
ENSMUSG00000056313.5	protein_coding	Tcim	0.0360159	1.20481	0.58	0.4	1.65	1.36
ENSMUSG00000095891.7	protein_coding	Gm10717	0.0366688	1.48121	1.18	0.2	3.79	2.79
ENSMUSG00000052368.2	lncRNA	Gm9873	0.0372877	1.3431	0.24	0.71	1.64	1.93
ENSMUSG00000032122.15	protein_coding	Slc37a2	0.0372957	1.07932	0.67	0.33	1.5	1.18
ENSMUSG00000025409.14	protein_coding	Mbd6	0.0378904	1.03859	1.2	0.86	2.09	3.25
ENSMUSG00000098912.7	lncRNA	1500004A13Rik	0.0379165	1.08855	0.38	0.53	1.32	1.17
ENSMUSG00000093769.4	protein_coding	H3c14	0.0381623	1.27951	0.33	0.34	1.03	1.26
ENSMUSG00000024659.15	protein_coding	Anxa1	0.0387044	1.37535	8.08	25.55	69.17	57.16
ENSMUSG00000115920.1	processed_pseudogene	Gm18283	0.0389079	1.47537	0.11	0.5	0.94	1.87
ENSMUSG00000109277.1	lncRNA	Gm39121	0.0394643	2.26532	0.1	0.21	2.44	1.64
ENSMUSG00000005958.15	protein_coding	Ephb3	0.0394844	1.02209	0.47	0.36	1.11	1.01
ENSMUSG00000001520.12	protein_coding	Nrip2	0.0401686	1.01306	0.33	0.6	1.28	1.06
ENSMUSG00000096977.2	lncRNA	Gm10827	0.0409601	1.48578	0.27	0.31	1.31	1.48
ENSMUSG00000032652.13	protein_coding	Crebl2	0.0434803	1.0396	0.37	0.51	1.19	1.11
ENSMUSG00000107610.1	TEC	D530018E20Rik	0.0436491	1.21482	0.69	0.84	2.42	2.56
ENSMUSG00000114723.1	TEC	5530402G07Rik	0.0442539	2.08961	0	0.26	1.38	1.54
ENSMUSG00000118382.1	transcribed_processed_pseudogene	Gm8373	0.0444	1.13412	1.04	0.59	2.79	1.92
ENSMUSG00000034613.12	protein_coding	Ppm1h	0.0450951	1.08459	0.42	0.51	1.7	0.88
ENSMUSG00000108452.1	TEC	4930413G21Rik	0.0458269	1.59883	0.35	0	1.59	1.02
ENSMUSG00000097648.1	lncRNA	9330185C12Rik	0.0461096	1.0034	1.17	2.05	3.75	4.35
ENSMUSG00000078949.2	protein_coding	R3hdml	0.0466014	1.4959	0.16	0.28	1.25	1.07
ENSMUSG00000079710.10	protein_coding	Gm3448	0.046741	1.09075	0.5	0.41	1.2	1.37
ENSMUSG00000087621.7	lncRNA	1700003G18Rik	0.0476784	1.45589	0.26	0.32	1.17	1.6
ENSMUSG00000053070.5	protein_coding	Cfap300	0.0477995	1.09667	0.69	0.57	1.56	1.98
ENSMUSG00000115463.1	protein_coding	Gm49356	0.0484877	2.27292	0.2	0.21	2.08	3.29
ENSMUSG00000117814.1	lncRNA	Gm50431	0.0486017	1.18689	0.35	0.35	1.28	0.94
ENSMUSG00000111082.1	lncRNA	Gm30934	0.0489236	2.00122	0.06	0.17	1.23	1.15
ENSMUSG00000022297.15	protein_coding	Fzd6	0.0489356	1.07289	0.48	0.32	1.26	0.91
ENSMUSG00000074738.2	protein_coding	Fndc10	0.049194	1.01962	0.57	0.61	1.37	1.66
