# Supplementary material for: The transcription factor GABPA is a master regulator of naive pluripotency
Source: Nat Cell Biol. 2025 Jan 2;27(1):48–58. doi: 10.1038/s41556-024-01554-0 (PMC11735382; doi:10.1038/s41556-024-01554-0)
Supplement: Supplementary file 7 — Oligos used in this study. [file 41556_2024_1554_MOESM7_ESM.xlsx]

## Sheet: Sheet1
Table S6. Oligos used in this study.
Primer Name	Sequence
Gabpa_WT_F	GATTCTGGAGTAGTGAGGACTGA
Gabpa_WT_R	GGAGGTCCTAGGTCTCAAATCTC
Gabpa_KI_F	CAGGCAGACAAAGAGATTGGC
Gabpa_KI_R	CAGGAGGTCCTAGGTCTCATCTA
Gabpa_GT_F	CAGTGCAGCAGAACTGAACC
Gabpa_GT_R	CTACCCCGATGAACCTGCTC
mRPP30_ddPCR_F	TGACCCTATCAGAGGACTGC
mRPP31_ddPCR_R	CTCTGCAATTTGTGGACACG
Fkbp_ddPCR_F	GATGCTTGAAGATGGAAAGAAAG
Fkbp_ddPCR_R	CACACTCATCTGGGCAAC
sgRNA Name	Sequence
Gabpa sgRNA	GACAAAGAGATTTGAGACCT
