# Supplementary material for: The transcription factor GABPA is a master regulator of naive pluripotency
Source: Nat Cell Biol. 2025 Jan 2;27(1):48–58. doi: 10.1038/s41556-024-01554-0 (PMC11735382; doi:10.1038/s41556-024-01554-0)
Supplement: Supplementary file 8 — ddPCR validate GabpadTAG knock-in copy number. [file 41556_2024_1554_MOESM8_ESM.xlsx]

## Sheet: Sheet1
Table S7. ddPCR validate GabpadTAG knock-in copy number
Mice	mRPP30	FKBP	copy number	Note
Blank	0	0	0
WT	634	4.5	0.0141956
G557	351	740	4.21652
G561	530	271	1.02264	Considered to have a single Fkbp copy
G569	916	113	0.246725
G720	352	835	4.74432
G722	487	1508	6.19302
G790	529	143	0.540643
G793	469	121	0.515991
G794	510	121.7	0.477255
G565	419	186	0.887828	Considered to have a single Fkbp copy
G5612	147	205	2.78912
G7202	236	1516	12.8475
