# Supplementary material for: The transcription factor GABPA is a master regulator of naive pluripotency
Source: Nat Cell Biol. 2025 Jan 2;27(1):48–58. doi: 10.1038/s41556-024-01554-0 (PMC11735382; doi:10.1038/s41556-024-01554-0)
Supplement: Supplementary file 9 — Summary of the sequenced libraries in this study. [file 41556_2024_1554_MOESM9_ESM.xlsx]

## Sheet: sequenced libraries
Supplementary Table S8. Summary of the sequenced libraries in this study.
RNA-seq	Total sequenced read-pairs	Clean read-pairs	high-quality uniquely mapped read-pairs
RNA_L2C_Gabpa_DMSO_rep1	36031358	33987174	24180028
RNA_L2C_Gabpa_DMSO_rep2	33770272	31953560	22933015
RNA_L2C_Gabpa_DMSO_rep3	38859297	36616537	25895735
RNA_L2C_Gabpa_dTAG_rep1	41876284	39649761	27637406
RNA_L2C_Gabpa_dTAG_rep2	38788148	36747503	26028429
RNA_L2C_Gabpa_dTAG_rep3	37920135	35762952	25100721
RNA_morula_Gabpa_DMSO_rep1	20857567	19344315	11826802
RNA_morula_Gabpa_DMSO_rep2	20081745	18715855	12395940
RNA_morula_Gabpa_dTAG_rep1	22208810	20618199	13611701
RNA_morula_Gabpa_dTAG_rep2	20015766	18698849	12368776
RNA_E45_ICM_Gabpa_DMSO_rep1	27623178	27143118	20640220
RNA_E45_ICM_Gabpa_DMSO_rep2	25385674	24928841	18899930
RNA_E45_ICM_Gabpa_dTAG_rep1	26266849	25764381	19012788
RNA_E45_ICM_Gabpa_dTAG_rep2	27149966	26620112	19552856
RNA_ESC_Gabpa_DMSO_rep1	36012922	34992484	25303913
RNA_ESC_Gabpa_DMSO_rep2	36330809	35444464	25555972
RNA_ESC_Gabpa_dTAG_24h_rep1	36331189	35139218	24794123
RNA_ESC_Gabpa_dTAG_24h_rep2	29587513	28540152	19933375
GABPA CUT&RUN	Total sequenced read-pairs	Clean read-pairs	high-quality deduped uniquely mapped read-pairs
GABPA_CUTrun_2cell_rep1	55475434	47488531	2066990
GABPA_CUTrun_2cell_rep2	49585688	42240746	4200345
GABPA_CUTrun_8cell_rep1	45798224	42583433	6872795
GABPA_CUTrun_8cell_rep2	38194430	35504575	4905850
GABPA_CUTrun_E35_ICM_rep1	50597863	42893560	24380636
GABPA_CUTrun_E35_ICM_rep2	53114105	45574986	25605525
GABPA_CUTrun_E45_ICM_rep1	106434011	95546948	30380030
GABPA_CUTrun_E45_ICM_rep2	93800579	82690387	37839375
GABPA_CUTrun_ESC_rep1	39606856	34628482	26326257
GABPA_CUTrun_ESC_rep2	46253697	40823760	31096709
GABPA_CUTrun_ESC_500	29127298	26282973	1237699
GABPA_dTAG_CUTrun_2cell_rep1	27284696	24482584	1824872
GABPA_dTAG_CUTrun_2cell_rep2	25115114	22482523	1695683
GABPA_dTAG_CUTrun_E45_ICM_rep1	40037884	34973641	24787797
GABPA_dTAG_CUTrun_E45_ICM_rep2	45652358	40102631	28448074
ATAC-seq	Total sequenced read-pairs	Clean read-pairs	high-quality deduped uniquely mapped read-pairs
ATAC_E45_ICM_Gabpa_DMSO_rep1	61120142	61097557	6755450
ATAC_E45_ICM_Gabpa_DMSO_rep2	65271522	65250920	8490934
ATAC_E45_ICM_Gabpa_dTAG_rep1	62578918	62531395	3834960
ATAC_E45_ICM_Gabpa_dTAG_rep2	64353395	64312298	4179628
ATAC_ESC_Gabpa_DMSO_rep1	55370560	55173176	6322868
ATAC_ESC_Gabpa_DMSO_rep2	54734328	54494135	7359321
ATAC_ESC_Gabpa_dTAG_24h_rep1	53876033	53696169	10531374
ATAC_ESC_Gabpa_dTAG_24h_rep2	53155289	52955531	10632677
H3K27ac CUT&RUN	Total sequenced read-pairs	Clean read-pairs	high-quality deduped uniquely mapped read-pairs
H3K27ac_E45_ICM_Gabpa_DMSO_rep1	16363976	15713262	8475740
H3K27ac_E45_ICM_Gabpa_DMSO_rep2	19601893	19100690	7794402
H3K27ac_E45_ICM_Gabpa_dTAG_rep1	19641699	18834095	10380503
H3K27ac_E45_ICM_Gabpa_dTAG_rep2	30533980	28948762	6970558
