# Supplementary material for: The transcription factor GABPA is a master regulator of naive pluripotency
Source: Nat Cell Biol. 2025 Jan 2;27(1):48–58. doi: 10.1038/s41556-024-01554-0 (PMC11735382; doi:10.1038/s41556-024-01554-0)
Supplement: Supplementary file 11 — Statistical source data for Figs. 1–6 and Extended Data Figs. 1–7. [file 41556_2024_1554_MOESM11_ESM.xlsx]

## Sheet: Fig. 2b
Repeat 1
	zygote	2-cell	4-cell	morula	blastocyst
DMSO	10	10	10	10	8
dTAG 13 #1	15	15	15	6	3
dTAG 13 #2	16	16	16	8	4
dTAG 13 #3	18	18	18	12	9
	zygote	2-cell	4-cell	morula	blastocyst
DMSO	100	100	100	100	80
dTAG 13 #1	100	100	100	40	20
dTAG 13 #2	100	100	100	50	25
dTAG 13 #3	100	100	100	66.6667	50
Repeat 2
	zygote	2-cell	4-cell	morula	blastocyst
DMSO	19	19	19	19	16
dTAG 13 #1	19	19	19	7	3
dTAG 13 #2	22	22	22	10	6
dTAG 13 #3	20	20	19	14	11
	zygote	2-cell	4-cell	morula	blastocyst
DMSO	100	100	100	100	84.2105
dTAG 13 #1	100	100	100	36.8421	15.7895
dTAG 13 #2	100	100	100	45.4545	27.2727
dTAG 13 #3	100	100	95	70	55
Repeat 3
	zygote	2-cell	4-cell	morula	blastocyst
DMSO	14	14	14	14	11
dTAG 13 #1	16	16	16	6	3
dTAG 13 #2	19	19	19	7	5
dTAG 13 #3	16	16	16	11	8
	zygote	2-cell	4-cell	morula	blastocyst
DMSO	100	100	100	100	78.5714
dTAG 13 #1	100	100	100	37.5	18.75
dTAG 13 #2	100	100	100	36.8421	26.3158
dTAG 13 #3	100	100	100	68.75	50

## Sheet: Fig. 3c
	DMSO			dTAG13
	TE rate (%)	ICM rate (%)		TE rate (%)	ICM rate (%)
Rep 1	60.6061	39.3939		66.6667	33.3333
	65.5172	34.4828		76.6667	23.3333
	72.549	27.451		69.2308	30.7692
	69.5652	30.4348		74.2857	25.7143
	68.1818	31.8182		78.7879	21.2121
Rep 2	83.7838	16.2162		73.0769	26.9231
	76.4706	23.5294		60	40
	78.5714	21.4286		77.7778	22.2222
	67.3913	32.6087		71.4286	28.5714
	80	20		81.5789	18.4211
Rep 3	66.6667	33.3333		68.8889	31.1111
	80	20		66.6667	33.3333
	72.7273	27.2727		71.4286	28.5714
	66.6667	33.3333		68.0851	31.9149
	79.5918	20.4082		80.9524	19.0476
	74.2857	25.7143		81.3953	18.6047
	63.8889	36.1111		78.7234	21.2766
	73.3333	26.6667		70	30
	72.7273	27.2727		69.8113	30.1887
	66.6667	33.3333
	60.7143	39.2857

## Sheet: Fig. 3e
	DMSO		dTAG13
	EPI rate (%)	PrE rate (%)	EPI rate (%)	PrE (%)
Rep 1	11.2903	9.67742	0	9.09091
	20	10	0	11.2903
	13.0435	10.8696	2.5	10
	27.2727	15.1515	0	13.1148
	17.8571	12.5	22.9167	12.5
Rep 2	11.4286	10	3.125	15.625
	14.7059	11.7647	5.35714	12.5
	10	10	0	11.7647
	12.8571	7.14286	1.5873	11.1111
	15	5	10.1695	16.9492
Rep 3	19.697	10.6061	0	12.5
	7.69231	9.61538	1.53846	9.23077
	16.9811	11.3208	3.50877	7.01754
	13.3333	6.66667	0	9.52381
	17.0213	12.766	2.17391	19.5652
	24.3243	13.5135	2.85714	4.28571
	15.7895	10.5263	1.92308	17.3077
	11.5942	8.69565	5.17241	8.62069
Rep 4	9.21053	10.5263	8.16327	18.3673
	14.8649	10.8108	2.5641	15.3846
	16.1765	11.7647	0	10.6383
	13.6364	18.1818	0	7.69231
	13.5593	13.5593	2	12
	18.75	25	5	17.5
	18.1818	12.1212	2.85714	7.14286
	13.3333	17.7778	1.53846	12.3077
			3.0303	10.6061
			0	11.9048
			0	12.5
			0	12.963

## Sheet: Fig. 3h
	DMSO		dTAG13
	EPI rate (%)	PrE rate (%)	EPI rate (%)	PrE (%)
Rep 1	10.1695	11.8644	13.8889	13.8889
	20	8	5.76923	7.69231
	16.6667	11.1111	2.94118	14.7059
	16.6667	9.52381	0	13.3333
	11.5385	9.61538	5.66038	18.8679
	12.6582	10.1266	3.125	9.375
	16.129	9.67742	0	11.6279
Rep 2	17.5	15	0	8.16327
	14.2857	11.1111	0	11.3208
	11.4286	12.8571	1.78571	14.2857
	9.61538	17.3077	1.66667	15
	16.9811	13.2075	10.6383	14.8936
	10.9375	15.625	5.45455	10.9091
	17.7778	13.3333	1.49254	11.9403
	10.9091	7.27273	0	8.33333
Rep 3	11.4286	10	6.15385	13.8462
	12.1212	9.09091	3.27869	11.4754
	20.8955	11.9403	2.17391	10.8696
	11.3208	13.2075	8.51064	12.766
	12.8205	10.2564	7.69231	17.9487
	14.2857	14.2857	0	14.8148
	18.1818	9.09091	1.72414	8.62069
	15.493	11.2676	5.88235	11.7647
	11.2903	6.45161	0	13.1579
	12.2807	10.5263
	22.2222	14.8148

## Sheet: Extended Fig. 1c
GABPA intensity in nucleus
Zygote		4-cell
DMSO	dTAG13	DMSO	dTAG13
1	0.1516	1.01598	0.0644348
0.957521	0.1845	0.990022	0.0338261
0.939876	0.1334	0.926413	0.0662174

## Sheet: Extended Fig. 1d
GABPA intensity in nucleus
2-cell			Morula			Blastocyst
DMSO	dTAG13		DMSO	dTAG13		DMSO	dTAG13
1	0.0285595		1.00012	0.0514844		1	0.193004
1.05752	0.0477745		0.886266	0.0711563		0.944118	0.172049
0.989876	0.0166546		0.982891	0.0289375		0.974504	0.184054

## Sheet: Extened Fig.1e
Repeat 1
	zygote	2-cell	4-cell	morula	blastocyst
DMSO	10	10	10	10	8
dTAG13	10	10	10	9	8
	zygote	2-cell	4-cell	morula	blastocyst
DMSO	100	100	100	100	80
dTAG13	100	100	100	90	80
Repeat 2
	zygote	2-cell	4-cell	morula	blastocyst
DMSO	25	25	25	25	21
dTAG13	24	24	24	24	18
	zygote	2-cell	4-cell	morula	blastocyst
DMSO	100	100	100	100	84
dTAG13	100	100	100	100	75
Repeat 3
	zygote	2-cell	4-cell	morula	blastocyst
DMSO	18	18	18	18	15
dTAG13	21	21	21	21	17
	zygote	2-cell	4-cell	morula	blastocyst
DMSO	100	100	100	100	83.3333
dTAG13	100	100	100	100	80.9524

## Sheet: Extened Fig.4f
	DMSO			dTAG13
	EPI rate (%)	PrE rate (%)		EPI rate (%)	PrE (%)
Rep 1	15.6863	11.7647		11.6279	11.6279
	14.2857	8.16327		6.52174	8.69565
	10.9091	9.09091		12.2449	10.2041
	8.47458	6.77966		11.5385	5.76923
	13.6364	13.6364		10.9091	10.9091
	13.0435	8.69565		19.5652	8.69565
	12.7273	10.9091		11.6279	11.6279
Rep 2	8	6		12.2449	8.16327
	16.3934	9.83607		16.9811	11.3208
	12.1212	9.09091		9.09091	11.3636
	18.8679	9.43396		14.2857	5.35714
	10.5263	7.89474		14.8936	14.8936
	16.6667	11.6667		14.7059	7.35294
	9.09091	10.9091		13.7931	10.3448
Rep 3	16.6667	8.33333		11.5385	7.69231
	14.5455	10.9091		11.1111	11.1111
	15.2174	10.8696		12.963	11.1111
	12	10		11.1111	7.93651
	10.9091	7.27273		10.9091	7.27273
	9.67742	9.67742		11.6279	6.97674
	10.2941	7.35294		15.2174	10.8696
	14.2857	7.93651

## Sheet: Extended Fig. 6b
GABPA intensity in nucleus
ESCs
DMSO	dTAG13
1	0.0638298
0.957447	0.0212766
1.10638	0.0425532
